# Supplementary material for: CinA mediates multidrug tolerance in Mycobacterium tuberculosis
Source: Nat Commun. 2022 Apr 22;13:2203. doi: 10.1038/s41467-022-29832-1 (PMC9033802; doi:10.1038/s41467-022-29832-1)
Supplement: Supplementary file 4 — Supplementary Data 1 [file 41467_2022_29832_MOESM4_ESM.xlsx]

## Sheet: BMDM infection
Table S1a	Whole genome phenotypic profiling of M.tb mutants infecting INH treated BMDMs.
mean hits/ TA	Mean of read counts averaged over occupied TA sites
log2 fc	log2-transformed ratios of the normalized read counts of experimental and control condition
pval	P-value calculated by permutation test
qval	P-value adjusted for multiple comparisons by Benjamin-Hochberg correction
ID	Name	Description	Input	BMDM infection + DMSO	BMDM infection + INH	Input	BMDM infection + DMSO	BMDM infection + INH	BMDM infection + DMSO / input			BMDM infection + INH / input			BMDM infection + INH /BMDM infection + DMSO
			mean hits/TA	mean hits/TA	mean hits/TA	Sum of read counts	Sum of read counts	Sum of read counts	log2 fc	pval	qval	log2 fc	pval	qval	log2 fc	pval	qval
Rv0001	dnaA	Chromosomal replication initiator protein DnaA	0	0.1	0.2	0	6.17	9.35	0.15	1	1	0.22	1	1	0.6	1	1
Rv0002	dnaN	DNA polymerase III (beta chain) DnaN (DNA nucleotidyltransferase)	0	0	0	0	0	0	0	1	1	0	1	1	0	1	1
Rv0003	recF	DNA replication and repair protein RecF (single-strand DNA binding protein)	23.1	26.4	7.1	1523.4	1744.03	468.04	0.2	0.8909	1	-1.7	0.1844	1	-1.9	0.3772	1
Rv0004	-	hypothetical protein	0	0	0.7	0	0	7.16	0	1	1	0.78	1	1	0.78	1	1
Rv0005	gyrB	DNA gyrase (subunit B) GyrB (DNA topoisomerase (ATP-hydrolysing)) (DNA topoisomerase II) (type II DNA topoisomerase)	0	0	0	0	0	0	0	1	1	0	1	1	0	1	1
Rv0006	gyrA	DNA gyrase (subunit A) GyrA (DNA topoisomerase (ATP-hydrolysing)) (DNA topoisomerase II) (type II DNA topoisomerase)	0	0.1	0	0	8.78	0	0.14	1	1	0	1	1	-0.14	1	1
Rv0007	-	Possible conserved membrane protein	57.4	13.4	197.2	1147.4	267.86	3943.13	-2.1	0.0523	1	1.78	0.5023	1	3.88	0.1662	1
Rv0008c	-	Possible membrane protein	19.9	36	74.8	158.8	288.18	598.71	0.86	0.9182	1	1.91	0.966	1	1.05	0.846	1
Rv0009	ppiA	Probable iron-regulated peptidyl-prolyl cis-trans isomerase A PpiA (PPIase A) (rotamase A)	133.9	74.2	90.6	1606.3	889.9	1087.57	-0.85	0.4821	1	-0.56	0.6107	1	0.29	0.8012	1
Rv0010c	-	Probable conserved membrane protein	212.6	124.4	153.4	4252.7	2488.96	3068.17	-0.77	0.4347	1	-0.47	0.5945	1	0.3	0.7798	1
Rv0011c	-	Probable conserved transmembrane protein	0	0	0	0	0	0	0	1	1	0	1	1	0	1	1
Rv0012	-	Probable conserved membrane protein	46.9	7.5	11.1	1314.5	209.02	309.92	-2.65	0.0177	0.73318	-2.08	0.0458	1	0.57	0.5728	1
Rv0013	trpG	Possible anthranilate synthase component II TrpG (glutamine amidotransferase)	0	3.4	7.4	0	89.02	191.97	2.15	0.4942	1	3.07	0.493	1	1.11	0.7422	1
Rv0014c	pknB	Transmembrane serine/threonine-protein kinase B PknB (protein kinase B) (STPK B)	0	0	0	0	0	0	0	1	1	0	1	1	0	1	1
Rv0015c	pknA	Transmembrane serine/threonine-protein kinase A PknA (protein kinase A) (STPK A)	0.5	3.6	13.2	14	92.58	343.76	2.72	1	1	4.62	0.7464	1	1.89	0.745	1
Rv0016c	pbpA	Probable penicillin-binding protein PbpA	16.7	7.5	7.1	1133.3	511.03	481.36	-1.15	0.1384	1	-1.24	0.2075	1	-0.09	0.9376	1
Rv0017c	rodA	Probable cell division protein RodA	93.4	18.4	20.9	4298.2	848.3	960.76	-2.34	0.0026	0.26117	-2.16	0.0068	0.51552	0.18	0.8014	1
Rv0018c	pstP	Phosphoserine/threonine phosphatase PstP	57.1	80.4	8	2625	3697.2	369.8	0.49	0.9083	1	-2.83	0.0037	0.34573	-3.32	0.203	1
Rv0019c	fhaB	Conserved protein with FHA domain, FhaB	38.5	2.9	4.3	923.2	68.58	104.04	-3.75	0	0	-3.15	0.0002	0.03827	0.6	0.5931	1
Rv0020c	fhaA	Conserved protein with FHA domain, FhaA	17.2	7.1	11.5	1724.7	705.13	1154.92	-1.29	0.138	1	-0.58	0.4539	1	0.71	0.4338	1
Rv0021c	-	hypothetical protein	188.8	184.3	177.3	6797.9	6634.64	6384	-0.04	0.9446	1	-0.09	0.8633	1	-0.06	0.9149	1
Rv0022c	whiB5	Probable transcriptional regulatory protein WhiB-like WhiB5	194.3	187.7	145.6	3108.6	3002.69	2329.32	-0.05	0.9485	1	-0.42	0.6686	1	-0.37	0.747	1
Rv0023	-	Possible transcriptional regulatory protein	0	0	0	0	0	0	0	1	1	0	1	1	0	1	1
Rv0024	-	Putative secreted protein P60-related protein	110.7	97	83.4	2435.8	2134.31	1835.77	-0.19	0.811	1	-0.41	0.7044	1	-0.22	0.8277	1
Rv0025	-	hypothetical protein	71.4	43.5	103.1	999.6	608.42	1443	-0.72	0.4873	1	0.53	0.7063	1	1.25	0.4554	1
Rv0026	-	hypothetical protein	146.6	109.2	309.6	3518.5	2620.13	7429.51	-0.43	0.5522	1	1.08	0.3417	1	1.5	0.1991	1
Rv0027	-	hypothetical protein	116.9	183	133	1169	1830.14	1329.74	0.65	0.6428	1	0.19	0.8483	1	-0.46	0.722	1
Rv0028	-	hypothetical protein	490.9	321.2	327.6	3927	2569.26	2620.41	-0.61	0.4571	1	-0.58	0.5146	1	0.03	0.9682	1
Rv0029	-	hypothetical protein	133.8	283.9	139.1	4547.8	9651.25	4730.05	1.09	0.3115	1	0.06	0.9427	1	-1.03	0.3362	1
Rv0030	-	hypothetical protein	31.4	173.5	179.3	314.5	1734.54	1792.63	2.46	0.1384	1	2.51	0.1548	1	0.05	0.9665	1
Rv0031	-	Possible remnant of a transposase	0	0	0	0	0	0	0	1	1	0	1	1	0	1	1
Rv0032	bioF2	Possible 8-amino-7-oxononanoate synthase BioF2 (AONS) (8-amino-7-ketopelargonate synthase) (7-keto-8-amino-pelargonic acid synthetase) (7-KAP synthetase) (L-alanine--pimelyl CoA ligase)	144.6	202.7	226.5	14455.1	20274.4	22649.5	0.49	0.3467	1	0.65	0.3143	1	0.16	0.7978	1
Rv0033	acpA	Probable acyl carrier protein AcpA (ACP)	59.2	110.6	268.8	355	663.45	1612.77	0.9	0.3836	1	2.18	0.4036	1	1.28	0.4433	1
Rv0034	-	hypothetical protein	295.8	472.4	276.6	2957.6	4723.6	2765.99	0.68	0.5736	1	-0.1	0.9286	1	-0.77	0.5721	1
Rv0035	fadD34	Probable fatty-acid-CoA ligase FadD34 (fatty-acid-CoA synthetase) (fatty-acid-CoA synthase)	195.5	185.8	222.2	9383.1	8919.97	10664.2	-0.07	0.8938	1	0.18	0.6875	1	0.26	0.6547	1
Rv0036c	-	hypothetical protein	510.9	429.6	1123.7	4087.1	3436.48	8989.46	-0.25	0.7465	1	1.14	0.7672	1	1.39	0.7323	1
Rv0037c	-	Probable conserved integral membrane protein	320.9	166.9	128.6	10909.1	5674.52	4372.27	-0.94	0.1718	1	-1.32	0.0418	1	-0.38	0.6572	1
Rv0038	-	hypothetical protein	198.4	94.1	172.9	2777.7	1317.12	2420.27	-1.08	0.2383	1	-0.2	0.8477	1	0.88	0.4758	1
Rv0039c	-	Possible conserved transmembrane protein	73.1	155	42.6	584.6	1239.92	340.57	1.08	0.4674	1	-0.78	0.31	1	-1.86	0.2471	1
Rv0040c	mtc28	Secreted proline rich protein Mtc28 (proline rich 28 kDa antigen)	230.1	287.1	414.7	3682	4593.64	6635.63	0.32	0.7582	1	0.85	0.4689	1	0.53	0.6076	1
Rv0041	leuS	Probable leucyl-tRNA synthetase LeuS (leucine--tRNA ligase) (LEURS)	0	0.1	0	0	8.78	0	0.09	1	1	0	1	1	-0.09	1	1
Rv0042c	-	Possible transcriptional regulatory protein (probably MarR-family)	92.6	444.2	32.6	925.6	4441.86	326.01	2.26	0.7924	1	-1.51	0.4504	1	-3.77	0.5038	1
Rv0043c	-	Probable transcriptional regulatory protein (probably GntR-family)	108.3	56.9	44.7	1516.1	797.16	625.99	-0.93	0.5558	1	-1.28	0.4159	1	-0.35	0.7397	1
Rv0044c	-	Possible oxidoreductase	151.2	172.2	196.9	5744.5	6543.66	7484.03	0.19	0.7103	1	0.38	0.6586	1	0.19	0.822	1
Rv0045c	-	Possible hydrolase	189.4	231.3	376.3	2272.7	2776.02	4515.64	0.29	0.7108	1	0.99	0.4813	1	0.7	0.5713	1
Rv0046c	ino1	myo-inositol-1-phosphate synthase Ino1 (inositol 1-phosphate synthetase) (D-glucose 6-phosphate cycloaldolase) (glucose 6-phosphate cyclase) (glucocycloaldolase)	0	0	0	0	0	0	0	1	1	0	1	1	0	1	1
Rv0047c	-	hypothetical protein	211.2	228.2	45.7	2956.9	3195.36	640.13	0.11	0.919	1	-2.21	0.0921	1	-2.32	0.2046	1
Rv0048c	-	Possible membrane protein	449.4	309.4	448.8	12582.5	8663.8	12566.1	-0.54	0.3129	1	0	0.9975	1	0.54	0.2967	1
Rv0049	-	hypothetical protein	221.9	258.4	81.2	2662.9	3100.94	974.9	0.22	0.7879	1	-1.45	0.068	1	-1.67	0.1676	1
Rv0050	ponA1	Probable bifunctional penicillin-binding protein 1A/1B PonA1 (murein polymerase) (PBP1): penicillin-insensitive transglycosylase (peptidoglycan TGASE) + penicillin-sensitive transpeptidase (DD-transpeptidase)	91.9	61.5	12.6	6067	4062.15	832.05	-0.58	0.3575	1	-2.87	0	0	-2.29	0.0132	1
Rv0051	-	Probable conserved transmembrane protein	123.6	130.6	141.3	8160.6	8616.31	9326.96	0.08	0.9047	1	0.19	0.9681	1	0.11	0.9551	1
Rv0052	-	hypothetical protein	256.6	185.9	111.2	3079.1	2230.78	1334.23	-0.46	0.6227	1	-1.21	0.1455	1	-0.74	0.5652	1
Rv0053	rpsF	30S ribosomal protein S6 RpsF	1.4	0	0	14	0	0	-1.26	1	1	-1.26	1	1	0	1	1
Rv0054	ssb	Single-strand binding protein Ssb (helix-destabilizing protein)	0	0	0	0	0	0	0	1	1	0	1	1	0	1	1
Rv0055	rpsR1	30S ribosomal protein S18-1 RpsR1	9.6	0.8	1.8	77	6.17	14.32	-3.64	1	1	-2.43	1	1	1.21	1	1
Rv0056	rplI	50S ribosomal protein L9 RplI	50	1.3	64	699.7	18.52	895.42	-5.24	0.0172	0.73318	0.36	0.8914	1	5.6	0.0596	1
Rv0057	-	Hypothetical protein	17.1	199.7	27.9	512.9	5992.02	835.66	3.55	0.4059	1	0.7	0.5835	1	-2.84	0.6565	1
Rv0058	dnaB	Probable replicative DNA helicase DnaB	0	0	0	0	0	0	0	1	1	0	1	1	0	1	1
Rv0059	-	Hypothetical protein	294.4	278.7	330.6	9421.7	8920	10577.9	-0.08	0.8587	1	0.17	0.7496	1	0.25	0.6379	1
Rv0060	-	hypothetical protein	0	0	0.2	0	0	7.16	0	1	1	0.23	1	1	0.23	1	1
Rv0061c	-	Hypothetical protein	53.5	52.6	57.2	641.5	631.19	686.29	-0.02	0.977	1	0.1	0.9064	1	0.12	0.9013	1
Rv0062	celA1	Possible cellulase CelA1 (endoglucanase) (endo-1,4-beta-glucanase) (FI-cmcase) (carboxymethyl cellulase)	165.3	157.4	128.6	6282.3	5981.39	4886.7	-0.07	0.8988	1	-0.36	0.5441	1	-0.29	0.6345	1
Rv0063	-	Possible oxidoreductase	179.5	98.9	88.2	7537.7	4154.73	3703.53	-0.86	0.1954	1	-1.03	0.1571	1	-0.17	0.8103	1
Rv0064	-	Probable conserved transmembrane protein	100	84.5	81.5	12803	10817.5	10433	-0.24	0.5953	1	-0.3	0.512	1	-0.05	0.9117	1
Rv0064A	vapB1	Possible antitoxin VapB1	1047.7	1783.8	1082.9	6286.2	10702.8	6497.34	0.77	0.4266	1	0.05	0.9429	1	-0.72	0.4654	1
Rv0065	vapC1	Possible toxin VapC1	34.4	21.8	161	481.8	305.05	2254.55	-0.66	0.557	1	2.23	0.3531	1	2.89	0.2325	1
Rv0066c	icd2	Probable isocitrate dehydrogenase [NADP] Icd2 (oxalosuccinate decarboxylase) (IDH) (NADP+-specific ICDH) (IDP)	13.1	4.3	15.3	866.5	284.45	1011.84	-1.61	0.0336	1	0.22	0.7463	1	1.83	0.0612	1
Rv0067c	-	Possible transcriptional regulatory protein (possibly TetR-family)	3.3	0.7	0	72.4	14.95	0	-2.28	0.0793	1	-2.1	0.0097	0.61864	-0.75	0.492	1
Rv0068	-	Probable oxidoreductase	243.6	151.8	179.9	5359.2	3340.49	3957.9	-0.68	0.7465	1	-0.44	0.8208	1	0.24	0.8114	1
Rv0069c	sdaA	Probable L-serine dehydratase SdaA (L-serine deaminase) (SDH) (L-SD)	78.8	163.5	178.1	1733.5	3597.68	3918.76	1.05	0.2019	1	1.18	0.6444	1	0.12	0.9548	1
Rv0070c	glyA2	Serine hydroxymethyltransferase GlyA2 (serine methylase 2) (SHMT 2)	119	102.1	220.2	3808.9	3267.32	7047.97	-0.22	0.7391	1	0.89	0.3843	1	1.11	0.3071	1
Rv0071	-	Possible maturase	51.7	139.2	117.5	827.4	2226.5	1879.26	1.43	0.2444	1	1.18	0.2594	1	-0.24	0.8066	1
Rv0072	-	Probable glutamine-transport transmembrane protein ABC transporter	402.4	672.2	136.6	12878.2	21511.5	4369.83	0.74	0.5508	1	-1.56	0.1331	1	-2.3	0.0305	1
Rv0073	-	Probable glutamine-transport ATP-binding protein ABC transporter	248.9	293	195.1	6470.5	7617.49	5073.68	0.24	0.6786	1	-0.35	0.5872	1	-0.59	0.3687	1
Rv0074	-	hypothetical protein	107.7	107.7	87.6	3014.8	3016.83	2453.35	0	0.999	1	-0.3	0.7011	1	-0.3	0.697	1
Rv0075	-	Probable aminotransferase	195.8	144.9	209.1	8614.9	6377.45	9198.54	-0.43	0.3747	1	0.09	0.8547	1	0.53	0.3715	1
Rv0076c	-	Probable membrane protein	371.5	144.6	649.6	2229.2	867.81	3897.71	-1.36	0.2425	1	0.81	0.464	1	2.17	0.2242	1
Rv0077c	-	Probable oxidoreductase	103.6	65.2	112	2279.9	1435.35	2463.95	-0.67	0.3392	1	0.11	0.8833	1	0.78	0.3587	1
Rv0078	-	Probable transcriptional regulatory protein	16.5	29.9	32.9	231.2	418.2	460.94	0.86	0.5329	1	1	0.6299	1	0.14	0.9174	1
Rv0078A	-	Hypothetical protein	58.3	89.5	56.9	1049.3	1610.1	1023.48	0.62	0.407	1	-0.04	0.9688	1	-0.65	0.4366	1
Rv0078B	-	hypothetical protein	211.7	311.4	669.3	846.9	1245.53	2677.05	0.56	0.5742	1	1.66	0.3399	1	1.1	0.4262	1
Rv0079	-	hypothetical protein	142.9	89.4	106.2	3716.6	2324.26	2760.25	-0.68	0.584	1	-0.43	0.7568	1	0.25	0.6916	1
Rv0080	-	hypothetical protein	113.9	55.6	56.2	683.4	333.43	337.19	-1.04	0.366	1	-1.02	0.3496	1	0.02	0.9963	1
Rv0081	-	Probable transcriptional regulatory protein	265.5	198.1	77.4	2655.1	1980.56	774.23	-0.42	0.6198	1	-1.78	0.0913	1	-1.36	0.2675	1
Rv0082	-	Probable oxidoreductase	77.9	9.2	22.1	1090.5	128.38	309.5	-3.09	0.0969	1	-1.82	0.1965	1	1.27	0.7918	1
Rv0083	-	Probable oxidoreductase	134	127.8	254.3	5359.5	5112.31	10173.9	-0.07	0.9096	1	0.92	0.6192	1	0.99	0.5646	1
Rv0084	hycD	Possible formate hydrogenlyase HycD (FHL)	15.6	3.1	14.4	218.7	43.21	201.92	-2.34	0.466	1	-0.12	0.8881	1	2.22	0.3072	1
Rv0085	hycP	Possible hydrogenase HycP	9.3	2.1	4.7	56	12.34	28.05	-2.18	0.7255	1	-1	0.8768	1	1.18	0.7276	1
Rv0086	hycQ	Possible hydrogenase HycQ	30.9	63.8	9.8	866.2	1786.21	273.52	1.04	0.2991	1	-1.66	0.2043	1	-2.71	0.0132	1
Rv0087	hycE	Possible formate hydrogenase HycE (FHL)	40.2	28.6	16.6	1766.9	1257.32	731.44	-0.49	0.5789	1	-1.27	0.1804	1	-0.78	0.5049	1
Rv0088	-	Possible polyketide cyclase/dehydrase	31.1	131.2	42.8	685	2885.88	940.93	2.07	0.3382	1	0.46	0.6477	1	-1.62	0.5135	1
Rv0089	-	Possible methyltransferase/methylase	90	81.9	139.2	1620.5	1474.47	2505.71	-0.14	0.9162	1	0.63	0.6618	1	0.77	0.597	1
Rv0090	-	Possible membrane protein	171.7	140.9	124.7	4120.6	3380.84	2991.76	-0.29	0.7733	1	-0.46	0.5871	1	-0.18	0.8932	1
Rv0091	mtn	Probable bifunctional MTA/SAH nucleosidase Mtn: 5'-methylthioadenosine nucleosidase (methylthioadenosine methylthioribohydrolase) + S-adenosylhomocysteine nucleosidase (S-adenosyl-L-homocysteine homocysteinylribohydrolase)	331	337.9	243.4	7282.2	7433.03	5354.01	0.03	0.9732	1	-0.44	0.7321	1	-0.47	0.6402	1
Rv0092	ctpA	Cation transporter P-type ATPase a CtpA	55.8	38.4	50	3014.8	2075.72	2702.5	-0.54	0.3197	1	-0.16	0.7781	1	0.38	0.5746	1
Rv0093c	-	Probable conserved membrane protein	46	30.5	20.8	643.7	426.57	291.63	-0.59	0.526	1	-1.14	0.2569	1	-0.55	0.5134	1
Rv0094c	-	hypothetical protein	123.5	154.7	246	3458.3	4330.32	6888.79	0.32	0.5513	1	0.99	0.2425	1	0.67	0.4913	1
Rv0095c	-	hypothetical protein	0.6	0	1.5	7.8	0	21.48	-0.64	1	1	1.46	1	1	1.34	1	1
Rv0096	PPE1	PPE family protein PPE1	94.8	72.7	65.1	5685.7	4362.79	3906.05	-0.38	0.5042	1	-0.54	0.3223	1	-0.16	0.8151	1
Rv0097	-	Possible oxidoreductase	246.3	314.8	197.5	11824	15109.1	9479.33	0.35	0.8704	1	-0.32	0.5812	1	-0.67	0.7247	1
Rv0098	fcoT	Probable fatty acyl CoA thioesterase type III FcoT	59.7	107.7	73.1	1194.8	2153.27	1462.29	0.85	0.5752	1	0.29	0.836	1	-0.56	0.6754	1
Rv0099	fadD10	Possible fatty-acid-CoA ligase FadD10 (fatty-acid-CoA synthetase) (fatty-acid-CoA synthase)	46.8	67.3	42	2808.7	4035.01	2522.17	0.52	0.5728	1	-0.16	0.8562	1	-0.68	0.4791	1
Rv0100	-	hypothetical protein	117.8	195.4	221	706.7	1172.27	1326.06	0.73	0.6579	1	0.91	0.5524	1	0.18	0.8686	1
Rv0101	nrp	Probable peptide synthetase Nrp (peptide synthase)	95.2	84.9	81.8	19602.5	17481	16859.8	-0.17	0.6121	1	-0.22	0.5574	1	-0.05	0.8979	1
Rv0102	-	Probable conserved integral membrane protein	0	0	0	0	0	0	0	1	1	0	1	1	0	1	1
Rv0103c	ctpB	Probable cation-transporter P-type ATPase B CtpB	187.4	306.5	184.8	10492.6	17164.6	10348.8	0.71	0.5086	1	-0.02	0.9725	1	-0.73	0.4913	1
Rv0104	-	hypothetical protein	255.5	301.1	255.2	12773	15054.4	12760.8	0.24	0.6432	1	0	0.9976	1	-0.24	0.6545	1
Rv0105c	rpmB1	50S ribosomal protein L28-1 RpmB1	104.8	116.7	46.5	1048.2	1166.69	465.31	0.15	0.8204	1	-1.17	0.61	1	-1.33	0.5045	1
Rv0106	-	hypothetical protein	100.3	31.1	109.3	2005.4	622.29	2186.16	-1.69	0.2698	1	0.12	0.9219	1	1.81	0.1375	1
Rv0107c	ctpI	Probable cation-transporter ATPase I CtpI	88.9	93.9	84.9	10490.8	11079.6	10014.6	0.08	0.8704	1	-0.07	0.9025	1	-0.15	0.7843	1
Rv0108c	-	Hypothetical protein	486.8	633.2	437.4	1947.2	2532.69	1749.72	0.38	0.6772	1	-0.15	0.8267	1	-0.53	0.886	1
Rv0109	PE_PGRS1	PE-PGRS family protein PE_PGRS1	48	78	55.2	2401.4	3898.5	2760.01	0.7	0.3029	1	0.2	0.8232	1	-0.5	0.5412	1
Rv0110	-	Probable conserved integral membrane protein	417.5	307.1	320.4	10854.3	7985.71	8331.07	-0.44	0.4639	1	-0.38	0.5112	1	0.06	0.918	1
Rv0111	-	Possible transmembrane acyltransferase	158.4	1024.9	75.8	12674.7	81991.8	6060.74	2.69	0.6355	1	-1.06	0.1472	1	-3.76	0.1505	1
Rv0112	gca	Possible GDP-mannose 4,6-dehydratase Gca (GDP-D-mannose dehydratase)	111.2	42.8	87.4	6451.9	2484.21	5067.85	-1.38	0.0314	1	-0.35	0.591	1	1.03	0.2051	1
Rv0113	gmhA	Probable sedoheptulose-7-phosphate isomerase GmhA (phosphoheptose isomerase)	30.2	34.8	16.2	725.5	836.27	388.92	0.21	0.8598	1	-0.9	0.5467	1	-1.1	0.5068	1
Rv0114	gmhB	Possible D-alpha,beta-D-heptose-1,7-biphosphate phosphatase GmhB (D-glycero-D-manno-heptose 7-phosphate kinase)	464.3	574.7	468.6	8356.6	10344.4	8434.01	0.31	0.7284	1	0.01	0.9944	1	-0.29	0.7457	1
Rv0115	hddA	Possible D-alpha-D-heptose-7-phosphate kinase HddA	168.3	135.9	132.5	5723.5	4620.48	4505.46	-0.31	0.6389	1	-0.35	0.5362	1	-0.04	0.9569	1
Rv0116c	ldtA	Probable L,D-transpeptidase LdtA	190.4	493.9	117.5	5713.2	14818.2	3524.66	1.37	0.5808	1	-0.7	0.3265	1	-2.07	0.2983	1
Rv0117	oxyS	Oxidative stress response regulatory protein OxyS	74.8	152	67.2	2394.2	4865.39	2151.36	1.02	0.1118	1	-0.15	0.8011	1	-1.18	0.0761	1
Rv0118c	oxcA	Probable oxalyl-CoA decarboxylase OxcA	32.4	65.3	60.8	1620.7	3266.79	3040.93	1.01	0.4319	1	0.91	0.3901	1	-0.1	0.9144	1
Rv0119	fadD7	Probable fatty-acid-CoA ligase FadD7 (fatty-acid-CoA synthetase) (fatty-acid-CoA synthase)	1.4	0.2	0.6	36.6	6.17	14.32	-2.57	0.1098	1	-1.35	0.3441	1	1.21	1	1
Rv0120c	fusA2	Probable elongation factor G FusA2 (EF-G)	51.8	599.6	39.3	2591	29979.4	1967.38	3.53	0.7045	1	-0.4	0.6534	1	-3.93	0.5261	1
Rv0121c	-	hypothetical protein	109.6	248.7	161.6	2191.4	4974.21	3231.61	1.18	0.476	1	0.56	0.5147	1	-0.62	0.6091	1
Rv0122	-	Hypothetical protein	17.6	16.6	27.5	315.9	298.88	494.55	-0.08	0.9532	1	0.65	0.6552	1	0.73	0.5101	1
Rv0123	-	hypothetical protein	9	0.4	8.7	126.1	6.17	121.55	-4.35	0.4798	1	-0.05	1	1	4.3	1	1
Rv0124	PE_PGRS2	PE-PGRS family protein PE_PGRS2	147.2	102.6	225.2	3237.6	2257.05	4954.31	-0.52	0.463	1	0.61	0.5128	1	1.13	0.2732	1
Rv0125	pepA	Probable serine protease PepA (serine proteinase) (MTB32A)	78.6	50.1	44.4	1415.2	901.56	798.67	-0.65	0.3841	1	-0.83	0.2251	1	-0.17	0.8291	1
Rv0126	treS	Trehalose synthase TreS	23.6	0.2	0.3	1367.3	12.34	18.7	-6.79	0.0004	0.06988	-6.19	0.002	0.24352	0.6	1	1
Rv0127	mak	Maltokinase Mak	1.9	0.3	0.2	106.6	18.52	9.35	-2.53	0.0787	1	-3.51	0.0666	1	-0.99	0.6109	1
Rv0128	-	Probable conserved transmembrane protein	299	227.9	535.3	10164.8	7748.6	18199.1	-0.39	0.4818	1	0.84	0.3116	1	1.23	0.1322	1
Rv0129c	fbpC	Secreted antigen 85-C FbpC (85C) (antigen 85 complex C) (AG58C) (mycolyl transferase 85C) (fibronectin-binding protein C)	149.2	47.1	374.9	8058.2	2545.06	20242	-1.66	0.0019	0.20633	1.33	0.8672	1	2.99	0.2685	1
Rv0130	htdZ	Probable 3-hydroxyl-thioester dehydratase	20.6	18.5	0	123.8	111.1	0	-0.16	1	1	-4.43	0.453	1	-4.29	1	1
Rv0131c	fadE1	Probable acyl-CoA dehydrogenase FadE1	114.9	154.8	160.8	3906.9	5263.42	5465.99	0.43	0.9198	1	0.48	0.6425	1	0.05	0.9768	1
Rv0132c	fgd2	Putative F420-dependent glucose-6-phosphate dehydrogenase Fgd2	300.8	218.7	173.3	8422.6	6123.67	4852.37	-0.46	0.503	1	-0.8	0.2729	1	-0.34	0.6564	1
Rv0133	-	GCN5-related N-acetyltransferase	284.4	363.9	186.9	3412.7	4366.33	2243.32	0.36	0.7407	1	-0.61	0.5015	1	-0.96	0.4491	1
Rv0134	ephF	Possible epoxide hydrolase EphF (epoxide hydratase) (arene-oxide hydratase)	317.5	728.2	264.2	6985.2	16019.3	5812.2	1.2	0.2019	1	-0.27	0.7839	1	-1.46	0.1525	1
Rv0135c	-	Possible transcriptional regulatory protein	26.6	24.2	37.4	585.3	531.9	823.58	-0.14	0.8843	1	0.49	0.631	1	0.63	0.5457	1
Rv0136	cyp138	Probable cytochrome P450 138 Cyp138	207	246.9	199.5	9108.5	10862.1	8779.49	0.25	0.6711	1	-0.05	0.9076	1	-0.31	0.6089	1
Rv0137c	msrA	Probable peptide methionine sulfoxide reductase MsrA (protein-methionine-S-oxide reductase) (peptide met(O) reductase)	66.4	206.5	299.1	1461.7	4542.32	6580.23	1.64	0.3649	1	2.17	0.4026	1	0.53	0.7941	1
Rv0138	-	hypothetical protein	833.9	726.1	763.5	10006.3	8713.28	9161.89	-0.2	0.7824	1	-0.13	0.8209	1	0.07	0.9223	1
Rv0139	-	Possible oxidoreductase	469.3	390.4	311.5	11264	9370.72	7474.99	-0.27	0.6806	1	-0.59	0.3584	1	-0.33	0.632	1
Rv0140	-	hypothetical protein	64.4	102.4	62.3	1932	3072.94	1870.09	0.67	0.4545	1	-0.05	0.9393	1	-0.72	0.4294	1
Rv0141c	-	hypothetical protein	136.3	83.4	106.4	2180.1	1334.43	1701.73	-0.71	0.5784	1	-0.36	0.7447	1	0.35	0.7245	1
Rv0142	-	hypothetical protein	84.6	37.5	478.9	846.2	374.99	4788.79	-1.17	0.172	1	2.5	0.4511	1	3.67	0.2174	1
Rv0143c	-	Probable conserved transmembrane protein	173.8	98.5	255.5	8691.5	4925.87	12772.9	-0.82	0.2367	1	0.56	0.7029	1	1.37	0.2249	1
Rv0144	-	Probable transcriptional regulatory protein (possibly TetR-family)	705.6	306.5	371.1	19755.5	8581.73	10391.8	-1.2	0.2159	1	-0.93	0.4512	1	0.28	0.8008	1
Rv0145	-	Possible S-adenosylmethionine-dependent methyltransferase	158.4	125.5	174.5	4434.2	3513.16	4885.28	-0.34	0.602	1	0.14	0.8412	1	0.48	0.5307	1
Rv0146	-	Possible S-adenosylmethionine-dependent methyltransferase	291.7	277.1	218.9	8752	8313.15	6568.3	-0.07	0.9247	1	-0.41	0.5641	1	-0.34	0.6821	1
Rv0147	-	Probable aldehyde dehydrogenase (NAD+) dependent	320.6	260.6	306.8	14749	11986.3	14113.6	-0.3	0.4335	1	-0.06	0.8603	1	0.24	0.5679	1
Rv0148	-	Probable short-chain type dehydrogenase/reductase	200.8	219.3	269.2	6023.9	6579.39	8076.03	0.13	0.789	1	0.42	0.4464	1	0.3	0.6097	1
Rv0149	-	Possible quinone oxidoreductase (NADPH:quinone oxidoreductase) (zeta-crystallin)	258.4	369.8	167.2	9817.5	14050.8	6352.19	0.52	0.6364	1	-0.63	0.2663	1	-1.15	0.2425	1
Rv0150c	-	hypothetical protein	7.7	13.4	0	61.5	107.53	0	0.81	0.5835	1	-3.12	0.4739	1	-3.85	0.1995	1
Rv0151c	PE1	PE family protein PE1	287.2	267.9	198.8	22979	21428.6	15903.1	-0.1	0.7741	1	-0.53	0.1772	1	-0.43	0.3111	1
Rv0152c	PE2	PE family protein PE2	416.5	388.2	439.4	29156.9	27171.3	30760.3	-0.1	0.7449	1	0.08	0.7978	1	0.18	0.609	1
Rv0153c	ptbB	Phosphotyrosine protein phosphatase PTPB (protein-tyrosine-phosphatase) (PTPase)	86.7	17.5	419.3	1908.1	384.57	9225.11	-2.31	0.0038	0.3393	2.27	0.0096	0.61864	4.58	0.0001	0.03348
Rv0154c	fadE2	Probable acyl-CoA dehydrogenase FadE2	140.7	131.5	285.6	3096.1	2893.82	6282.8	-0.1	0.9441	1	1.02	0.189	1	1.12	0.2551	1
Rv0155	pntAa	Probable NAD(P) transhydrogenase (subunit alpha) PntAa [first part; catalytic part] (pyridine nucleotide transhydrogenase subunit alpha) (nicotinamide nucleotide transhydrogenase subunit alpha)	50.4	61.8	44.7	1008.7	1236.23	894	0.29	0.6992	1	-0.17	0.8802	1	-0.47	0.6701	1
Rv0156	pntAb	Probable NAD(P) transhydrogenase (subunit alpha) PntAb [second part; integral membrane protein] (pyridine nucleotide transhydrogenase subunit alpha) (nicotinamide nucleotide transhydrogenase subunit alpha)	0	0	0	0	0	0	0	1	1	0	1	1	0	1	1
Rv0157	pntB	Probable NAD(P) transhydrogenase (subunit beta) PntB [integral membrane protein] (pyridine nucleotide transhydrogenase subunit beta) (nicotinamide nucleotide transhydrogenase subunit beta)	57.6	37.9	68.7	1151.2	758.23	1373.82	-0.6	0.4887	1	0.26	0.7027	1	0.86	0.3605	1
Rv0157A	-	hypothetical protein	56.4	134.4	9.7	564.4	1343.64	96.87	1.25	0.4701	1	-2.54	0.0159	0.80869	-3.79	0.4025	1
Rv0158	-	Probable transcriptional regulatory protein (possibly TetR-family)	480.1	496.5	868.5	14404.2	14896.2	26055.1	0.05	0.9026	1	0.86	0.03	1	0.81	0.0362	1
Rv0159c	PE3	PE family protein PE3	473.7	531.5	539.9	45476.2	51021.8	51827.6	0.17	0.6111	1	0.19	0.6033	1	0.02	0.9531	1
Rv0160c	PE4	PE family protein PE4	181.6	548.3	328.4	14894.7	44957.4	26930.7	1.59	0.0291	0.94617	0.85	0.1939	1	-0.74	0.3285	1
Rv0161	-	Possible oxidoreductase	99.8	56.2	54.3	3192.2	1797.35	1738.47	-0.83	0.4407	1	-0.88	0.4299	1	-0.05	0.9501	1
Rv0162c	adhE1	Probable zinc-type alcohol dehydrogenase (E subunit) AdhE1	51.4	55.2	165.3	1542.6	1655.76	4959.85	0.1	0.8964	1	1.68	0.2007	1	1.58	0.2332	1
Rv0163	-	hypothetical protein	290.3	333.8	288.8	5226	6008.15	5197.62	0.2	0.8222	1	-0.01	0.9907	1	-0.21	0.807	1
Rv0164	TB18.5	Conserved protein TB18.5	136.4	154.1	271.9	2182.4	2465.45	4349.62	0.18	1	1	0.99	0.7473	1	0.82	0.7476	1
Rv0165c	mce1R	Probable transcriptional regulatory protein Mce1R (probably GntR-family)	211.5	280.2	287.4	2115.4	2801.85	2874.28	0.41	0.6069	1	0.44	0.5775	1	0.04	0.9571	1
Rv0166	fadD5	Probable fatty-acid-CoA ligase FadD5 (fatty-acid-CoA synthetase) (fatty-acid-CoA synthase)	186.7	177.8	205.6	8586.1	8179.75	9457.02	-0.07	0.8777	1	0.14	0.7664	1	0.21	0.669	1
Rv0167	yrbE1A	Conserved integral membrane protein YrbE1A	48.1	22.6	263.7	577.5	271.58	3163.88	-1.09	0.3962	1	2.45	0.439	1	3.54	0.2305	1
Rv0168	yrbE1B	Conserved integral membrane protein YrbE1B	245.3	87.5	305.1	6376.8	2274.6	7933.71	-1.49	0.0132	0.67136	0.32	0.569	1	1.8	0.015	1
Rv0169	mce1A	Mce-family protein Mce1A	168.4	80.8	338.6	11111.3	5332.43	22348.9	-1.06	0.0248	0.85902	1.01	0.051	1	2.07	0	0
Rv0170	mce1B	Mce-family protein Mce1B	135.1	202	216.7	4322.4	6464.33	6934.4	0.58	0.6478	1	0.68	0.2429	1	0.1	0.9202	1
Rv0171	mce1C	Mce-family protein Mce1C	72.3	55.9	184.2	3327.4	2570.38	8475.41	-0.37	0.6853	1	1.35	0.0321	1	1.72	0.0238	1
Rv0172	mce1D	Mce-family protein Mce1D	179.2	83.7	273.1	11110.6	5189.76	16929.6	-1.1	0.0087	0.51244	0.61	0.1474	1	1.71	0	0
Rv0173	lprK	Possible Mce-family lipoprotein LprK (Mce-family lipoprotein Mce1E)	192.6	88.6	316.7	5777	2658.49	9501.78	-1.12	0.0612	1	0.72	0.1927	1	1.84	0.0063	0.98905
Rv0174	mce1F	Mce-family protein Mce1F	194.9	63.1	417.3	10914.3	3533.16	23370.2	-1.63	0	0	1.1	0.0269	1	2.73	0	0
Rv0175	-	Probable conserved Mce associated membrane protein	149.2	83.2	258.6	2686.3	1498.04	4654.35	-0.84	0.323	1	0.79	0.2957	1	1.64	0.0788	1
Rv0176	-	Probable conserved Mce associated transmembrane protein	103.6	67.7	122.9	3107.9	2029.7	3686.6	-0.61	0.4784	1	0.25	0.7697	1	0.86	0.4368	1
Rv0177	-	Probable conserved Mce associated protein	101.8	36.3	119.3	2239.7	798.92	2624.25	-1.49	0.1267	1	0.23	0.7569	1	1.72	0.1173	1
Rv0178	-	Probable conserved Mce associated membrane protein	114.4	67.3	315.6	2517.1	1481.48	6942.57	-0.76	0.3131	1	1.46	0.132	1	2.23	0.0297	1
Rv0179c	lprO	Possible lipoprotein LprO	113.8	167.7	195.4	5007.5	7379.9	8597.55	0.56	0.3441	1	0.78	0.6403	1	0.22	0.8938	1
Rv0180c	-	Probable conserved transmembrane protein	4.5	4.5	10.5	242.8	245.37	565.69	0.02	0.9857	1	1.22	0.1909	1	1.21	0.2	1
Rv0181c	-	hypothetical protein	129	99.6	115.9	3611.4	2788.14	3243.85	-0.37	0.6448	1	-0.15	0.8519	1	0.22	0.8029	1
Rv0182c	sigG	Probable alternative RNA polymerase sigma factor SigG (RNA polymerase ECF type sigma factor)	283.7	289.8	177.4	10781.2	11011.8	6742.7	0.03	0.9683	1	-0.68	0.3261	1	-0.71	0.433	1
Rv0183	-	Possible lysophospholipase	325.2	232.4	220	9106.6	6506.04	6158.74	-0.49	0.4287	1	-0.56	0.365	1	-0.08	0.9065	1
Rv0184	-	hypothetical protein	92.7	54.6	70.4	2040.2	1201.49	1548.04	-0.76	0.4863	1	-0.4	0.6892	1	0.37	0.7169	1
Rv0185	-	hypothetical protein	50.9	81.9	13.2	916.2	1474.22	237.13	0.69	0.9993	1	-1.95	0.0818	1	-2.64	0.7773	1
Rv0186	bglS	Probable beta-glucosidase BglS (gentiobiase) (cellobiase) (beta-D-glucoside glucohydrolase)	111.7	79.3	132.3	7150.6	5073.01	8469.88	-0.5	0.5698	1	0.24	0.7872	1	0.74	0.4413	1
Rv0186A	mymT	Metallothionein, MymT	53.6	65.7	141.2	321.5	394.07	847.25	0.29	0.8244	1	1.4	0.6084	1	1.1	0.6044	1
Rv0187	-	Probable O-methyltransferase	33.3	15.9	59.5	466.3	222.89	833.23	-1.06	0.321	1	0.84	0.4149	1	1.9	0.1369	1
Rv0188	-	Probable conserved transmembrane protein	233.9	124.2	126.7	3743.1	1986.7	2026.44	-0.91	0.2026	1	-0.89	0.244	1	0.03	0.9697	1
Rv0189c	ilvD	Probable dihydroxy-acid dehydratase IlvD (dad)	0	0	0	0	0	0	0	1	1	0	1	1	0	1	1
Rv0190	-	hypothetical protein	103.3	101.2	83	619.5	607.21	498.1	-0.03	0.9822	1	-0.31	0.6325	1	-0.29	0.9147	1
Rv0191	-	Probable conserved integral membrane protein	330.4	248.5	251.5	11235.1	8448.02	8550.1	-0.41	0.3764	1	-0.39	0.4525	1	0.02	0.9768	1
Rv0192	-	hypothetical protein	333.9	301.4	223	7346.4	6630.82	4906.57	-0.15	0.7607	1	-0.58	0.2396	1	-0.43	0.4743	1
Rv0192A	-	Conserved secreted protein	348	138.1	122.4	1391.8	552.59	489.58	-1.33	0.1996	1	-1.51	0.1786	1	-0.17	0.694	1
Rv0193c	-	Hypothetical protein	370.1	356.4	460.6	23688.8	22812	29476.6	-0.05	0.8801	1	0.32	0.7533	1	0.37	0.6918	1
Rv0194	-	Probable transmembrane multidrug efflux pump	335.1	369	1146.1	32172.2	35419.6	110025	0.14	0.7367	1	1.77	0.6938	1	1.64	0.7813	1
Rv0195	-	Possible two component transcriptional regulatory protein (probably LuxR-family)	442.5	329.5	530.3	5310.4	3953.68	6363.58	-0.43	0.6548	1	0.26	0.8343	1	0.69	0.7729	1
Rv0196	-	Possible transcriptional regulatory protein	201.9	196.8	211.3	2827.1	2755.33	2958.5	-0.04	0.9628	1	0.07	0.9583	1	0.1	0.9283	1
Rv0197	-	Possible oxidoreductase	121.2	68.2	105.2	7513	4228.8	6524.24	-0.83	0.0613	1	-0.2	0.7528	1	0.63	0.4378	1
Rv0198c	zmp1	Probable zinc metalloprotease Zmp1	57.7	102.8	53.5	4502.5	8019.61	4170.46	0.83	0.6611	1	-0.11	0.8504	1	-0.94	0.5943	1
Rv0199	-	Probable conserved membrane protein	171.4	67.7	444	4113	1625.7	10655.7	-1.34	0.1817	1	1.37	0.1931	1	2.71	0.0219	1
Rv0200	-	Possible conserved transmembrane protein	35	3.1	138.7	489.6	43.21	1941.62	-3.5	0.0416	1	1.99	0.4791	1	5.49	0.057	1
Rv0201c	-	hypothetical protein	41	33.5	33.8	573.7	469.62	472.83	-0.29	0.6865	1	-0.28	0.7217	1	0.01	0.988	1
Rv0202c	mmpL11	Probable conserved transmembrane transport protein MmpL11	58.1	46.7	23.4	4179.6	3365.73	1682.08	-0.31	0.6841	1	-1.31	0.0182	0.88106	-1	0.3659	1
Rv0203	-	Possible exported protein	44.7	33.9	55.6	268.5	203.69	333.41	-0.4	0.8295	1	0.31	0.6987	1	0.71	0.5889	1
Rv0204c	-	Probable conserved transmembrane protein	94.4	8.4	4.4	3587.6	319.16	166.29	-3.49	0	0	-4.43	0	0	-0.94	0.3914	1
Rv0205	-	Probable conserved transmembrane protein	99.9	96.1	126.8	2396.7	2305.81	3044.12	-0.06	0.9277	1	0.34	0.705	1	0.4	0.6553	1
Rv0206c	mmpL3	Possible conserved transmembrane transport protein MmpL3	2.1	0.1	0	112.8	6.17	0	-4.19	0.4961	1	-1.63	0.4873	1	-0.16	1	1
Rv0207c	-	hypothetical protein	295.4	296.1	233	5318	5330.26	4194.33	0	0.9989	1	-0.34	0.594	1	-0.35	0.8371	1
Rv0208c	-	Hypothetical methlytransferase (methylase)	74.6	6	3.7	1492.7	119.88	74.8	-3.64	0.0416	1	-4.32	0.0374	1	-0.68	0.6244	1
Rv0209	-	Hypothetical protein	99.7	102.5	58.8	2793	2870.87	1646.74	0.04	0.9494	1	-0.76	0.2352	1	-0.8	0.271	1
Rv0210	-	Hypothetical protein	192.3	365.4	178.3	4616	8770.15	4278.87	0.93	0.2958	1	-0.11	0.8359	1	-1.04	0.2482	1
Rv0211	pckA	Probable iron-regulated phosphoenolpyruvate carboxykinase [GTP] PckA (phosphoenolpyruvate carboxylase) (PEPCK)(pep carboxykinase)	220.9	3.8	96.5	9719.8	168.02	4246.19	-5.85	0	0	-1.19	0.2961	1	4.66	0	0
Rv0212c	nadR	Possible transcriptional regulatory protein NadR (probably AsnC-family)	220.9	308.5	214.8	2650.9	3701.92	2577.97	0.48	0.7206	1	-0.04	0.9473	1	-0.52	0.6444	1
Rv0213c	-	Possible methyltransferase (methylase)	182.5	220.9	171.1	10948.4	13253.4	10263.1	0.28	0.5996	1	-0.09	0.8822	1	-0.37	0.5137	1
Rv0214	fadD4	Probable fatty-acid-CoA ligase FadD4 (fatty-acid-CoA synthetase) (fatty-acid-CoA synthase)	158.5	184.5	153.3	9827.9	11436.1	9503.81	0.22	0.6657	1	-0.05	0.9303	1	-0.27	0.6368	1
Rv0215c	fadE3	Probable acyl-CoA dehydrogenase FadE3	264.2	185.4	257.1	7396.9	5189.82	7198.86	-0.51	0.5427	1	-0.04	0.9567	1	0.47	0.5787	1
Rv0216	-	Double hotdog hydratase	73.6	19.1	132.3	2796.1	725.01	5026.54	-1.95	0.0479	1	0.85	0.3244	1	2.79	0.0135	1
Rv0217c	lipW	Possible esterase LipW	132.8	257.4	97.2	5046.1	9780.6	3692.83	0.95	0.7163	1	-0.45	0.6448	1	-1.41	0.5661	1
Rv0218	-	Probable conserved transmembrane protein	118.2	112	169.2	4254.3	4033.64	6092.95	-0.08	0.895	1	0.52	0.4349	1	0.6	0.3917	1
Rv0219	-	Probable conserved transmembrane protein	72	121.6	49.6	1583.8	2675.64	1091.95	0.76	0.4236	1	-0.54	0.6262	1	-1.29	0.2132	1
Rv0220	lipC	Probable esterase LipC	116	52.2	101	5102.9	2295.13	4442.12	-1.15	0.1816	1	-0.2	0.8829	1	0.95	0.7464	1
Rv0221	-	Possible triacylglycerol synthase (diacylglycerol acyltransferase)	199.4	167.7	209.1	9968	8383.69	10455.9	-0.25	0.6633	1	0.07	0.9264	1	0.32	0.7112	1
Rv0222	echA1	Probable enoyl-CoA hydratase EchA1 (enoyl hydrase) (unsaturated acyl-CoA hydratase) (crotonase)	84.6	69.9	85.6	1353.8	1118.89	1369.28	-0.27	0.6541	1	0.02	0.9815	1	0.29	0.684	1
Rv0223c	-	Probable aldehyde dehydrogenase	74.1	102.4	63.3	3259.4	4506.89	2785.7	0.47	0.5525	1	-0.23	0.7451	1	-0.69	0.42	1
Rv0224c	-	Possible methyltransferase (methylase)	0	0	0	0	0	0	0	1	1	0	1	1	0	1	1
Rv0225	-	Possible conserved protein	0	0	0	0	0	0	0	1	1	0	1	1	0	1	1
Rv0226c	-	Probable conserved transmembrane protein	0	0	0	0	0	0	0	1	1	0	1	1	0	1	1
Rv0227c	-	Probable conserved membrane protein	0	0	0	0	0	0	0	1	1	0	1	1	0	1	1
Rv0228	-	Probable integral membrane acyltransferase	0	0	0	0	0	0	0	1	1	0	1	1	0	1	1
Rv0229c	-	Possible conserved membrane protein with PIN domain	137	193.8	56	4383.3	6200.58	1790.44	0.5	0.5056	1	-1.29	0.0643	1	-1.79	0.073	1
Rv0230c	php	Probable phosphotriesterase Php (parathion hydrolase) (PTE) (aryldialkylphosphatase) (paraoxonase) (a-esterase) (aryltriphosphatase) (paraoxon hydrolase)	706.3	526.5	712.5	18364.2	13689.4	18524.9	-0.42	0.6657	1	0.01	0.9906	1	0.44	0.5667	1
Rv0231	fadE4	Probable acyl-CoA dehydrogenase FadE4	422.3	290.5	411.9	27873.7	19172.1	27184	-0.54	0.4012	1	-0.04	0.9549	1	0.5	0.2398	1
Rv0232	-	Probable transcriptional regulatory protein (probably TetR/AcrR-family)	274.6	518.4	578.3	4942.7	9330.6	10409.8	0.92	0.4257	1	1.07	0.8725	1	0.16	0.9252	1
Rv0233	nrdB	Ribonucleoside-diphosphate reductase (beta chain) NrdB (ribonucleotide reductase small chain)	253.8	304.5	357.5	5584	6698.78	7865.03	0.26	0.7251	1	0.49	0.5354	1	0.23	0.7762	1
Rv0234c	gabD1	Succinate-semialdehyde dehydrogenase [NADP+] dependent (SSDH) GabD1	31.8	27.1	111.4	1208.9	1028.82	4234.28	-0.23	0.813	1	1.81	0.2854	1	2.04	0.2392	1
Rv0235c	-	Probable conserved transmembrane protein	47.8	51.8	89.4	2104.5	2278.39	3933.87	0.11	0.8982	1	0.9	0.4001	1	0.79	0.4619	1
Rv0236A	-	Small secreted protein	0	0	0	0	0	0	0	1	1	0	1	1	0	1	1
Rv0236c	aftD	Possible arabinofuranosyltransferase AftD	0	0	0	0	0	0	0	1	1	0	1	1	0	1	1
Rv0237	lpqI	Probable conserved lipoprotein LpqI	57.5	74.1	36.8	1380.7	1777.96	882.23	0.36	0.6998	1	-0.65	0.5278	1	-1.01	0.3306	1
Rv0238	-	Possible transcriptional regulatory protein (probably TetR-family)	87.5	10.4	47.2	1925.6	228.38	1037.45	-3.08	0.0058	0.40873	-0.89	0.3038	1	2.18	0.119	1
Rv0239	vapB24	Possible antitoxin VapB24	287.7	236.1	561.2	1150.7	944.3	2244.76	-0.29	0.7064	1	0.96	0.6175	1	1.25	0.6243	1
Rv0240	vapC24	Possible toxin VapC24 Contains PIN domain	102.3	48.8	84.8	1227.6	585.13	1017.69	-1.07	0.5125	1	-0.27	0.8284	1	0.8	0.4393	1
Rv0241c	htdX	Probable 3-hydroxyacyl-thioester dehydratase HtdX	8.3	1.7	0.6	215.6	43.21	16.51	-2.32	0.0456	1	-3.71	0.0102	0.62096	-1.39	0.3473	1
Rv0242c	fabG4	Probable 3-oxoacyl-[acyl-carrier protein] reductase FabG4 (3-ketoacyl-acyl carrier protein reductase)	18.6	2.2	4.3	408.6	49.38	93.5	-3.05	0.0419	1	-2.13	0.1202	1	0.92	0.7981	1
Rv0243	fadA2	Probable acetyl-CoA acyltransferase FadA2 (3-ketoacyl-CoA thiolase) (beta-ketothiolase)	14.1	3.4	3.7	506.6	122.48	134.87	-2.05	0.0038	0.3393	-1.91	0.0132	0.69786	0.14	0.8872	1
Rv0244c	fadE5	Probable acyl-CoA dehydrogenase FadE5	15.5	27.2	9	652.2	1143.74	378.15	0.81	0.4445	1	-0.79	0.2795	1	-1.6	0.2193	1
Rv0245	-	Possible oxidoreductase	10.5	2.3	15.3	84	18.52	122.14	-2.18	0.322	1	0.54	0.5994	1	2.72	0.0754	1
Rv0246	-	Probable conserved integral membrane protein	164.7	168	213.9	9552	9744.73	12403.7	0.03	0.9491	1	0.38	0.4542	1	0.35	0.5165	1
Rv0247c	-	Probable succinate dehydrogenase [iron-sulfur subunit] (succinic dehydrogenase)	70	19.5	591.6	1259.2	351.82	10649.6	-1.84	0.1433	1	3.08	0.0886	1	4.92	0.0239	1
Rv0248c	-	Probable succinate dehydrogenase [iron-sulfur subunit] (succinic dehydrogenase)	64.9	63	671.2	4286.6	4158.8	44299.4	-0.04	0.9534	1	3.37	0	0	3.41	0	0
Rv0249c	-	Probable succinate dehydrogenase [membrane anchor subunit] (succinic dehydrogenase)	99.2	47.6	1456.6	4366.3	2092.54	64091.1	-1.06	0.0785	1	3.88	0.0001	0.02232	4.94	0	0
Rv0250c	-	hypothetical protein	161.5	153.6	204.7	968.9	921.32	1228.41	-0.07	0.9403	1	0.34	0.6635	1	0.42	0.7068	1
Rv0251c	hsp	Heat shock protein Hsp (heat-stress-induced ribosome-binding protein A)	200	291.2	359	2000.5	2912.43	3589.68	0.54	0.4899	1	0.84	0.3926	1	0.3	0.7193	1
Rv0252	nirB	Probable nitrite reductase [NAD(P)H] large subunit [FAD flavoprotein] NirB	119.2	146.5	142.7	9060.5	11135.3	10844.1	0.3	0.5845	1	0.26	0.651	1	-0.04	0.9555	1
Rv0253	nirD	Probable nitrite reductase [NAD(P)H] small subunit NirD	107.9	224.3	94.9	1294.7	2691.19	1138.36	1.06	0.4284	1	-0.19	0.9163	1	-1.24	0.3798	1
Rv0254c	cobU	Probable bifunctional cobalamin biosynthesis protein CobU: cobinamide kinase + cobinamide phosphate guanylyltransferase	200.2	98.6	160.5	2002	986.33	1604.68	-1.02	0.2851	1	-0.32	0.6488	1	0.7	0.4515	1
Rv0255c	cobQ1	Probable cobyric acid synthase CobQ1	139.6	185.1	129.7	3629.2	4813.25	3371.32	0.41	0.6297	1	-0.11	0.8756	1	-0.51	0.5365	1
Rv0256c	PPE2	PPE family protein PPE2	186.1	112.7	105.6	11538.4	6988.96	6545.52	-0.72	0.2525	1	-0.82	0.2434	1	-0.09	0.8941	1
Rv0257	-	hypothetical protein	66.9	28.6	35.3	401.6	171.86	211.86	-1.22	0.3953	1	-0.92	0.4758	1	0.3	0.768	1
Rv0258c	-	hypothetical protein	42.4	20.3	33.1	508.2	243.73	397.67	-1.06	0.5671	1	-0.35	0.6741	1	0.71	0.9027	1
Rv0259c	-	hypothetical protein	5.3	24.1	20.3	74.7	336.72	284.47	2.17	0.2081	1	1.93	0.3106	1	-0.24	0.8443	1
Rv0260c	-	Possible transcriptional regulatory protein	62.7	73.9	44.4	2258.3	2662.18	1598.58	0.24	0.7485	1	-0.5	0.5234	1	-0.74	0.3622	1
Rv0261c	narK3	Probable integral membrane nitrite extrusion protein NarK3 (nitrite facilitator)	80.4	116	52.5	3537.5	5103.01	2312.09	0.53	0.4974	1	-0.61	0.4294	1	-1.14	0.1917	1
Rv0262c	aac	Aminoglycoside 2'-N-acetyltransferase Aac (Aac(2')-IC)	32	91	31.4	384.5	1091.66	377.38	1.51	0.5202	1	-0.03	0.9814	1	-1.53	0.4786	1
Rv0263c	-	hypothetical protein	42.3	28.3	108.6	1269.4	849.58	3259.43	-0.58	0.5239	1	1.36	0.3422	1	1.94	0.2236	1
Rv0264c	-	hypothetical protein	147.2	3388.8	167.7	2649.5	60998.4	3018.16	4.52	0.7135	1	0.19	0.8019	1	-4.34	0.7772	1
Rv0265c	-	Probable periplasmic iron-transport lipoprotein	289.7	190.5	463.1	5214.6	3429.16	8336.27	-0.6	0.4033	1	0.68	0.3694	1	1.28	0.1376	1
Rv0266c	oplA	Probable 5-oxoprolinase OplA (5-oxo-L-prolinase) (pyroglutamase) (5-OPASE)	213.9	187.3	209.5	16258	14232.7	15925.5	-0.19	0.6778	1	-0.03	0.9543	1	0.16	0.7712	1
Rv0267	narU	Probable integral membrane nitrite extrusion protein NarU (nitrite facilitator)	264.9	308	254.8	5828.5	6775.66	5605.11	0.22	0.7918	1	-0.06	0.9308	1	-0.27	0.7489	1
Rv0268c	-	Hypothetical protein	421.3	462.8	448.3	10111	11106.9	10760.3	0.14	0.7919	1	0.09	0.8595	1	-0.05	0.9337	1
Rv0269c	-	hypothetical protein	215.6	231	271.1	4311.5	4619.92	5422	0.1	0.8875	1	0.33	0.6224	1	0.23	0.7656	1
Rv0270	fadD2	Probable fatty-acid-CoA ligase FadD2 (fatty-acid-CoA synthetase) (fatty-acid-CoA synthase)	191.2	259.4	186	8028.9	10893.2	7810.15	0.44	0.7411	1	-0.04	0.9257	1	-0.48	0.6896	1
Rv0271c	fadE6	Probable acyl-CoA dehydrogenase FadE6	110.4	130.7	69.8	5520.4	6534.26	3488.14	0.24	0.7149	1	-0.66	0.3091	1	-0.91	0.2182	1
Rv0272c	-	hypothetical protein	86.6	113.2	35	2596.5	3396.04	1049.76	0.39	0.6947	1	-1.31	0.178	1	-1.69	0.1983	1
Rv0273c	-	Possible transcriptional regulatory protein	84.2	169.1	140.9	2526.5	5074.37	4226.43	1.01	0.3598	1	0.74	0.3713	1	-0.26	0.7752	1
Rv0274	-	hypothetical protein	130.4	97.2	154.3	2086	1555.55	2468.44	-0.42	0.6946	1	0.24	0.7937	1	0.67	0.5635	1
Rv0275c	-	Possible transcriptional regulatory protein (possibly TetR-family)	138.3	90.8	90.8	1936.9	1271.15	1270.55	-0.61	0.6234	1	-0.61	0.6119	1	0	0.9995	1
Rv0276	-	hypothetical protein	148.2	132.1	148.4	5038.7	4491.02	5045.13	-0.17	0.8626	1	0	0.9974	1	0.17	0.863	1
Rv0277c	vapC25	Possible toxin VapC25 Contains PIN domain	101.5	177.4	115.7	1015	1773.71	1157.17	0.81	0.4865	1	0.19	0.8438	1	-0.62	0.6202	1
Rv0278c	PE_PGRS3	PE-PGRS family protein PE_PGRS3	28.2	16.3	14	1352.1	783.85	673.98	-0.79	0.3375	1	-1	0.1448	1	-0.22	0.8501	1
Rv0279c	PE_PGRS4	PE-PGRS family protein PE_PGRS4	57.5	65.8	54.6	1954.7	2237.53	1855.23	0.19	0.8757	1	-0.08	0.9117	1	-0.27	0.8145	1
Rv0280	PPE3	PPE family protein PPE3	163	375.2	289.8	8476.5	19512	15068.8	1.2	0.0065	0.43528	0.83	0.1045	1	-0.37	0.4126	1
Rv0281	-	Possible S-adenosylmethionine-dependent methyltransferase	164.1	138.5	173.3	3939.1	3324.79	4159.48	-0.24	0.705	1	0.08	0.934	1	0.32	0.7426	1
Rv0282	eccA3	ESX conserved component EccA3 ESX-3 type VII secretion system protein	0	0	0	0	0	0	0	1	1	0	1	1	0	1	1
Rv0283	eccB3	ESX conserved component EccB3 ESX-3 type VII secretion system protein Possible membrane protein	0	0	0	0	0	0	0	1	1	0	1	1	0	1	1
Rv0284	eccC3	ESX conserved component EccC3 ESX-3 type VII secretion system protein Possible membrane protein	0.1	0	0.1	7	0	7.16	-0.09	1	1	0.03	1	1	0.09	1	1
Rv0285	PE5	PE family protein PE5	0	0	0	0	0	0	0	1	1	0	1	1	0	1	1
Rv0286	PPE4	PPE family protein PPE4	0	0	0	0	0	0	0	1	1	0	1	1	0	1	1
Rv0287	esxG	ESAT-6 like protein EsxG (conserved protein TB9.8)	0	0	0	0	0	0	0	1	1	0	1	1	0	1	1
Rv0288	esxH	Low molecular weight protein antigen 7 EsxH (10 kDa antigen) (CFP-7) (protein TB10.4)	0	0	0	0	0	0	0	1	1	0	1	1	0	1	1
Rv0289	espG3	ESX-3 secretion-associated protein EspG3	0	0	0	0	0	0	0	1	1	0	1	1	0	1	1
Rv0290	eccD3	ESX conserved component EccD3 ESX-3 type VII secretion system protein Probable transmembrane protein	0	0	0	0	0	0	0	1	1	0	1	1	0	1	1
Rv0291	mycP3	Probable membrane-anchored mycosin MycP3 (serine protease) (subtilisin-like protease) (subtilase-like) (mycosin-3)	0	0	0	0	0	0	0	1	1	0	1	1	0	1	1
Rv0292	eccE3	ESX conserved component EccE3 ESX-3 type VII secretion system protein Probable transmembrane protein	20.2	69.1	21.5	688	2349.51	731.67	1.77	0.4979	1	0.09	1	1	-1.68	0.4892	1
Rv0293c	-	hypothetical protein	114.8	138.7	106.9	5970.8	7214.51	5559.6	0.27	0.5596	1	-0.1	0.8358	1	-0.38	0.5076	1
Rv0294	tam	Probable trans-aconitate methyltransferase Tam	138.7	114.4	115.6	3605.7	2975.17	3004.48	-0.28	0.7476	1	-0.26	0.7665	1	0.01	0.9861	1
Rv0295c	-	hypothetical protein	41.4	32.2	37.2	579.2	450.14	521.41	-0.36	0.7237	1	-0.15	0.9129	1	0.21	0.8644	1
Rv0296c	-	Probable sulfatase	168.2	162.4	120.7	14126.8	13639.7	10139.7	-0.05	0.9177	1	-0.48	0.3568	1	-0.43	0.4129	1
Rv0297	PE_PGRS5	PE-PGRS family protein PE_PGRS5	105.5	96.8	67.6	2954.6	2710.69	1893.71	-0.12	0.9296	1	-0.64	0.4364	1	-0.52	0.8192	1
Rv0298	-	Hypothetical protein	176.7	427.3	261.6	1767.4	4273.18	2615.67	1.27	0.5376	1	0.57	0.5355	1	-0.71	0.7202	1
Rv0299	-	Hypothetical protein	110.5	154.9	265.8	442	619.68	1063.07	0.49	0.8237	1	1.27	0.7064	1	0.78	0.7165	1
Rv0300	vapB2	Possible antitoxin VapB2	303.5	134.8	131.1	2428.2	1078.48	1048.75	-1.17	0.2759	1	-1.21	0.2629	1	-0.04	0.9567	1
Rv0301	vapC2	Possible toxin VapC2	488.6	634.9	431.6	6841	8888.58	6042.81	0.38	0.6815	1	-0.18	0.8093	1	-0.56	0.5676	1
Rv0302	-	Probable transcriptional regulatory protein (probably TetR/AcrR-family)	218.5	282	228	3496.7	4511.89	3647.57	0.37	0.571	1	0.06	0.9288	1	-0.31	0.6426	1
Rv0303	-	Probable dehydrogenase/reductase	177.6	258.3	572.7	4262.2	6198.36	13744	0.54	0.6065	1	1.69	0.4786	1	1.15	0.6626	1
Rv0304c	PPE5	PPE family protein PPE5	193.9	215.9	247.5	46142	51374.9	58902.8	0.15	0.6375	1	0.35	0.2744	1	0.2	0.5867	1
Rv0305c	PPE6	PPE family protein PPE6	163.6	160.6	242.2	17345.1	17021.4	25668.8	-0.03	0.9364	1	0.57	0.284	1	0.59	0.2678	1
Rv0306	-	Putative oxidoreductase	149.9	172.6	147.6	1798.6	2071.47	1770.84	0.2	0.7961	1	-0.02	0.9731	1	-0.23	0.7791	1
Rv0307c	-	hypothetical protein	206.6	1479.6	105.8	3306.3	23674.3	1693.03	2.84	0.9203	1	-0.97	0.3178	1	-3.81	0.7106	1
Rv0308	-	Probable conserved integral membrane protein	159.6	181.5	325.2	4788.3	5444	9755.45	0.19	0.7831	1	1.03	0.2023	1	0.84	0.2933	1
Rv0309	-	Possible conserved exported protein	115.8	82.9	122	2547.7	1823.34	2685.09	-0.48	0.4874	1	0.08	0.9198	1	0.56	0.4668	1
Rv0310c	-	hypothetical protein	193.7	487.4	206.2	4649.7	11697	4949.82	1.33	0.5793	1	0.09	0.9357	1	-1.24	0.524	1
Rv0311	-	hypothetical protein	109.3	97	112.5	3280.4	2908.98	3375.34	-0.17	0.8025	1	0.04	0.9542	1	0.21	0.7873	1
Rv0312	-	Conserved hypothetical proline and threonine rich protein	22.1	16.5	13.5	839.9	628.33	513.84	-0.42	0.6644	1	-0.71	0.5065	1	-0.29	0.7861	1
Rv0313	-	hypothetical protein	694.4	290	816.1	5555.6	2319.85	6529.1	-1.26	0.3752	1	0.23	0.7933	1	1.49	0.2791	1
Rv0314c	-	Possible conserved membrane protein	676.9	485.3	903.9	9476.9	6794.68	12654.6	-0.48	0.4673	1	0.42	0.5507	1	0.9	0.2252	1
Rv0315	-	Possible beta-1,3-glucanase precursor	195.4	219.1	111.9	3126.6	3505.15	1790.44	0.16	0.8179	1	-0.8	0.3981	1	-0.97	0.3278	1
Rv0316	-	Possible muconolactone isomerase	174.7	206	173.7	2795.7	3296.63	2779.43	0.24	0.8438	1	-0.01	0.9921	1	-0.25	0.8732	1
Rv0317c	glpQ2	Possible glycerophosphoryl diester phosphodiesterase GlpQ2 (glycerophosphodiester phosphodiesterase)	172.1	126.3	214.2	4475.8	3284.01	5568.34	-0.45	0.6754	1	0.32	0.8342	1	0.76	0.8553	1
Rv0318c	-	Probable conserved integral membrane protein	239.3	235.8	115.4	2871.9	2830.2	1385.25	-0.02	0.9811	1	-1.05	0.5909	1	-1.03	0.4131	1
Rv0319	pcp	Probable pyrrolidone-carboxylate peptidase Pcp (5-oxoprolyl-peptidase) (pyroglutamyl-peptidase I) (PGP-I) (pyrase)	126.4	232.6	87.9	1769.8	3256.19	1230.01	0.88	0.6578	1	-0.52	0.7935	1	-1.4	0.6356	1
Rv0320	-	Possible conserved exported protein	226.7	221.4	151.5	5441.9	5313.85	3636.45	-0.03	0.9534	1	-0.58	0.2503	1	-0.55	0.4339	1
Rv0321	dcd	Probable deoxycytidine triphosphate deaminase Dcd (dCTP deaminase)	152.1	249.5	120.7	1216.6	1996.07	965.43	0.71	0.6095	1	-0.33	0.7894	1	-1.05	0.5732	1
Rv0322	udgA	Probable UDP-glucose 6-dehydrogenase UdgA (UDP-GLC dehydrogenase) (UDP-GLCDH) (UDPGDH)	110.2	76.3	91.9	4629.2	3205.41	3859.2	-0.53	0.5807	1	-0.26	0.7886	1	0.27	0.7639	1
Rv0323c	-	hypothetical protein	104.6	110.9	134.7	2300.4	2439.55	2962.52	0.08	0.9206	1	0.36	0.7576	1	0.28	0.7926	1
Rv0324	-	Possible transcriptional regulatory protein (possibly ArsR-family)	20.2	7.5	8.3	444.5	165.69	183.39	-1.42	0.2136	1	-1.28	0.2614	1	0.15	0.8885	1
Rv0325	-	Hypothetical protein	316.3	242	310.1	3795.8	2904.49	3720.99	-0.39	0.6605	1	-0.03	0.9698	1	0.36	0.6519	1
Rv0326	-	Hypothetical protein	81.2	91.5	152.8	1460.9	1647.79	2749.84	0.17	0.8982	1	0.91	0.555	1	0.74	0.6828	1
Rv0327c	cyp135A1	Possible cytochrome P450 135A1 Cyp135A1	71.4	182.4	88.9	2998.8	7661.81	3732.55	1.35	0.2053	1	0.32	0.6952	1	-1.04	0.3083	1
Rv0328	-	Possible transcriptional regulatory protein (possibly TetR/AcrR-family)	59.5	36.8	28.3	1309.1	810.46	622.97	-0.69	0.5746	1	-1.07	0.4343	1	-0.38	0.7541	1
Rv0329c	-	hypothetical protein	123.8	202.6	171.6	1981.3	3241.14	2745.26	0.71	0.5796	1	0.47	0.6908	1	-0.24	0.8273	1
Rv0330c	-	Hypothetical protein	557.8	423.5	253.4	10039.7	7623.06	4561.74	-0.4	0.6312	1	-1.14	0.189	1	-0.74	0.4126	1
Rv0331	-	Possible dehydrogenase/reductase	174.3	119	100.8	6274.4	4284.57	3629.21	-0.55	0.443	1	-0.79	0.2826	1	-0.24	0.6514	1
Rv0332	-	hypothetical protein	180.6	219.5	123.3	2890	3511.88	1972.53	0.28	0.7556	1	-0.55	0.552	1	-0.83	0.4279	1
Rv0333	-	hypothetical protein	263	106.9	91.7	2103.8	855.47	733.63	-1.3	0.4628	1	-1.52	0.3999	1	-0.22	0.8361	1
Rv0334	rmlA	Alpha-D-glucose-1-phosphate thymidylyltransferase RmlA (dTDP-glucose synthase) (dTDP-glucose pyrophosphorylase)	0	0.3	0.2	0	8.78	7.16	0.37	1	1	0.31	1	1	-0.29	1	1
Rv0335c	PE6	PE family protein PE6	3.9	0	0	7.8	0	0	-2.29	1	1	-2.29	1	1	0	1	1
Rv0336	-	Conserved 13E12 repeat family protein	407.7	316.4	299.8	14676	11391.6	10794.2	-0.37	0.481	1	-0.44	0.4457	1	-0.08	0.8818	1
Rv0337c	aspC	Probable aspartate aminotransferase AspC (transaminase A) (ASPAT)	0	0	0	0	0	0	0	1	1	0	1	1	0	1	1
Rv0338c	-	Probable iron-sulfur-binding reductase	0.2	0.1	0	14.8	6.17	0	-1.26	0.4944	1	-0.28	0.5046	1	-0.12	1	1
Rv0339c	-	Possible transcriptional regulatory protein	55.8	107.2	49.7	2902.7	5572.87	2584.03	0.94	0.4077	1	-0.17	0.868	1	-1.11	0.3732	1
Rv0340	-	hypothetical protein	66.7	14.2	22.2	534	113.71	177.24	-2.23	0.4618	1	-1.59	0.4704	1	0.64	1	1
Rv0341	iniB	Isoniazid inductible gene protein IniB	106.6	210.3	43.6	3196.7	6307.8	1309.5	0.98	0.4118	1	-1.29	0.2424	1	-2.27	0.0957	1
Rv0342	iniA	Isoniazid inductible gene protein IniA	262.4	232	118.7	12595.9	11136.3	5695.42	-0.18	0.7834	1	-1.15	0.0293	1	-0.97	0.2083	1
Rv0343	iniC	Isoniazid inductible gene protein IniC	110.7	74.7	22.2	2213.3	1494.5	443.19	-0.57	0.596	1	-2.32	0.0316	1	-1.75	0.3377	1
Rv0344c	lpqJ	Probable lipoprotein LpqJ	114	180.3	289.7	2279	3605.37	5793.34	0.66	0.7395	1	1.35	0.3116	1	0.68	0.5511	1
Rv0345	-	hypothetical protein	244.7	274.1	295.7	3426.2	3838.06	4139.55	0.16	0.8176	1	0.27	0.8339	1	0.11	0.9169	1
Rv0346c	ansP2	Possible L-asparagine permease AnsP2 (L-asparagine transport protein)	23.1	4.9	3.3	1198.7	252.79	170.67	-2.25	0.0001	0.02364	-2.81	0	0	-0.57	0.4208	1
Rv0347	-	Probable conserved membrane protein	1.8	0	0	54.5	0	0	-1.49	1	1	-1.49	1	1	0	1	1
Rv0348	-	Possible transcriptional regulatory protein	1.8	18.1	4	56	578.92	127.71	3.37	0.2995	1	1.19	0.3658	1	-2.18	0.546	1
Rv0349	-	Hypothetical protein	454.9	364.2	456.3	7278.7	5827.17	7300.9	-0.32	0.7018	1	0	0.9973	1	0.33	0.7252	1
Rv0350	dnaK	Probable chaperone protein DnaK (heat shock protein 70) (heat shock 70 kDa protein) (HSP70)	0	0	0	0	0	0	0	1	1	0	1	1	0	1	1
Rv0351	grpE	Probable GrpE protein (HSP-70 cofactor)	0.8	24.3	8.8	14	437.52	159.13	4.97	0.4903	1	3.51	0.4876	1	-1.46	0.7417	1
Rv0352	dnaJ1	Probable chaperone protein DnaJ1	13.6	3.1	14.1	326.2	74.07	338.74	-2.14	0.7405	1	0.05	0.7504	1	2.19	0.7431	1
Rv0353	hspR	Probable heat shock protein transcriptional repressor HspR (MerR family)	128.7	21.8	52.3	1544.3	261.56	627.41	-2.56	0.0216	0.80729	-1.3	0.1406	1	1.26	0.2438	1
Rv0354c	PPE7	PPE family protein PPE7	601.6	869.9	798.8	4812.7	6959.12	6390.58	0.53	0.6344	1	0.41	0.7928	1	-0.12	0.9271	1
Rv0355c	PPE8	PPE family protein PPE8	359.6	325.7	460.7	110746	100330	141885	-0.14	0.7722	1	0.36	0.691	1	0.5	0.6607	1
Rv0356c	-	hypothetical protein	72.4	71.6	123.4	1158.3	1145.81	1974.36	-0.02	0.9844	1	0.77	0.3166	1	0.79	0.2855	1
Rv0357c	purA	Probable adenylosuccinate synthetase PurA (imp--aspartate ligase) (ADSS) (ampsase)	0	0	0	0	0	0	0	1	1	0	1	1	0	1	1
Rv0358	-	hypothetical protein	0	0	0	0	0	0	0	1	1	0	1	1	0	1	1
Rv0359	-	Probable conserved integral membrane protein	301.7	176.8	237.1	6034	3535.95	4741.12	-0.77	0.2012	1	-0.35	0.4981	1	0.42	0.4472	1
Rv0360c	-	hypothetical protein	142	219.2	98.9	2271.5	3506.76	1581.65	0.63	0.6669	1	-0.52	0.4517	1	-1.15	0.4012	1
Rv0361	-	Probable conserved membrane protein	59.9	14.7	8	958	235.91	128.3	-2.02	0.0496	1	-2.9	0.0172	0.8477	-0.88	0.4372	1
Rv0362	mgtE	Possible Mg2+ transport transmembrane protein MgtE	217.2	209.8	213	6082.4	5875.35	5963.04	-0.05	0.974	1	-0.03	0.9709	1	0.02	0.9811	1
Rv0363c	fba	Probable fructose-bisphosphate aldolase Fba	0	0	0	0	0	0	0	1	1	0	1	1	0	1	1
Rv0364	-	Possible conserved transmembrane protein	4	7.2	1.3	96.5	172.95	30.83	0.84	0.8787	1	-1.65	0.4809	1	-2.49	0.8724	1
Rv0365c	-	hypothetical protein	197.5	297	282	7503.1	11285.7	10715.9	0.59	0.3516	1	0.51	0.3208	1	-0.07	0.8979	1
Rv0366c	-	hypothetical protein	267.5	250.3	359.5	2674.7	2502.73	3594.61	-0.1	0.9206	1	0.43	0.7612	1	0.52	0.8172	1
Rv0367c	-	Hypothetical protein	26.3	41.7	203	105.1	166.65	811.86	0.67	0.7135	1	2.95	0.2627	1	2.28	0.4408	1
Rv0368c	-	hypothetical protein	194.2	185.5	112.7	6604.4	6307.91	3831.97	-0.07	0.9295	1	-0.79	0.2586	1	-0.72	0.3936	1
Rv0369c	-	Possible membrane oxidoreductase	36	42.5	42.6	504.3	595.67	595.75	0.24	0.7855	1	0.24	0.8159	1	0	0.9998	1
Rv0370c	-	Possible oxidoreductase	53.1	56.2	64.3	2019	2135.31	2443.69	0.08	0.9165	1	0.28	0.7305	1	0.19	0.828	1
Rv0371c	-	hypothetical protein	5.8	0.7	9.1	70.1	8.78	109.6	-3	1	1	0.65	0.733	1	3.64	0.4693	1
Rv0372c	-	hypothetical protein	112	120.1	31.4	1344.2	1441.68	376.78	0.1	0.8803	1	-1.83	0.269	1	-1.94	0.2033	1
Rv0373c	-	Probable carbon monoxyde dehydrogenase (large chain)	92.5	64	120.6	6846.7	4734.56	8924.64	-0.53	0.4767	1	0.38	0.6543	1	0.91	0.3335	1
Rv0374c	-	Probable carbon monoxyde dehydrogenase (small chain)	8.7	8.2	0.9	69.3	65.97	7.16	-0.07	1	1	-3.27	0.7337	1	-3.2	0.4666	1
Rv0375c	-	Probable carbon monoxyde dehydrogenase (medium chain)	37.7	28.5	58	603.3	456.19	927.33	-0.4	0.7076	1	0.62	0.6036	1	1.02	0.3849	1
Rv0376c	-	hypothetical protein	73.6	114.9	61.8	2650.4	4136.94	2225.7	0.64	0.6689	1	-0.25	0.7282	1	-0.89	0.5414	1
Rv0377	-	Probable transcriptional regulatory protein (probably LysR-family)	156.9	165.1	261.4	2510.8	2641.59	4182.5	0.07	0.9166	1	0.74	0.6821	1	0.66	0.7657	1
Rv0378	-	Conserved hypothetical glycine rich protein	16.5	18.5	12.9	98.8	111.1	77.58	0.17	1	1	-0.35	0.878	1	-0.52	1	1
Rv0379	secE2	Possible protein transport protein SecE2	54.7	29.3	48.5	218.7	117.27	194.16	-0.9	0.7142	1	-0.17	0.7165	1	0.73	0.7151	1
Rv0380c	-	Possible RNA methyltransferase (RNA methylase)	44.3	38.1	8.5	886.6	762.85	170.08	-0.22	0.8565	1	-2.38	0.1941	1	-2.17	0.2273	1
Rv0381c	-	Hypothetical protein	178.8	436.8	254.6	6080.8	14852.6	8656.22	1.29	0.0983	1	0.51	0.3527	1	-0.78	0.306	1
Rv0382c	pyrE	Probable orotate phosphoribosyltransferase PyrE (OPRT) (oprtase)	0	0	0	0	0	0	0	1	1	0	1	1	0	1	1
Rv0383c	-	Possible conserved secreted protein	0	8.2	0	0	131.67	0	3.21	1	1	0	1	1	-3.21	1	1
Rv0384c	clpB	Probable endopeptidase ATP binding protein (chain B) ClpB (ClpB protein) (heat shock protein F84.1)	0.2	0.3	0.5	7.8	12.34	21.48	0.66	1	1	1.46	0.7469	1	0.8	0.6235	1
Rv0385	-	Probable monooxygenase	324.6	315	317.3	12333.5	11970.4	12057.9	-0.04	0.9305	1	-0.03	0.9409	1	0.01	0.9852	1
Rv0386	-	Probable transcriptional regulatory protein (probably LuxR/UhpA-family)	154.8	197	162.7	12689.6	16153.7	13345.4	0.35	0.5819	1	0.07	0.8879	1	-0.28	0.6651	1
Rv0387c	-	hypothetical protein	175.5	169.7	92	3860.2	3734.31	2023.6	-0.05	0.9565	1	-0.93	0.2524	1	-0.88	0.4274	1
Rv0388c	PPE9	PPE family protein PPE9	108.7	165.5	74.2	1957	2978.61	1336	0.61	0.3607	1	-0.55	0.4194	1	-1.16	0.1449	1
Rv0389	purT	Probable phosphoribosylglycinamide formyltransferase 2 PurT (GART 2) (gar transformylase 2) (5'-phosphoribosylglycinamide transformylase 2) (formate-dependent gar transformylase)	117.6	114.8	107.2	1646.9	1607.81	1500.52	-0.03	0.966	1	-0.13	0.8248	1	-0.1	0.9027	1
Rv0390	-	hypothetical protein	243.8	265.6	266.8	2925.8	3186.8	3201.3	0.12	0.9204	1	0.13	0.8985	1	0.01	0.9962	1
Rv0391	metZ	Probable O-succinylhomoserine sulfhydrylase MetZ (OSH sulfhydrylase)	96.2	51	157.8	3849.4	2039.44	6312.92	-0.92	0.1988	1	0.71	0.3116	1	1.63	0.0519	1
Rv0392c	ndhA	Probable membrane NADH dehydrogenase NdhA	94.6	78.3	145	2838.5	2348.08	4349.13	-0.27	0.7959	1	0.62	0.5192	1	0.89	0.3626	1
Rv0393	-	Conserved 13E12 repeat family protein	297.4	318.1	269.8	5947.8	6362.15	5396.11	0.1	0.8898	1	-0.14	0.8382	1	-0.24	0.7476	1
Rv0394c	-	Possible secreted protein	145.3	105.1	95.2	2615.9	1891.83	1713.79	-0.47	0.4982	1	-0.61	0.3883	1	-0.14	0.8516	1
Rv0395	-	Hypothetical protein	35.2	104.3	20.4	421.9	1252.08	244.29	1.57	0.4035	1	-0.79	0.4463	1	-2.36	0.1777	1
Rv0396	-	Hypothetical protein	79.4	89.6	110.4	635.1	716.67	883.05	0.17	0.8551	1	0.48	0.8021	1	0.3	0.7438	1
Rv0397	-	Conserved 13E12 repeat family protein	268.3	274.3	320.4	1609.7	1645.62	1922.69	0.03	0.968	1	0.26	0.9383	1	0.22	0.9037	1
Rv0397A	-	hypothetical protein	56.4	55.4	22.5	789.2	775.76	314.71	-0.02	0.9813	1	-1.33	0.319	1	-1.3	0.3227	1
Rv0398c	-	Possible secreted protein	12.2	5.2	14.2	97.3	41.28	113.98	-1.24	0.5641	1	0.23	0.8545	1	1.47	0.7317	1
Rv0399c	lpqK	Possible conserved lipoprotein LpqK	68.4	90.3	126.8	3146.3	4151.88	5833.16	0.4	0.5625	1	0.89	0.9409	1	0.49	0.9531	1
Rv0400c	fadE7	Acyl-CoA dehydrogenase FadE7	20.2	29.4	31	403.9	587.45	619.65	0.54	0.7657	1	0.62	0.5158	1	0.08	0.9431	1
Rv0401	-	Probable conserved transmembrane protein	158.7	152.1	20.1	951.9	912.75	120.55	-0.06	1	1	-2.98	0.4521	1	-2.92	0.4481	1
Rv0402c	mmpL1	Probable conserved transmembrane transport protein MmpL1	224.2	199.9	206.9	21526.2	19188.7	19864.4	-0.17	0.7062	1	-0.12	0.7916	1	0.05	0.9013	1
Rv0403c	mmpS1	Probable conserved membrane protein MmpS1	443.7	419.2	224.3	6211.3	5868.95	3140.35	-0.08	0.9181	1	-0.98	0.2717	1	-0.9	0.271	1
Rv0404	fadD30	Fatty-acid-AMP ligase FadD30 (fatty-acid-AMP synthetase) (fatty-acid-AMP synthase)	43	39.2	45.5	6880.6	6279.9	7278.49	-0.13	0.8055	1	0.08	0.8777	1	0.21	0.7091	1
Rv0405	pks6	Probable membrane bound polyketide synthase Pks6	92.1	74.7	71.9	18967.7	15391	14819.6	-0.3	0.4252	1	-0.36	0.3639	1	-0.05	0.8912	1
Rv0406c	-	Beta lactamase like protein	66	78.5	50.4	1715.3	2042.16	1310.73	0.25	0.6763	1	-0.39	0.5942	1	-0.64	0.38	1
Rv0407	fgd1	F420-dependent glucose-6-phosphate dehydrogenase Fgd1	44.2	81.8	64.6	1592.2	2945.84	2326.75	0.89	0.4019	1	0.55	0.5424	1	-0.34	0.7346	1
Rv0408	pta	Probable phosphate acetyltransferase Pta (phosphotransacetylase)	152.8	61.2	88.9	11614.9	4649.82	6756.99	-1.32	0.3665	1	-0.78	0.6496	1	0.54	0.5137	1
Rv0409	ackA	Probable acetate kinase AckA (acetokinase)	46.8	58.2	54.4	1498.2	1863.85	1741.43	0.32	0.6716	1	0.22	0.7921	1	-0.1	0.9034	1
Rv0410c	pknG	Serine/threonine-protein kinase PknG (protein kinase G) (STPK G)	2.4	0.2	0.6	138.5	12.34	35.21	-3.49	0.0039	0.34066	-1.98	0.0888	1	1.51	0.6215	1
Rv0411c	glnH	Probable glutamine-binding lipoprotein GlnH (GLNBP)	0.9	0.4	0	14	6.17	0	-1.18	0.4833	1	-0.91	0.4862	1	-0.47	1	1
Rv0412c	-	Possible conserved membrane protein	0.7	0.3	0.2	28.8	12.34	7.16	-1.22	0.3642	1	-2.01	0.3637	1	-0.79	1	1
Rv0413	mutT3	Possible mutator protein MutT3 (7,8-dihydro-8-oxoguanine-triphosphatase) (8-oxo-dGTPase) (dGTP pyrophosphohydrolase)	457.2	576.2	416.9	4572	5762.16	4168.54	0.33	0.7011	1	-0.13	0.9165	1	-0.47	0.7017	1
Rv0414c	thiE	Thiamine-phosphate pyrophosphorylase ThiE (TMP pyrophosphorylase) (TMP-PPASE) (thiamine-phosphate synthase)	0	0	0	0	0	0	0	1	1	0	1	1	0	1	1
Rv0415	thiO	Possible thiamine biosynthesis oxidoreductase ThiO	0	0	0	0	0	0	0	1	1	0	1	1	0	1	1
Rv0416	thiS	Possible protein ThiS	0	0	0	0	0	0	0	1	1	0	1	1	0	1	1
Rv0417	thiG	Probable thiamin biosynthesis protein ThiG (thiazole biosynthesis protein)	0	0	0	0	0	0	0	1	1	0	1	1	0	1	1
Rv0418	lpqL	Probable lipoprotein aminopeptidase LpqL	72.5	124.5	117.3	3912.8	6721.19	6333.25	0.78	0.6614	1	0.69	0.4359	1	-0.09	0.9389	1
Rv0419	lpqM	Possible lipoprotein peptidase LpqM	196.5	1071.8	257.7	7072.8	38583.8	9276.39	2.45	0.1642	1	0.39	0.4194	1	-2.06	0.3567	1
Rv0420c	-	Possible transmembrane protein	363.7	263.8	463.3	5091.3	3693.52	6485.53	-0.46	0.6664	1	0.35	0.7087	1	0.81	0.4549	1
Rv0421c	-	hypothetical protein	11.2	1.6	5.8	179	26.33	93.5	-2.77	0.349	1	-0.94	0.609	1	1.83	1	1
Rv0422c	thiD	Probable phosphomethylpyrimidine kinase ThiD (HMP-phosphate kinase) (HMP-P kinase)	0	0	0	0	0	0	0	1	1	0	1	1	0	1	1
Rv0423c	thiC	Probable thiamine biosynthesis protein ThiC	0.2	0	0	7	0	0	-0.24	1	1	-0.24	1	1	0	1	1
Rv0424c	-	Hypothetical protein	240.9	284.1	111.8	3854.7	4545.55	1789.6	0.24	0.7617	1	-1.11	0.1526	1	-1.34	0.1834	1
Rv0425c	ctpH	Possible metal cation transporting P-type ATPase CtpH	72.4	1158.4	129.4	4922.5	78773.4	8797.42	4	0.3761	1	0.84	0.2529	1	-3.16	0.8152	1
Rv0426c	-	Possible transmembrane protein	224.9	234.3	304.6	899.8	937.07	1218.47	0.06	0.9721	1	0.44	0.9118	1	0.38	0.8393	1
Rv0427c	xthA	Probable exodeoxyribonuclease III protein XthA (exonuclease III) (EXO III) (AP endonuclease VI)	99.8	59.8	50.5	2594.3	1553.96	1311.86	-0.74	0.352	1	-0.98	0.2425	1	-0.24	0.7819	1
Rv0428c	-	GCN5-related N-acetyltransferase	77.2	64.6	51	1853.8	1550.61	1224.39	-0.26	0.7949	1	-0.6	0.4495	1	-0.34	0.7367	1
Rv0429c	def	Probable polypeptide deformylase Def (PDF) (formylmethionine deformylase)	0	0	0	0	0	0	0	1	1	0	1	1	0	1	1
Rv0430	-	hypothetical protein	0	0	0	0	0	0	0	1	1	0	1	1	0	1	1
Rv0431	-	Putative tuberculin related peptide	10.3	1.2	0.8	185.2	21.12	14.32	-3.13	0.2938	1	-3.69	0.2965	1	-0.56	0.7373	1
Rv0432	sodC	Periplasmic superoxide dismutase [Cu-Zn] SodC	114.5	160.2	243.5	2748.3	3843.76	5844.05	0.48	0.7081	1	1.09	0.5068	1	0.6	0.6649	1
Rv0433	-	hypothetical protein	186.3	311.3	144.1	8195.5	13698.4	6339.12	0.74	0.5067	1	-0.37	0.658	1	-1.11	0.3289	1
Rv0434	-	hypothetical protein	255.9	339.2	240	6652.4	8820.37	6239.21	0.41	0.6095	1	-0.09	0.9153	1	-0.5	0.553	1
Rv0435c	-	Putative conserved ATPase	222.7	408.4	270.5	9353.1	17152.9	11359	0.87	0.5651	1	0.28	0.8162	1	-0.59	0.6232	1
Rv0436c	pssA	Probable CDP-diacylglycerol--serine O-phosphatidyltransferase PssA (PS synthase) (phosphatidylserine synthase)	15.9	3.9	4.6	509	125.09	148.6	-2.02	0.0046	0.36241	-1.78	0.0127	0.68574	0.25	0.7726	1
Rv0437c	psd	Possible phosphatidylserine decarboxylase Psd (PS decarboxylase)	7.5	2.7	15.7	119.8	43.21	251.03	-1.47	0.6379	1	1.07	0.4447	1	2.54	0.114	1
Rv0438c	moeA2	Probable molybdopterin biosynthesis protein MoeA2	84.8	65.1	239.6	2204.5	1691.99	6230.76	-0.38	0.4747	1	1.5	0.1006	1	1.88	0.0539	1
Rv0439c	-	Probable dehydrogenase/reductase	133.2	196.1	218.9	4794.9	7057.91	7881.17	0.56	0.4922	1	0.72	0.3029	1	0.16	0.82	1
Rv0440	groEL2	60 kDa chaperonin 2 GroEL2 (protein CPN60-2) (GroEL protein 2) (65 kDa antigen) (heat shock protein 65) (cell wall protein A) (antigen A)	0	0	0	0	0	0	0	1	1	0	1	1	0	1	1
Rv0441c	-	Hypothetical protein	175.3	131	180.4	2454.8	1834.11	2525.65	-0.42	0.711	1	0.04	0.9573	1	0.46	0.6614	1
Rv0442c	PPE10	PPE family protein PPE10	123.1	152.7	137.4	5416.6	6718.87	6044.07	0.31	0.627	1	0.16	0.7987	1	-0.15	0.8128	1
Rv0443	-	hypothetical protein	319.5	442.6	379.9	7667.4	10623.4	9118	0.47	0.5263	1	0.25	0.6867	1	-0.22	0.7561	1
Rv0444c	rskA	Anti-sigma factor RskA (regulator of sigma K)	88.5	58.9	50.4	1239.3	824.17	705.58	-0.59	0.3292	1	-0.81	0.1782	1	-0.22	0.7467	1
Rv0445c	sigK	Alternative RNA polymerase sigma factor SigK	184.6	399.2	223	3693	7984.97	4460.29	1.11	0.3111	1	0.27	0.7518	1	-0.84	0.4418	1
Rv0446c	-	Possible conserved transmembrane protein	150.6	144.7	177.1	4517.6	4341.55	5313.3	-0.06	0.943	1	0.23	0.7663	1	0.29	0.7034	1
Rv0447c	ufaA1	Probable cyclopropane-fatty-acyl-phospholipid synthase UfaA1 (cyclopropane fatty acid synthase) (CFA synthase)	163.4	176.1	148.9	8171.7	8804.05	7444.49	0.11	0.8336	1	-0.13	0.7993	1	-0.24	0.6	1
Rv0448c	-	hypothetical protein	5315.6	143	319	138207	3717	8295.01	-5.22	0.2363	1	-4.06	0.8161	1	1.16	0.1393	1
Rv0449c	-	hypothetical protein	228.9	234.8	183.3	10527.6	10800.8	8432.77	0.04	0.9449	1	-0.32	0.5138	1	-0.36	0.5147	1
Rv0450c	mmpL4	Probable conserved transmembrane transport protein MmpL4	38.6	21.9	10.6	5937	3366.29	1625.03	-0.82	0.1086	1	-1.87	0.0001	0.02232	-1.05	0.1652	1
Rv0451c	mmpS4	Probable conserved membrane protein MmpS4	12.5	7.4	16.1	351	206.42	452.18	-0.77	0.5462	1	0.37	0.9635	1	1.13	0.6649	1
Rv0452	-	Possible transcriptional regulatory protein	246.8	346.1	150.5	4441.5	6229.46	2708.87	0.49	0.6473	1	-0.71	0.3227	1	-1.2	0.2927	1
Rv0453	PPE11	PPE family protein PPE11	236	202.7	176.1	9914.1	8511.82	7394.19	-0.22	0.702	1	-0.42	0.4424	1	-0.2	0.685	1
Rv0454	-	hypothetical protein	319.6	327.7	266.3	3835.5	3932.19	3195.16	0.04	0.9579	1	-0.26	0.6998	1	-0.3	0.6441	1
Rv0455c	-	hypothetical protein	0	0.9	0	0	17.56	0	0.91	0.4908	1	0	1	1	-0.91	0.4979	1
Rv0456A	mazF1	Possible toxin MazF1	221	231.8	289.1	1768.3	1854.67	2312.84	0.07	0.948	1	0.39	0.9252	1	0.32	0.8239	1
Rv0456B	mazE1	Possible antitoxin MazE1	261	166.7	326.7	5743.1	3668.42	7186.78	-0.65	0.3641	1	0.32	0.6811	1	0.97	0.2607	1
Rv0456c	echA2	enoyl-CoA hydratase EchA2 (enoyl hydrase) (unsaturated acyl-CoA hydratase) (crotonase)	138.7	167.7	150.7	2496.2	3017.85	2713.14	0.27	0.7856	1	0.12	0.8827	1	-0.15	0.8616	1
Rv0457c	-	Probable peptidase	129.6	116.1	97.4	8812.1	7893.25	6625.91	-0.16	0.7869	1	-0.41	0.4997	1	-0.25	0.7117	1
Rv0458	-	Probable aldehyde dehydrogenase	246.2	216.9	245.4	8862.3	7809.04	8835.04	-0.18	0.7712	1	0	0.9952	1	0.18	0.8169	1
Rv0459	-	hypothetical protein	150.7	122.7	90.7	1507.2	1227.26	906.9	-0.3	0.7971	1	-0.73	0.5664	1	-0.44	0.6765	1
Rv0460	-	Conserved hydrophobic protein	134.1	39.9	52.1	536.4	159.52	208.48	-1.75	0.3767	1	-1.36	0.4831	1	0.39	0.7707	1
Rv0461	-	Probable transmembrane protein	434.5	531.1	673.6	13034.5	15932.9	20206.5	0.29	0.6301	1	0.63	0.453	1	0.34	0.6639	1
Rv0462	lpdC	Dihydrolipoamide dehydrogenase LpdC (lipoamide reductase (NADH)) (lipoyl dehydrogenase) (dihydrolipoyl dehydrogenase) (diaphorase)	0	0	0	0	0	0	0	1	1	0	1	1	0	1	1
Rv0463	-	Probable conserved membrane protein	270.5	176.9	79	1623.2	1061.17	474.02	-0.61	0.6463	1	-1.78	0.373	1	-1.16	0.58	1
Rv0464c	-	hypothetical protein	170.9	197.5	145	4786	5530.44	4059.23	0.21	0.7352	1	-0.24	0.6881	1	-0.45	0.5229	1
Rv0465c	-	Probable transcriptional regulatory protein	195.2	274.6	169	9368.2	13179	8113.02	0.49	0.3697	1	-0.21	0.686	1	-0.7	0.2203	1
Rv0466	-	hypothetical protein	457	201.3	745.7	7311.2	3221.32	11931.8	-1.18	0.2027	1	0.71	0.5567	1	1.89	0.0445	1
Rv0467	icl1	Isocitrate lyase Icl (isocitrase) (isocitratase)	1.6	0.2	0.3	56	6.17	9.35	-3.18	0.0282	0.93643	-2.58	0.0813	1	0.6	1	1
Rv0468	fadB2	3-hydroxybutyryl-CoA dehydrogenase FadB2 (beta-hydroxybutyryl-CoA dehydrogenase) (BHBD)	142.7	93.2	201	2853.2	1864.78	4019.64	-0.61	0.5556	1	0.49	0.6101	1	1.11	0.2898	1
Rv0469	umaA	Possible mycolic acid synthase UmaA	91.4	128.8	188.4	3836.8	5407.87	7914.39	0.5	0.6058	1	1.04	0.2137	1	0.55	0.5213	1
Rv0470A	-	Hypothetical protein	214.5	291.3	236.6	4718.1	6408.25	5205.07	0.44	0.5956	1	0.14	0.7942	1	-0.3	0.7057	1
Rv0470c	pcaA	Mycolic acid synthase PcaA (cyclopropane synthase)	5	3.5	3.9	99.6	69.54	78.77	-0.52	0.6243	1	-0.34	0.7977	1	0.18	0.8605	1
Rv0471c	-	Hypothetical protein	728.7	807	675.5	17489.1	19368.9	16211.2	0.15	0.7843	1	-0.11	0.8274	1	-0.26	0.6765	1
Rv0472c	-	Probable transcriptional regulatory protein (possibly TetR-family)	92.7	15.9	16.5	1668.6	286.53	297.61	-2.54	0.0116	0.62985	-2.49	0.0057	0.45695	0.05	0.9676	1
Rv0473	-	Possible conserved transmembrane protein	296.7	229.1	202.5	8307.5	6415.38	5671.03	-0.37	0.6166	1	-0.55	0.4468	1	-0.18	0.8351	1
Rv0474	-	Probable transcriptional regulatory protein	326.5	372.4	459.7	4571.2	5214.04	6436.25	0.19	0.8791	1	0.49	0.8607	1	0.3	0.7478	1
Rv0475	hbhA	Iron-regulated heparin binding hemagglutinin HbhA (adhesin)	163.9	339.3	134.5	2950.8	6106.66	2420.16	1.05	0.4284	1	-0.29	0.7719	1	-1.34	0.3427	1
Rv0476	-	Possible conserved transmembrane protein	245.9	176	606.4	2459	1760.28	6063.68	-0.48	0.2725	1	1.3	0.1897	1	1.78	0.0668	1
Rv0477	-	Possible conserved secreted protein	778.5	415.2	597.2	7785.2	4151.76	5972.21	-0.91	0.2185	1	-0.38	0.55	1	0.52	0.5391	1
Rv0478	deoC	Probable deoxyribose-phosphate aldolase DeoC (phosphodeoxyriboaldolase) (deoxyriboaldolase)	351.9	386.9	423	2111.2	2321.25	2537.93	0.14	0.9153	1	0.27	0.7651	1	0.13	0.8814	1
Rv0479c	-	Probable conserved membrane protein	2.7	0.3	0.3	65.4	6.17	7.16	-3.4	0.4876	1	-3.19	0.4842	1	0.21	1	1
Rv0480c	-	Possible amidohydrolase	213.9	386.6	187.6	5988.6	10824.8	5252.36	0.85	0.8585	1	-0.19	0.6847	1	-1.04	0.7537	1
Rv0481c	-	Hypothetical protein	289.6	364.7	322.4	6372.3	8024	7091.95	0.33	0.8884	1	0.15	0.8277	1	-0.18	0.8948	1
Rv0482	murB	Probable UDP-N-acetylenolpyruvoylglucosamine reductase MurB (UDP-N-acetylmuramate dehydrogenase)	0	0	0	0	0	0	0	1	1	0	1	1	0	1	1
Rv0483	lprQ	Probable conserved lipoprotein LprQ	402.8	249.6	658.3	19332.8	11982.8	31599.4	-0.69	0.0912	1	0.71	0.4685	1	1.4	0.085	1
Rv0484c	-	Probable short-chain type oxidoreductase	174.9	118.3	206.7	2799.1	1893.35	3307.7	-0.56	0.3955	1	0.24	0.719	1	0.8	0.3048	1
Rv0485	-	Possible transcriptional regulatory protein	266.8	337.7	2209.7	11204.5	14181.7	92808.1	0.34	0.4806	1	3.05	0	0	2.71	0	0
Rv0486	mshA	Glycosyltransferase MshA	34.2	1.1	0.8	752.9	23.73	16.51	-4.99	0.6178	1	-5.51	0.4852	1	-0.52	0.8739	1
Rv0487	-	hypothetical protein	233.2	196.1	285.8	4196.8	3530.12	5144.14	-0.25	0.7453	1	0.29	0.6804	1	0.54	0.4083	1
Rv0488	-	Probable conserved integral membrane protein	232.4	172.6	204.2	4183.6	3106.5	3675.62	-0.43	0.5234	1	-0.19	0.8597	1	0.24	0.838	1
Rv0489	gpm1	Probable phosphoglycerate mutase 1 Gpm1 (phosphoglyceromutase) (PGAM) (BPG-dependent PGAM)	0.3	0.4	0.4	7	8.78	9.35	0.33	1	1	0.42	1	1	0.09	1	1
Rv0490	senX3	Putative two component sensor histidine kinase SenX3	96.4	111.8	100.3	3086.2	3577.95	3208.94	0.21	0.8494	1	0.06	0.9595	1	-0.16	0.8365	1
Rv0491	regX3	Two component sensory transduction protein RegX3 (transcriptional regulatory protein) (probably LuxR-family)	444.9	349.9	429	7119	5599.18	6863.84	-0.35	0.7606	1	-0.05	0.9268	1	0.29	0.8224	1
Rv0492A	-	Hypothetical protein	126.5	335.6	225.7	1012	2684.61	1805.82	1.41	0.2007	1	0.84	0.4475	1	-0.57	0.5651	1
Rv0492c	-	Probable oxidoreductase GMC-type	191.7	271.5	580.9	5366.7	7600.9	16266.2	0.5	0.5382	1	1.6	0.1312	1	1.1	0.2767	1
Rv0493c	-	hypothetical protein	141.9	181.1	151.4	4541.2	5793.68	4844.2	0.35	0.648	1	0.09	0.8864	1	-0.26	0.7536	1
Rv0494	-	Probable transcriptional regulatory protein (probably GntR-family)	117.7	101.3	103.7	1412	1215.51	1244.64	-0.22	0.8144	1	-0.18	0.8906	1	0.03	0.9885	1
Rv0495c	-	hypothetical protein	74.8	8.6	9.9	1645.9	190.1	218.01	-3.11	0.3983	1	-2.92	0.4457	1	0.2	0.8683	1
Rv0496	-	hypothetical protein	30.4	93.3	121.2	486.5	1493.32	1939.45	1.62	0.2993	1	2	0.476	1	0.38	0.8533	1
Rv0497	-	Probable conserved transmembrane protein	67.2	64.7	63.5	1613.7	1552.72	1523.9	-0.06	0.9694	1	-0.08	0.9328	1	-0.03	0.9823	1
Rv0498	-	hypothetical protein	325.2	220.3	117.6	7155	4846.5	2586.8	-0.56	0.5968	1	-1.47	0.19	1	-0.91	0.4842	1
Rv0499	-	hypothetical protein	82.3	107.1	53.9	823.5	1070.51	539.47	0.38	0.5023	1	-0.61	0.3969	1	-0.99	0.1201	1
Rv0500	proC	Probable pyrroline-5-carboxylate reductase ProC (P5CR) (P5C reductase)	0	0	0	0	0	0	0	1	1	0	1	1	0	1	1
Rv0500A	-	hypothetical protein	12.3	2.1	0	73.9	12.34	0	-2.58	0.4665	1	-3.74	0.464	1	-1.61	1	1
Rv0500B	-	hypothetical protein	184.9	88.7	54.5	369.8	177.48	109.01	-1.06	1	1	-1.76	1	1	-0.7	1	1
Rv0501	galE2	Possible UDP-glucose 4-epimerase GalE2 (galactowaldenase) (UDP-galactose 4-epimerase) (uridine diphosphate galactose 4-epimerase) (uridine diphospho-galactose 4-epimerase)	79.5	52.8	87.6	3654.8	2427.3	4029.33	-0.59	0.3044	1	0.14	0.7796	1	0.73	0.2571	1
Rv0502	-	hypothetical protein	360.8	181.9	271.1	11546.4	5822.18	8675.26	-0.99	0.2061	1	-0.41	0.5225	1	0.58	0.4444	1
Rv0503c	cmaA2	Cyclopropane-fatty-acyl-phospholipid synthase 2 CmaA2 (cyclopropane fatty acid synthase) (CFA synthase) (cyclopropane mycolic acid synthase 2) (mycolic acid trans-cyclopropane synthetase)	299.9	33.1	76.2	11397.5	1259.24	2897.36	-3.18	0	0	-1.98	0.0002	0.03827	1.2	0.0685	1
Rv0504c	-	hypothetical protein	0.4	0.5	1.3	7	8.78	21.48	0.33	1	1	1.62	1	1	1.29	1	1
Rv0505c	serB1	Possible phosphoserine phosphatase SerB1 (PSP) (O-phosphoserine phosphohydrolase) (pspase)	23.7	8.5	8.4	902.3	321.36	320.27	-1.49	0.4143	1	-1.49	0.4132	1	0	0.9949	1
Rv0506	mmpS2	Probable conserved membrane protein MmpS2	288.4	615.6	154.4	4613.7	9848.99	2470.75	1.09	0.6468	1	-0.9	0.3194	1	-2	0.2373	1
Rv0507	mmpL2	Probable conserved transmembrane transport protein MmpL2	198.5	201.3	182.6	31368.8	31810.8	28843.5	0.02	0.966	1	-0.12	0.7715	1	-0.14	0.7441	1
Rv0508	-	hypothetical protein	194.7	250	169.3	2335.9	2999.55	2032.07	0.36	0.6954	1	-0.2	0.8631	1	-0.56	0.6768	1
Rv0509	hemA	Probable glutamyl-tRNA reductase HemA (GLUTR)	0	0	0	0	0	0	0	1	1	0	1	1	0	1	1
Rv0510	hemC	Probable porphobilinogen deaminase HemC (PBG) (hydroxymethylbilane synthase) (HMBS) (pre-uroporphyrinogen synthase)	0.4	0	0	7.8	0	0	-0.47	1	1	-0.47	1	1	0	1	1
Rv0511	hemD	Probable uroporphyrin-III C-methyltransferase HemD (uroporphyrinogen III methylase) (urogen III methylase) (SUMT) (urogen III methylase) (UROM)	0	0	0	0	0	0	0	1	1	0	1	1	0	1	1
Rv0512	hemB	Probable delta-aminolevulinic acid dehydratase HemB (porphobilinogen synthase) (ALAD) (ALADH)	0	0	0	0	0	0	0	1	1	0	1	1	0	1	1
Rv0513	-	Possible conserved transmembrane protein	61.8	14	223	741.9	168.3	2675.76	-2.14	0.1125	1	1.85	0.4058	1	3.99	0.0302	1
Rv0514	-	Possible transmembrane protein	964.4	550.4	359.2	1928.8	1100.84	718.48	-0.81	0.3447	1	-1.42	0.3357	1	-0.62	0.663	1
Rv0515	-	Conserved 13E12 repeat family protein	415.5	343.7	327.1	14957.9	12371.9	11777.2	-0.27	0.6119	1	-0.34	0.5619	1	-0.07	0.8959	1
Rv0516c	-	Possible anti-anti-sigma factor	890.1	1723.2	1407.7	12461.7	24124.1	19708.3	0.95	0.7686	1	0.66	0.7302	1	-0.29	0.765	1
Rv0517	-	Possible membrane acyltransferase	448.6	846.8	359.6	15254.1	28790.4	12226.5	0.92	0.2117	1	-0.32	0.5112	1	-1.24	0.1153	1
Rv0518	-	Possible exported protein	333	197.5	398.6	6660	3949.53	7972.52	-0.75	0.3993	1	0.26	0.7822	1	1.01	0.3552	1
Rv0519c	-	Possible conserved membrane protein	254.1	356.5	374.9	4065.1	5703.45	5997.78	0.49	0.6196	1	0.56	0.5384	1	0.07	0.9401	1
Rv0520	-	Possible methyltransferase/methylase (fragment)	157.2	150.3	95.3	1258	1202.17	762.04	-0.07	0.9358	1	-0.72	0.4616	1	-0.66	0.4499	1
Rv0521	-	Possible methyltransferase/methylase (fragment)	139.6	129.3	88.8	1117.1	1034.56	710.14	-0.11	0.927	1	-0.65	0.5769	1	-0.54	0.6424	1
Rv0522	gabP	Probable GABA permease GabP (4-amino butyrate transport carrier) (GAMA-aminobutyrate permease)	151	254.7	980.1	5738	9679.81	37242.6	0.75	0.3664	1	2.7	0.9657	1	1.94	0.9705	1
Rv0523c	-	hypothetical protein	168	408.8	189.1	2687.4	6541.14	3025.08	1.28	0.6726	1	0.17	0.8518	1	-1.11	0.6862	1
Rv0524	hemL	Probable glutamate-1-semialdehyde 2,1-aminomutase HemL (GSA) (glutamate-1-semialdehyde aminotransferase) (GSA-at)	0	0	0	0	0	0	0	1	1	0	1	1	0	1	1
Rv0525	-	hypothetical protein	0	0	0	0	0	0	0	1	1	0	1	1	0	1	1
Rv0526	-	Possible thioredoxin protein (thiol-disulfide interchange protein)	0	0	0	0	0	0	0	1	1	0	1	1	0	1	1
Rv0527	ccdA	Possible cytochrome C-type biogenesis protein CcdA	0	0	0	0	0	0	0	1	1	0	1	1	0	1	1
Rv0528	-	Probable conserved transmembrane protein	0	0	0	0	0	0	0	1	1	0	1	1	0	1	1
Rv0529	ccsA	Possible cytochrome C-type biogenesis protein CcsA	0	0	0	0	0	0	0	1	1	0	1	1	0	1	1
Rv0530	-	hypothetical protein	172.4	225.4	134.2	5518.3	7211.75	4294.58	0.39	0.563	1	-0.36	0.424	1	-0.75	0.2271	1
Rv0530A	-	hypothetical protein	469.5	239.3	360.3	1878	957.36	1441.04	-0.97	0.6304	1	-0.38	0.6277	1	0.59	0.6568	1
Rv0531	-	Possible conserved membrane protein	0	0	0	0	0	0	0	1	1	0	1	1	0	1	1
Rv0532	PE_PGRS6	PE-PGRS family protein PE_PGRS6	122.7	148.7	92.3	3435.6	4164.84	2583.49	0.28	0.7813	1	-0.41	0.7058	1	-0.69	0.7263	1
Rv0533c	fabH	3-oxoacyl-[acyl-carrier-protein] synthase III FabH (beta-ketoacyl-ACP synthase III) (KAS III)	263	661	411.1	7364	18507.4	11511.8	1.33	0.6277	1	0.64	0.4502	1	-0.68	0.8298	1
Rv0534c	menA	1,4-dihydroxy-2-naphthoate octaprenyltransferase MenA (DHNA-octaprenyltransferase)	0	0	0	0	0	0	0	1	1	0	1	1	0	1	1
Rv0535	pnp	Probable 5'-methylthioadenosine phosphorylase Pnp (MTA phosphorylase)	154.6	93.2	102.9	2782.3	1678.43	1851.67	-0.73	0.6265	1	-0.59	0.5919	1	0.14	0.8758	1
Rv0536	galE3	Probable UDP-glucose 4-epimerase GalE3 (galactowaldenase) (UDP-galactose 4-epimerase) (uridine diphosphate galactose 4-epimerase) (uridine diphospho-galactose 4-epimerase)	91	36	70.3	2184.9	863.13	1687.7	-1.34	0.2085	1	-0.37	0.7049	1	0.97	0.498	1
Rv0537c	-	Probable integral membrane protein	168	154.8	81.3	6049	5573.52	2927.26	-0.12	0.9638	1	-1.05	0.0471	1	-0.93	0.67	1
Rv0538	-	Possible conserved membrane protein	87.8	98.1	53.2	2457.8	2745.65	1489.82	0.16	0.8527	1	-0.72	0.4239	1	-0.88	0.4088	1
Rv0539	-	Probable dolichyl-phosphate sugar synthase (dolichol-phosphate sugar synthetase) (dolichol-phosphate sugar transferase) (sugar phosphoryldolichol synthase)	35.2	61.6	54.9	421.9	739.16	658.65	0.81	0.5651	1	0.64	0.5467	1	-0.17	0.868	1
Rv0540	-	hypothetical protein	8.9	5.9	33.2	177.5	118.92	663.16	-0.58	0.6117	1	1.9	0.4732	1	2.48	0.348	1
Rv0541c	-	Probable conserved integral membrane protein	0	0.3	0	0	8.78	0	0.33	1	1	0	1	1	-0.33	1	1
Rv0542c	menE	Possible O-succinylbenzoic acid--CoA ligase MenE (OSB-CoA synthetase) (O-succinylbenzoate-CoA synthase)	0	0	0	0	0	0	0	1	1	0	1	1	0	1	1
Rv0543c	-	hypothetical protein	0	0	0	0	0	0	0	1	1	0	1	1	0	1	1
Rv0544c	-	Possible conserved transmembrane protein	130.1	57.3	143	1560.8	687.3	1715.93	-1.18	0.3727	1	0.14	0.8561	1	1.32	0.3614	1
Rv0545c	pitA	Probable low-affinity inorganic phosphate transporter integral membrane protein PitA	41.6	18	41.4	1165.5	505.29	1158.48	-1.21	0.1281	1	-0.01	0.9914	1	1.2	0.2996	1
Rv0546c	-	hypothetical protein	85.5	50.8	200.7	1196.3	711.71	2809.29	-0.75	0.4141	1	1.23	0.5087	1	1.98	0.2406	1
Rv0547c	-	Possible oxidoreductase	314.5	265.7	564.6	6290.2	5313.57	11293	-0.24	0.6915	1	0.84	0.3651	1	1.09	0.2737	1
Rv0548c	menB	Naphthoate synthase MenB (dihydroxynaphthoic acid synthetase) (DHNA synthetase)	0	0	0	0	0	0	0	1	1	0	1	1	0	1	1
Rv0549c	vapC3	Possible toxin VapC3	332.4	70.5	201.6	2659.1	564.29	1613.08	-2.24	0.5222	1	-0.72	0.7576	1	1.52	0.3231	1
Rv0550c	vapB3	Possible antitoxin VapB3	318.9	764.1	487.6	1913.3	4584.87	2925.61	1.26	0.2705	1	0.61	0.8782	1	-0.65	0.6236	1
Rv0551c	fadD8	Probable fatty-acid-CoA ligase FadD8 (fatty-acid-CoA synthetase) (fatty-acid-CoA synthase)	130	140.4	242	7278.2	7861.72	13551.3	0.11	0.8609	1	0.9	0.2021	1	0.79	0.2812	1
Rv0552	-	hypothetical protein	127.8	148.9	123.9	4602.1	5361.61	4460.82	0.22	0.7569	1	-0.04	0.9463	1	-0.27	0.7248	1
Rv0553	menC	Probable muconate cycloisomerase MenC (cis,cis-muconate lactonizing enzyme) (MLE)	0	0	0	0	0	0	0	1	1	0	1	1	0	1	1
Rv0554	bpoC	Possible peroxidase BpoC (non-haem peroxidase)	95.1	55.4	36.3	2472.3	1441.44	943.95	-0.78	0.444	1	-1.39	0.1588	1	-0.61	0.6099	1
Rv0555	menD	Probable bifunctional menaquinone biosynthesis protein MenD : 2-succinyl-6-hydroxy-2,4-cyclohexadiene-1-carboxylate synthase (SHCHC synthase) + 2-oxoglutarate decarboxylase (alpha-ketoglutarate decarboxylase) (KDC)	0	0	0	0	0	0	0	1	1	0	1	1	0	1	1
Rv0556	-	Probable conserved transmembrane protein	0.3	0	0	7	0	0	-0.37	1	1	-0.37	1	1	0	1	1
Rv0557	mgtA	Mannosyltransferase MgtA	11.6	5.7	6.6	301.2	148.54	171.08	-1.02	0.4434	1	-0.82	0.5074	1	0.2	0.8627	1
Rv0558	menH	Probable ubiquinone/menaquinone biosynthesis methyltransferase MenH (2-heptaprenyl-1,4-naphthoquinone methyltransferase)	0	0	0	0	0	0	0	1	1	0	1	1	0	1	1
Rv0559c	-	Possible conserved secreted protein	655.3	525.9	462.4	7863.4	6311.19	5548.57	-0.32	0.8213	1	-0.5	0.7003	1	-0.19	0.8221	1
Rv0560c	-	Possible benzoquinone methyltransferase (methylase)	117	157.9	57.2	2808.3	3789.33	1371.63	0.43	0.8249	1	-1.03	0.2072	1	-1.47	0.322	1
Rv0561c	-	Possible oxidoreductase	27.5	19.6	35	989.1	705.29	1259.01	-0.49	0.6648	1	0.35	0.7168	1	0.84	0.4044	1
Rv0562	grcC1	Probable polyprenyl-diphosphate synthase GrcC1 (polyprenyl pyrophosphate synthetase)	0	0	0	0	0	0	0	1	1	0	1	1	0	1	1
Rv0563	htpX	Probable protease transmembrane protein heat shock protein HtpX	12.8	1.1	1.6	282.5	24.69	35.8	-3.52	0.0006	0.08929	-2.98	0.006	0.46362	0.54	0.8478	1
Rv0564c	gpdA1	Probable glycerol-3-phosphate dehydrogenase [NAD(P)+] GpdA1 (NAD(P)H-dependent glycerol-3-phosphate dehydrogenase) (NAD(P)H-dependent dihydroxyacetone-phosphate reductase)	192.3	402.6	219.9	4231.1	8858.16	4838.39	1.07	0.1896	1	0.19	0.8465	1	-0.87	0.3336	1
Rv0565c	-	Probable monooxygenase	162.2	156.3	244.8	11032.8	10625.4	16645.7	-0.05	0.8979	1	0.59	0.4897	1	0.65	0.4659	1
Rv0566c	-	hypothetical protein	143.7	79.6	101.5	1149.7	636.43	811.63	-0.85	0.4613	1	-0.5	0.6207	1	0.35	0.6821	1
Rv0567	-	Probable methyltransferase/methylase	336.2	273.7	306.3	10757.7	8757.79	9802.51	-0.3	0.7111	1	-0.13	0.8555	1	0.16	0.7608	1
Rv0568	cyp135B1	Possible cytochrome P450 135B1 Cyp135B1	222.9	263.3	332.7	5350.1	6318.05	7984.06	0.24	0.75	1	0.58	0.5194	1	0.34	0.7066	1
Rv0569	-	hypothetical protein	385.4	124.3	155.4	2312.7	745.86	932.53	-1.63	0.102	1	-1.31	0.135	1	0.32	0.6249	1
Rv0570	nrdZ	Probable ribonucleoside-diphosphate reductase (large subunit) NrdZ (ribonucleotide reductase)	76.4	72.9	166.5	5197.1	4955.03	11319	-0.07	0.9173	1	1.12	0.4432	1	1.19	0.4021	1
Rv0571c	-	hypothetical protein	51.1	56.6	41	1225.2	1357.72	984.61	0.15	0.8638	1	-0.32	0.8086	1	-0.46	0.7789	1
Rv0572c	-	Hypothetical protein	298.9	242.1	113.5	4184	3388.9	1589.64	-0.3	0.6952	1	-1.4	0.1317	1	-1.09	0.1498	1
Rv0573c	pncB2	Nicotinic acid phosphoribosyltransferase PncB2	112.8	63	241.4	3159.7	1765.34	6759.89	-0.84	0.3285	1	1.1	0.7068	1	1.94	0.3176	1
Rv0574c	-	hypothetical protein	143.2	196.9	290.2	5440.4	7483.71	11027.5	0.46	0.4273	1	1.02	0.1187	1	0.56	0.3637	1
Rv0575c	-	Possible oxidoreductase	240	366.9	406	5280.8	8071.51	8931.73	0.61	0.4094	1	0.76	0.3707	1	0.15	0.8508	1
Rv0576	-	Probable transcriptional regulatory protein (possibly ArsR-family)	39.7	59	55.4	1428.2	2122.46	1994.83	0.57	0.448	1	0.48	0.5935	1	-0.09	0.9239	1
Rv0577	TB27.3	Conserved protein TB27.3	387.4	355.1	342.5	9296.9	8521.99	8220.88	-0.13	0.9044	1	-0.18	0.7928	1	-0.05	0.9587	1
Rv0578c	PE_PGRS7	PE-PGRS family protein PE_PGRS7	20.6	18.5	29.3	945.9	851.31	1348.91	-0.15	0.8529	1	0.51	0.5658	1	0.66	0.4897	1
Rv0579	-	hypothetical protein	138.2	228	87.3	3040.1	5015.69	1920.68	0.72	0.2887	1	-0.66	0.4377	1	-1.38	0.0723	1
Rv0580c	-	hypothetical protein	130	82.4	48.6	1820.3	1153.2	680.13	-0.66	0.7002	1	-1.42	0.4475	1	-0.76	0.5581	1
Rv0581	vapB26	Possible antitoxin VapB26	159.5	179.5	181.4	1275.9	1436.04	1450.93	0.17	0.8233	1	0.19	0.7817	1	0.01	0.9659	1
Rv0582	vapC26	Possible toxin VapC26 Contains PIN domain	86.1	57.9	175.2	1550.3	1042.56	3153.76	-0.57	0.6758	1	1.02	0.955	1	1.6	0.952	1
Rv0583c	lpqN	Probable conserved lipoprotein LpqN	238.9	310.9	200	3344.2	4352.49	2799.55	0.38	0.5841	1	-0.26	0.7998	1	-0.64	0.4856	1
Rv0584	-	Possible conserved exported protein	110.1	159.9	136.4	12333.2	17914.1	15271.3	0.54	0.2906	1	0.31	0.3744	1	-0.23	0.6484	1
Rv0585c	-	Probable conserved integral membrane protein	80.7	46.5	57.8	5490.2	3163.32	3933.75	-0.8	0.3256	1	-0.48	0.5447	1	0.31	0.6289	1
Rv0586	mce2R	Probable transcriptional regulatory protein Mce2R (GntR-family)	36.8	25.3	4.5	736.4	505.85	89.12	-0.54	0.723	1	-3.05	0.2679	1	-2.5	0.2784	1
Rv0587	yrbE2A	Conserved hypothetical integral membrane protein YrbE2A	21.7	29.3	66.3	477.1	644.65	1458.97	0.43	0.6587	1	1.61	0.2979	1	1.18	0.476	1
Rv0588	yrbE2B	Conserved hypothetical integral membrane protein YrbE2B	131.7	136.6	54.8	3423.2	3552.48	1424.77	0.05	0.9636	1	-1.26	0.1264	1	-1.32	0.367	1
Rv0589	mce2A	Mce-family protein Mce2A	34.6	32.2	31.8	1590.9	1481.69	1464.43	-0.1	0.9104	1	-0.12	0.8963	1	-0.02	0.9838	1
Rv0590	mce2B	Mce-family protein Mce2B	77.2	37.2	90.2	1389.6	669.18	1623.68	-1.05	0.2564	1	0.22	0.8809	1	1.28	0.4776	1
Rv0590A	-	Mce-family related protein	100.7	94.2	189.2	1410.2	1318.24	2649.11	-0.1	0.8856	1	0.91	0.6106	1	1.01	0.5774	1
Rv0591	mce2C	Mce-family protein Mce2C	118.1	95	97.2	4960.3	3990.22	4082.16	-0.31	0.6564	1	-0.28	0.6181	1	0.03	0.9652	1
Rv0592	mce2D	Mce-family protein Mce2D	51.1	38.5	70.7	2761.5	2079.85	3815.93	-0.41	0.475	1	0.47	0.5199	1	0.88	0.2776	1
Rv0593	lprL	Possible Mce-family lipoprotein LprL (Mce-family lipoprotein Mce2E)	44.5	83.4	153.9	1512.3	2833.92	5233.82	0.91	0.5004	1	1.79	0.056	1	0.89	0.3296	1
Rv0594	mce2F	Mce-family protein Mce2F	277.7	670.7	238.5	15553.3	37557.3	13355	1.27	0.3209	1	-0.22	0.6545	1	-1.49	0.1865	1
Rv0595c	vapC4	Possible toxin VapC4	89.9	191	252.1	1078.8	2292	3025.42	1.09	0.63	1	1.49	0.2551	1	0.4	0.758	1
Rv0596c	vapB4	Possible antitoxin VapB4	88.2	59.3	0.9	706	474.15	7.16	-0.57	0.7037	1	-6.62	0.4703	1	-6.05	0.4692	1
Rv0597c	-	hypothetical protein	109.6	145.7	64.8	2411.9	3204.98	1424.89	0.41	0.6303	1	-0.76	0.3348	1	-1.17	0.2303	1
Rv0598c	vapC27	Possible toxin VapC27 Contains PIN domain	120.8	157.4	373.1	1691.4	2203.61	5223.59	0.38	0.7282	1	1.63	0.1179	1	1.25	0.1918	1
Rv0599c	vapB27	Possible antitoxin VapB27	29.7	4.3	13.9	356.5	51.98	166.7	-2.78	0.1473	1	-1.1	0.4945	1	1.68	0.6438	1
Rv0600c	-	Two component sensor kinase [second part]	25.7	111.1	2368.6	102.7	444.37	9474.41	2.11	0.5345	1	6.53	0.2806	1	4.41	0.3024	1
Rv0601c	-	Two component sensor kinase [first part]	41.8	107.8	40.4	334.6	862.2	322.87	1.37	0.6517	1	-0.05	0.9636	1	-1.42	0.5182	1
Rv0602c	tcrA	Two component DNA binding transcriptional regulatory protein TcrA	167	206.4	234.6	3673	4541.76	5161.93	0.31	0.825	1	0.49	0.5657	1	0.18	0.8621	1
Rv0603	-	Possible exported protein	87.5	46.3	199.9	175.1	92.58	399.86	-0.92	1	1	1.19	0.666	1	2.11	0.6767	1
Rv0604	lpqO	Probable conserved lipoprotein LpqO	92.7	107.6	91	926.9	1076.31	910.46	0.22	0.7964	1	-0.03	0.9806	1	-0.24	0.8238	1
Rv0605	-	Possible resolvase	305.2	262.5	294.1	4883.2	4200.45	4706.19	-0.22	0.8101	1	-0.05	0.9496	1	0.16	0.8631	1
Rv0606	-	Possible transposase (fragment)	72.5	203.5	70.4	1160.5	3256.09	1126.33	1.49	0.192	1	-0.04	0.9472	1	-1.53	0.1738	1
Rv0607	-	Hypothetical protein	188.3	562	552.7	376.7	1123.98	1105.44	1.58	0.663	1	1.55	0.3344	1	-0.02	1	1
Rv0608	vapB28	Possible antitoxin VapB28	89.1	287.4	92.2	356.5	1149.69	368.62	1.69	0.8817	1	0.05	1	1	-1.64	0.8865	1
Rv0609	vapC28	Possible toxin VapC28 Contains PIN domain	72.6	41.9	56.6	1016.5	586.62	792.33	-0.79	0.3948	1	-0.36	0.7361	1	0.43	0.7484	1
Rv0609A	-	hypothetical protein	23.3	71	25.3	93.4	283.93	101.25	1.6	0.4598	1	0.12	0.8148	1	-1.49	0.5427	1
Rv0610c	-	Hypothetical protein	62.7	67.2	126.3	877.3	940.64	1768.42	0.1	0.9103	1	1.01	0.4869	1	0.91	0.4783	1
Rv0611c	-	Hypothetical protein	137.3	87	113.7	3296	2088.26	2728.93	-0.66	0.5721	1	-0.27	0.7943	1	0.39	0.6596	1
Rv0612	-	hypothetical protein	68.7	46.8	64.8	824.4	561.24	777.37	-0.55	0.4555	1	-0.08	0.9452	1	0.47	0.75	1
Rv0613c	-	hypothetical protein	147.3	128.1	174.2	4713.3	4099.56	5574.46	-0.2	0.7278	1	0.24	0.6572	1	0.44	0.5236	1
Rv0614	-	hypothetical protein	133.8	114.7	115.2	3477.6	2981.34	2994.83	-0.22	0.8199	1	-0.22	0.8552	1	0.01	0.9954	1
Rv0615	-	Probable integral membrane protein	217.7	64.3	145.2	1306.2	386.09	871.05	-1.76	0.2534	1	-0.58	0.683	1	1.17	0.2757	1
Rv0616A	vapB29	Possible antitoxin VapB29	17.6	14.7	15.6	105.8	88.06	93.5	-0.27	0.9605	1	-0.18	0.6974	1	0.09	1	1
Rv0616c	-	Hypothetical protein	151	109.1	48.2	1510.2	1090.82	482.42	-0.47	0.7566	1	-1.65	0.3685	1	-1.18	0.3296	1
Rv0617	vapC29	Possible toxin VapC29 Contains PIN domain	154.2	470.6	300.9	925.4	2823.69	1805.64	1.61	0.2882	1	0.96	0.359	1	-0.65	0.6093	1
Rv0618	galTa	Probable galactose-1-phosphate uridylyltransferase GalTa [first part]	65.5	91.8	26.6	786	1101.65	319.09	0.49	0.8416	1	-1.3	0.7295	1	-1.79	0.3288	1
Rv0619	galTb	Probable galactose-1-phosphate uridylyltransferase GalTb [second part]	11.2	36.8	61.2	269.3	882.76	1469.45	1.71	0.5152	1	2.45	0.2278	1	0.74	0.6207	1
Rv0620	galK	Probable galactokinase GalK (galactose kinase)	19.9	1.1	2.9	277.9	14.95	40.18	-4.22	0.024	0.85294	-2.79	0.1093	1	1.43	0.3983	1
Rv0621	-	Possible membrane protein	143.6	88.5	114.8	2585.2	1593.07	2066.57	-0.7	0.4681	1	-0.32	0.7416	1	0.38	0.7282	1
Rv0622	-	Possible membrane protein	163.6	93	195.3	3600.1	2045.82	4295.51	-0.82	0.2534	1	0.25	0.7928	1	1.07	0.445	1
Rv0623	vapB30	Possible antitoxin VapB30	14	43.9	0	56	175.43	0	1.65	0.7188	1	-3.91	1	1	-5.49	0.4209	1
Rv0624	vapC30	Possible toxin VapC30 Contains PIN domain	247.2	1023.5	229.1	2966.9	12282.1	2749.43	2.05	0.2494	1	-0.11	0.9112	1	-2.16	0.2351	1
Rv0625c	-	Probable conserved transmembrane protein	92.5	195	114.3	1850.2	3900.89	2285.17	1.08	0.3932	1	0.3	0.7765	1	-0.77	0.5261	1
Rv0626	vapB5	Possible antitoxin VapB5	60.9	108.8	78.7	487.2	870.3	629.24	0.84	0.9838	1	0.37	0.9041	1	-0.47	0.9483	1
Rv0627	vapC5	Possible toxin VapC5	0	0	0	0	0	0	0	1	1	0	1	1	0	1	1
Rv0628c	-	hypothetical protein	228	557.3	216.1	1368.3	3344.05	1296.41	1.29	0.7703	1	-0.08	0.9124	1	-1.37	0.8485	1
Rv0629c	recD	Probable exonuclease V (alpha chain) RecD (exodeoxyribonuclease V alpha chain) (exodeoxyribonuclease V polypeptide)	16.6	27.7	26	498.9	831.34	779.61	0.74	0.8384	1	0.64	0.5139	1	-0.09	0.9711	1
Rv0630c	recB	Probable exonuclease V (beta chain) RecB (exodeoxyribonuclease V beta chain)(exodeoxyribonuclease V polypeptide) (chi-specific endonuclease)	56.7	53.7	37.9	3515.6	3327.02	2350.62	-0.08	0.915	1	-0.58	0.3984	1	-0.5	0.5617	1
Rv0631c	recC	Probable exonuclease V (gamma chain) RecC (exodeoxyribonuclease V gamma chain)(exodeoxyribonuclease V polypeptide)	82.3	86.5	79.9	2799.5	2941.52	2716.46	0.07	0.9206	1	-0.04	0.9703	1	-0.11	0.9208	1
Rv0632c	echA3	Probable enoyl-CoA hydratase EchA3 (enoyl hydrase) (unsaturated acyl-CoA hydratase) (crotonase)	93.4	133.4	629.4	1868.2	2668.26	12587.4	0.51	0.6699	1	2.75	0.5747	1	2.24	0.7073	1
Rv0633c	-	Possible exported protein	145.1	108.8	129.5	3482.3	2611.19	3108.75	-0.42	0.5024	1	-0.16	0.7988	1	0.25	0.6553	1
Rv0634A	-	hypothetical protein	16.9	26.7	3.9	203.1	320.96	47.34	0.66	0.9548	1	-2.1	0.1141	1	-2.76	0.6286	1
Rv0634B	rpmG2	50S ribosomal protein L33 RpmG2	0	0	0	0	0	0	0	1	1	0	1	1	0	1	1
Rv0634c	-	Possible glyoxalase II (hydroxyacylglutathione hydrolase) (GLX II)	55.6	51.8	164.4	1333.4	1242.8	3945.39	-0.1	0.8896	1	1.57	0.5059	1	1.67	0.482	1
Rv0635	hadA	(3R)-hydroxyacyl-ACP dehydratase subunit HadA	0	0	0	0	0	0	0	1	1	0	1	1	0	1	1
Rv0636	hadB	(3R)-hydroxyacyl-ACP dehydratase subunit HadB	0	0	0	0	0	0	0	1	1	0	1	1	0	1	1
Rv0637	hadC	(3R)-hydroxyacyl-ACP dehydratase subunit HadC	0	0	0	0	0	0	0	1	1	0	1	1	0	1	1
Rv0638	secE1	Probable preprotein translocase SecE1	0	0	0	0	0	0	0	1	1	0	1	1	0	1	1
Rv0639	nusG	Probable transcription antitermination protein NusG	0	0	0	0	0	0	0	1	1	0	1	1	0	1	1
Rv0640	rplK	50S ribosomal protein L11 RplK	0	0	0	0	0	0	0	1	1	0	1	1	0	1	1
Rv0641	rplA	50S ribosomal protein L1 RplA	0	0	0	0	0	0	0	1	1	0	1	1	0	1	1
Rv0642c	mmaA4	Methoxy mycolic acid synthase 4 MmaA4 (methyl mycolic acid synthase 4) (MMA4) (hydroxy mycolic acid synthase)	16.3	1.3	0.7	520.6	41.28	21.48	-3.66	0.0056	0.4018	-4.6	0.0018	0.2333	-0.94	0.5965	1
Rv0643c	mmaA3	Methoxy mycolic acid synthase 3 MmaA3 (methyl mycolic acid synthase 3) (MMA3) (hydroxy mycolic acid synthase)	368.2	70.6	155.4	14727.2	2824.46	6214.34	-2.38	0.0268	0.92036	-1.24	0.2365	1	1.14	0.7364	1
Rv0644c	mmaA2	Methoxy mycolic acid synthase 2 MmaA2 (methyl mycolic acid synthase 2) (MMA2) (hydroxy mycolic acid synthase)	441.2	297.5	324.2	7942.3	5354.39	5835.04	-0.57	0.3136	1	-0.44	0.4516	1	0.12	0.8389	1
Rv0645c	mmaA1	Methoxy mycolic acid synthase 1 MmaA1 (methyl mycolic acid synthase 1) (MMA1) (hydroxy mycolic acid synthase)	634.3	690.4	1281.4	20296.6	22091.7	41006.3	0.12	0.7651	1	1.01	0.8569	1	0.89	0.9211	1
Rv0646c	lipG	Probable lipase/esterase LipG	284.5	305.7	180.4	5120.6	5502.74	3247.24	0.1	0.8742	1	-0.66	0.329	1	-0.76	0.346	1
Rv0647c	-	hypothetical protein	0	0	0	0	0	0	0	1	1	0	1	1	0	1	1
Rv0648	-	Alpha-mannosidase	178.5	276.1	207	12496.4	19328.8	14488	0.63	0.1939	1	0.21	0.5962	1	-0.42	0.3966	1
Rv0649	fabD2	Possible malonyl CoA-acyl carrier protein transacylase FabD2 (MCT)	50.9	61.7	71.6	407.1	493.63	572.72	0.28	0.7007	1	0.49	0.7088	1	0.21	0.8413	1
Rv0650	-	Possible sugar kinase	115.3	153.1	100.5	1152.9	1531.26	1004.55	0.41	0.6861	1	-0.2	0.8107	1	-0.61	0.5689	1
Rv0651	rplJ	50S ribosomal protein L10 RplJ	0	0	0	0	0	0	0	1	1	0	1	1	0	1	1
Rv0652	rplL	50S ribosomal protein L7/L12 RplL (SA1)	0	0	0	0	0	0	0	1	1	0	1	1	0	1	1
Rv0653c	-	Possible transcriptional regulatory protein (probably TetR-family)	73.3	46.3	27.5	1465.6	926.62	550.42	-0.66	0.3556	1	-1.41	0.0488	1	-0.75	0.4861	1
Rv0654	-	Probable dioxygenase	452	405	451.6	22599	20248.6	22581.1	-0.16	0.7342	1	0	0.998	1	0.16	0.7284	1
Rv0655	mkl	Possible ribonucleotide-transport ATP-binding protein ABC transporter Mkl	62.7	23.2	375.4	1380.2	510.9	8259.71	-1.43	0.0594	1	2.58	0.004	0.36527	4.01	0	0
Rv0656c	vapC6	Possible toxin VapC6	449.8	410.6	142.4	3598.2	3284.68	1139.47	-0.13	0.8179	1	-1.66	0.3139	1	-1.53	0.7283	1
Rv0657c	vapB6	Possible antitoxin VapB6	101.6	9.3	104.6	203.2	18.52	209.26	-3.46	0.335	1	0.04	1	1	3.5	0.33	1
Rv0658c	-	Probable conserved integral membrane protein	88.8	88.2	118.1	2485.9	2470.01	3307.99	-0.01	0.9913	1	0.41	0.5564	1	0.42	0.6074	1
Rv0659c	mazF2	Toxin MazF2	458.8	1007.4	574.1	3670.8	8059.16	4592.6	1.13	0.342	1	0.32	0.7817	1	-0.81	0.509	1
Rv0660c	mazE2	Possible antitoxin MazE2	254.1	271.5	213.6	1016.4	1085.89	854.23	0.1	0.8564	1	-0.25	0.6979	1	-0.35	0.7456	1
Rv0661c	vapC7	Possible toxin VapC7	85.6	73.9	68.5	685	591.3	547.63	-0.21	0.9088	1	-0.32	0.6086	1	-0.11	0.9764	1
Rv0662c	vapB7	Possible antitoxin VapB7	0	0	0	0	0	0	0	1	1	0	1	1	0	1	1
Rv0663	atsD	Possible arylsulfatase AtsD (aryl-sulfate sulphohydrolase) (arylsulphatase)	92.7	130.6	107.5	7970	11234.7	9244.86	0.5	0.4459	1	0.21	0.6975	1	-0.28	0.67	1
Rv0664	vapB8	Possible antitoxin VapB8	69.1	46.7	34	414.8	280.36	204.1	-0.57	0.5276	1	-1.02	0.8087	1	-0.46	0.9563	1
Rv0665	vapC8	Possible toxin VapC8	73.5	38.9	62.1	734.6	388.58	620.66	-0.92	0.4275	1	-0.24	0.8879	1	0.68	0.708	1
Rv0666	-	Possible membrane protein	0	0	0	0	0	0	0	1	1	0	1	1	0	1	1
Rv0667	rpoB	DNA-directed RNA polymerase (beta chain) RpoB (transcriptase beta chain) (RNA polymerase beta subunit)	0	0	0.1	0	0	7.16	0	1	1	0.15	1	1	0.15	1	1
Rv0668	rpoC	DNA-directed RNA polymerase (beta' chain) RpoC (transcriptase beta' chain) (RNA polymerase beta' subunit)	0	0	0	0	0	0	0	1	1	0	1	1	0	1	1
Rv0669c	-	Possible hydrolase	176.8	175.4	176.9	11312.2	11228.1	11323.9	-0.01	0.9811	1	0	0.9971	1	0.01	0.9761	1
Rv0670	end	Probable endonuclease IV End (endodeoxyribonuclease IV) (apurinase)	128.3	297.8	151.2	1283.4	2978.18	1512.42	1.21	0.2129	1	0.24	0.8128	1	-0.98	0.306	1
Rv0671	lpqP	Possible conserved lipoprotein LpqP	143.4	157.2	172.5	3441.3	3773.67	4140.92	0.13	0.8808	1	0.27	0.836	1	0.13	0.8994	1
Rv0672	fadE8	Probable acyl-CoA dehydrogenase FadE8	94.5	147.5	102.6	4348.5	6786.09	4719.44	0.64	0.452	1	0.12	0.887	1	-0.52	0.5543	1
Rv0673	echA4	Possible enoyl-CoA hydratase EchA4 (enoyl hydrase) (unsaturated acyl-CoA hydratase) (crotonase)	134.2	188.6	172.2	2147.5	3017.82	2754.81	0.49	0.6872	1	0.36	0.68	1	-0.13	0.9069	1
Rv0674	-	hypothetical protein	25.1	0	2.3	301.2	0	28.05	-4.71	0.4789	1	-3.42	0.484	1	1.74	1	1
Rv0675	echA5	Probable enoyl-CoA hydratase EchA5 (enoyl hydrase) (unsaturated acyl-CoA hydratase) (crotonase)	28.3	20.3	30.4	226.5	162.12	243.1	-0.48	0.7316	1	0.1	0.9585	1	0.58	1	1
Rv0676c	mmpL5	Probable conserved transmembrane transport protein MmpL5	163.5	122.7	124.7	10134.9	7608.86	7732.64	-0.41	0.2717	1	-0.39	0.3022	1	0.02	0.9611	1
Rv0677c	mmpS5	Possible conserved membrane protein MmpS5	167.4	111.6	188.7	2008.9	1339.73	2263.87	-0.58	0.4144	1	0.17	0.8075	1	0.76	0.3561	1
Rv0678	-	hypothetical protein	273.4	507.8	170.7	2734	5078.43	1707.3	0.89	0.3667	1	-0.68	0.3493	1	-1.57	0.1542	1
Rv0679c	-	Conserved threonine rich protein	73.6	82.3	24.5	883.5	987.78	294.41	0.16	0.8714	1	-1.59	0.2646	1	-1.75	0.3105	1
Rv0680c	-	Probable conserved transmembrane protein	137	164	192	821.9	983.72	1151.84	0.26	0.9089	1	0.49	0.8301	1	0.23	0.7869	1
Rv0681	-	Probable transcriptional regulatory protein (possibly TetR-family)	91.5	58.7	18.6	2012.3	1291.75	410.17	-0.64	0.3917	1	-2.29	0.0122	0.6715	-1.66	0.0436	1
Rv0682	rpsL	30S ribosomal protein S12 RpsL	0	0	0	0	0	0	0	1	1	0	1	1	0	1	1
Rv0683	rpsG	30S ribosomal protein S7 RpsG	0	0	0	0	0	0	0	1	1	0	1	1	0	1	1
Rv0684	fusA1	Probable elongation factor G FusA1 (EF-G)	0	0.2	0	0	8.78	0	0.2	1	1	0	1	1	-0.2	1	1
Rv0685	tuf	Probable iron-regulated elongation factor TU Tuf (EF-TU)	0	0	0	0	0	0	0	1	1	0	1	1	0	1	1
Rv0686	-	Probable membrane protein	322.5	432.2	270.1	5159.6	6915.95	4321.55	0.42	0.5783	1	-0.26	0.7117	1	-0.68	0.4116	1
Rv0687	-	Probable short-chain type dehydrogenase/reductase	27.9	46.5	16.2	836.8	1393.95	487.16	0.74	0.5528	1	-0.78	0.4305	1	-1.52	0.2546	1
Rv0688	-	Putative ferredoxin reductase	69.7	98.9	54	2370.7	3361.49	1834.52	0.5	0.5805	1	-0.37	0.6803	1	-0.87	0.3723	1
Rv0689c	-	Hypothetical protein	187.5	143	93.7	1125	857.89	562.37	-0.39	0.7201	1	-1	0.7245	1	-0.61	0.8774	1
Rv0690c	-	hypothetical protein	92.7	185.5	156.2	3152.1	6308.13	5311.92	1	0.6815	1	0.75	0.5662	1	-0.25	0.8329	1
Rv0691A	-	Mycofactocin precursor protein	265.3	1.5	22.7	1591.7	8.78	136.05	-7.5	0.1828	1	-3.55	0.3005	1	3.95	1	1
Rv0691c	-	Probable transcriptional regulatory protein	170.5	245.6	240.3	3068.5	4420.86	4325.77	0.53	0.5909	1	0.5	0.7614	1	-0.03	0.9804	1
Rv0692	-	hypothetical protein	105.5	132.1	94.1	1265.5	1585.22	1129.06	0.33	0.7487	1	-0.16	0.8651	1	-0.49	0.6632	1
Rv0693	pqqE	Probable coenzyme PQQ synthesis protein E PqqE (coenzyme PQQ synthesis protein III)	132.3	175.3	147.3	4499.7	5959.03	5007.25	0.41	0.7674	1	0.15	0.8891	1	-0.25	0.7889	1
Rv0694	lldD1	Possible L-lactate dehydrogenase (cytochrome) LldD1	37.2	70.9	158.1	1191.8	2267.75	5057.6	0.93	0.2308	1	2.09	0.1302	1	1.16	0.3675	1
Rv0695	-	hypothetical protein	51	38.2	66	1020.7	763.01	1319.15	-0.42	0.7308	1	0.37	0.7667	1	0.79	0.5876	1
Rv0696	-	Probable membrane sugar transferase	38.7	16.7	16.5	1779.4	768.62	759.08	-1.21	0.143	1	-1.23	0.1641	1	-0.02	0.9849	1
Rv0697	-	Probable dehydrogenase	18.2	22.8	22.7	910.6	1141.04	1133.14	0.33	0.7703	1	0.32	0.7281	1	-0.01	0.9929	1
Rv0698	-	hypothetical protein	52.2	121.1	133.8	1147.6	2663.76	2944.25	1.21	0.7296	1	1.36	0.5588	1	0.14	0.6258	1
Rv0699	-	Hypothetical protein	8.8	72.5	0	35	290.1	0	3.05	1	1	-3.29	0.4273	1	-6.2	1	1
Rv0700	rpsJ	30S ribosomal protein S10 RpsJ (transcription antitermination factor NusE)	0	0	0	0	0	0	0	1	1	0	1	1	0	1	1
Rv0701	rplC	50S ribosomal protein L3 RplC	0.2	0	0	7	0	0	-0.3	1	1	-0.3	1	1	0	1	1
Rv0702	rplD	50S ribosomal protein L4 RplD	0	0	0	0	0	0	0	1	1	0	1	1	0	1	1
Rv0703	rplW	50S ribosomal protein L23 RplW	0	0	0	0	0	0	0	1	1	0	1	1	0	1	1
Rv0704	rplB	50S ribosomal protein L2 RplB	0	0	0	0	0	0	0	1	1	0	1	1	0	1	1
Rv0705	rpsS	30S ribosomal protein S19 RpsS	0	0	0	0	0	0	0	1	1	0	1	1	0	1	1
Rv0706	rplV	50S ribosomal protein L22 RplV	0	0	0	0	0	0	0	1	1	0	1	1	0	1	1
Rv0707	rpsC	30S ribosomal protein S3 RpsC	0	0	0	0	0	0	0	1	1	0	1	1	0	1	1
Rv0708	rplP	50S ribosomal protein L16 RplP	0	0	0	0	0	0	0	1	1	0	1	1	0	1	1
Rv0709	rpmC	50S ribosomal protein L29 RpmC	0	0	0	0	0	0	0	1	1	0	1	1	0	1	1
Rv0710	rpsQ	30S ribosomal protein S17 RpsQ	0	0	0	0	0	0	0	1	1	0	1	1	0	1	1
Rv0711	atsA	Possible arylsulfatase AtsA (aryl-sulfate sulphohydrolase) (arylsulphatase)	231.5	228.6	231.1	19448.8	19202.1	19409	-0.02	0.9662	1	0	0.9952	1	0.02	0.9739	1
Rv0712	-	hypothetical protein	108.4	81.2	40.4	3901.2	2923.13	1453.53	-0.42	0.7918	1	-1.42	0.6817	1	-1.01	0.5623	1
Rv0713	-	Probable conserved transmembrane protein	370.7	398.3	368.9	11863.5	12745.9	11804.5	0.1	0.8877	1	-0.01	0.995	1	-0.11	0.9161	1
Rv0714	rplN	50S ribosomal protein L14 RplN	0	0	0	0	0	0	0	1	1	0	1	1	0	1	1
Rv0715	rplX	50S ribosomal protein L24 RplX	0	0	0	0	0	0	0	1	1	0	1	1	0	1	1
Rv0716	rplE	50S ribosomal protein L5 RplE	0	0	0	0	0	0	0	1	1	0	1	1	0	1	1
Rv0717	rpsN1	30S ribosomal protein S14 RpsN1	0	0	0	0	0	0	0	1	1	0	1	1	0	1	1
Rv0718	rpsH	30S ribosomal protein S8 RpsH	0	0	0	0	0	0	0	1	1	0	1	1	0	1	1
Rv0719	rplF	50S ribosomal protein L6 RplF	0	0	0	0	0	0	0	1	1	0	1	1	0	1	1
Rv0720	rplR	50S ribosomal protein L18 RplR	0	0	0	0	0	0	0	1	1	0	1	1	0	1	1
Rv0721	rpsE	30S ribosomal protein S5 RpsE	0	0	0	0	0	0	0	1	1	0	1	1	0	1	1
Rv0722	rpmD	50S ribosomal protein L30 RpmD	3.9	0	0	7.8	0	0	-2.29	1	1	-2.29	1	1	0	1	1
Rv0723	rplO	50S ribosomal protein L15 RplO	0	0	0	0	0	0	0	1	1	0	1	1	0	1	1
Rv0724	sppA	Possible protease IV SppA (endopeptidase IV) (signal peptide peptidase)	164.9	261.9	174.9	9232.4	14667.3	9796.93	0.67	0.5461	1	0.09	0.9062	1	-0.58	0.5549	1
Rv0724A	-	hypothetical protein	82.6	185.8	82.2	825.9	1857.89	821.52	1.17	0.361	1	-0.01	0.994	1	-1.18	0.3604	1
Rv0725c	-	hypothetical protein	72.6	78.3	89.4	2031.6	2192.68	2502.41	0.11	0.9073	1	0.3	0.618	1	0.19	0.8228	1
Rv0726c	-	Possible S-adenosylmethionine-dependent methyltransferase	141.3	137.8	50.9	3957.4	3858.55	1426.31	-0.04	0.9554	1	-1.47	0.0327	1	-1.44	0.0825	1
Rv0727c	fucA	Possible L-fuculose phosphate aldolase FucA (L-fuculose-1-phosphate aldolase)	148.6	155.1	164.1	2971.2	3101.85	3282.56	0.06	0.9194	1	0.14	0.8124	1	0.08	0.8941	1
Rv0728c	serA2	Possible D-3-phosphoglycerate dehydrogenase SerA2 (phosphoglycerate dehydrogenase) (PGDH)	117.3	118.6	336.5	1876.8	1896.88	5384.23	0.02	0.9859	1	1.52	0.3963	1	1.51	0.4235	1
Rv0729	xylB	Possible D-xylulose kinase XylB (xylulokinase) (xylulose kinase)	249.3	234	179.9	8474.9	7954.64	6117.36	-0.09	0.859	1	-0.47	0.3806	1	-0.38	0.539	1
Rv0730	-	GCN5-related N-acetyltransferase	17.5	77.2	4.7	35	154.31	9.35	2.14	1	1	-1.91	1	1	-4.04	1	1
Rv0731c	-	Possible S-adenosylmethionine-dependent methyltransferase	180.6	170.5	192.1	3251.6	3068.68	3457.68	-0.08	0.9399	1	0.09	0.9054	1	0.17	0.8799	1
Rv0732	secY	Probable preprotein translocase SecY	0	0.3	0.2	0	14.95	9.35	0.36	0.4899	1	0.24	1	1	-0.68	1	1
Rv0733	adk	Adenylate kinase Adk (ATP-AMP transphosphorylase)	0	0	0	0	0	0	0	1	1	0	1	1	0	1	1
Rv0734	mapA	Methionine aminopeptidase MapA (map) (peptidase M) (MetAP)	54	21.1	61.2	863.3	338.08	978.87	-1.35	0.2617	1	0.18	0.8549	1	1.53	0.2318	1
Rv0735	sigL	Probable alternative RNA polymerase sigma factor SigL	447	902.9	533.9	5363.7	10835.3	6407.07	1.01	0.4006	1	0.26	0.716	1	-0.76	0.5306	1
Rv0736	rslA	Anti-sigma factor RslA	1.2	0.5	0	14	6.17	0	-1.18	0.4877	1	-1.12	0.4748	1	-0.6	1	1
Rv0737	-	Possible transcriptional regulatory protein	154.6	132.5	69.1	1236.7	1060.24	552.97	-0.22	0.8098	1	-1.16	0.4582	1	-0.94	0.581	1
Rv0738	-	hypothetical protein	69.7	174.7	0	139.4	349.46	0	1.33	0.6584	1	-6.14	0.3303	1	-7.46	0.3267	1
Rv0739	-	hypothetical protein	180.9	220.3	319.5	6149.9	7490.63	10862.5	0.28	0.6196	1	0.82	0.2953	1	0.54	0.477	1
Rv0740	-	hypothetical protein	131.4	25.2	61	2627	503.77	1219.42	-2.38	0.0038	0.3393	-1.11	0.2146	1	1.28	0.2868	1
Rv0741	-	Probable transposase (fragment)	111.5	30.4	27.1	668.8	182.69	162.33	-1.87	0.8199	1	-2.04	0.725	1	-0.17	0.8963	1
Rv0742	PE_PGRS8	PE-PGRS family protein PE_PGRS8	170.5	212.8	242.8	1705.1	2127.92	2427.5	0.32	0.7671	1	0.51	0.7179	1	0.19	0.8929	1
Rv0743c	-	Hypothetical protein	418.7	450.4	356.4	6699.2	7206.36	5702.24	0.11	0.894	1	-0.23	0.7695	1	-0.34	0.631	1
Rv0744c	-	Possible transcriptional regulatory protein	39.9	8.3	43	718.4	149.78	774.05	-2.26	0.066	1	0.11	0.9105	1	2.37	0.1615	1
Rv0745	-	hypothetical protein	216.9	183.1	245.5	3037	2563.52	3436.43	-0.24	0.8307	1	0.18	0.8791	1	0.42	0.6638	1
Rv0746	PE_PGRS9	PE-PGRS family protein PE_PGRS9	34.1	28.6	24	953.7	801.25	670.73	-0.25	0.8526	1	-0.51	0.6181	1	-0.26	0.9008	1
Rv0747	PE_PGRS10	PE-PGRS family protein PE_PGRS10	119.4	54.8	65.2	2865.4	1314.51	1564.73	-1.12	0.2131	1	-0.87	0.302	1	0.25	0.7425	1
Rv0748	vapB31	Possible antitoxin VapB31	150.7	245.6	116	602.6	982.45	464.08	0.71	0.4867	1	-0.38	0.7358	1	-1.08	0.4219	1
Rv0749	vapC31	Possible toxin VapC31 Contains PIN domain	207.9	243.8	705.8	1663.3	1950.14	5646.1	0.23	0.7657	1	1.76	0.6435	1	1.53	0.6987	1
Rv0749A	-	hypothetical protein	557.8	690.8	302	1115.7	1381.66	604.09	0.31	1	1	-0.89	0.6657	1	-1.19	1	1
Rv0750	-	hypothetical protein	115.2	85	139.9	921.7	679.6	1119.17	-0.44	0.7442	1	0.28	0.8197	1	0.72	0.5996	1
Rv0751c	mmsB	Probable 3-hydroxyisobutyrate dehydrogenase MmsB (hibadh)	88.6	56.3	96.4	1063.3	675.2	1157.29	-0.66	0.6522	1	0.12	0.9211	1	0.78	0.5158	1
Rv0752c	fadE9	Probable acyl-CoA dehydrogenase FadE9	102.8	85.2	55.5	2879.7	2385.02	1554.97	-0.27	0.7386	1	-0.89	0.3601	1	-0.62	0.4223	1
Rv0753c	mmsA	Probable methylmalonate-semialdehyde dehydrogenase MmsA (methylmalonic acid semialdehyde dehydrogenase) (MMSDH)	77.3	66.4	56.1	2781.9	2391.78	2020.93	-0.22	0.7144	1	-0.46	0.45	1	-0.24	0.7514	1
Rv0754	PE_PGRS11	PE-PGRS family protein PE_PGRS11	152.1	198.8	190.5	8213.9	10736.9	10288.5	0.39	0.5493	1	0.32	0.5903	1	-0.06	0.9193	1
Rv0755A	-	Putative transposase (fragment)	258.8	182.3	122.5	2588.1	1822.85	1224.52	-0.51	0.4311	1	-1.08	0.1066	1	-0.57	0.521	1
Rv0755c	PPE12	PPE family protein PPE12	37.8	99.4	29.8	3854.4	10143.7	3038.51	1.4	0.3855	1	-0.34	0.6768	1	-1.74	0.2504	1
Rv0756c	-	hypothetical protein	388.9	427.6	246.9	4666.7	5131.2	2962.86	0.14	0.8381	1	-0.66	0.434	1	-0.79	0.3798	1
Rv0757	phoP	Possible two component system response transcriptional positive regulator PhoP	3.2	1.1	0	63.8	21.12	0	-1.6	0.1722	1	-2.07	0.0198	0.93596	-1.04	0.4866	1
Rv0758	phoR	Possible two component system response sensor kinase membrane associated PhoR	5.3	1.4	0.2	169.7	45.81	7.16	-1.89	0.0592	1	-4.57	0.0021	0.24817	-2.68	0.3162	1
Rv0759c	-	hypothetical protein	24.3	2.2	38.8	97.3	8.78	155.16	-3.47	0.217	1	0.67	0.6584	1	4.14	0.4238	1
Rv0760c	-	hypothetical protein	101.5	25	48.2	1015.2	250.3	481.95	-2.02	0.3238	1	-1.07	0.5004	1	0.95	0.9614	1
Rv0761c	adhB	Possible zinc-containing alcohol dehydrogenase NAD dependent AdhB	192	338.9	236.9	4607.8	8134.31	5685.76	0.82	0.5531	1	0.3	0.7101	1	-0.52	0.684	1
Rv0762c	-	hypothetical protein	140.2	269.2	97.3	3364	6460.85	2334.22	0.94	0.3997	1	-0.53	0.5007	1	-1.47	0.2186	1
Rv0763c	-	Possible ferredoxin	0	12.3	0	0	24.69	0	3.74	1	1	0	1	1	-3.74	1	1
Rv0764c	cyp51	Cytochrome P450 51 Cyp51 (CYPL1) (P450-L1A1) (sterol 14-alpha demethylase) (lanosterol 14-alpha demethylase) (P450-14DM)	112	119.6	59.4	3582.5	3828.01	1901.92	0.1	0.8956	1	-0.91	0.1801	1	-1.01	0.2448	1
Rv0765c	-	Probable oxidoreductase	69.1	80.4	248.9	1244.7	1447.63	4479.73	0.22	0.989	1	1.85	0.4121	1	1.63	0.3307	1
Rv0766c	cyp123	Probable cytochrome P450 123 Cyp123	50.5	108.7	70.3	2324.8	5000.9	3234.14	1.11	0.2909	1	0.48	0.5564	1	-0.63	0.56	1
Rv0767c	-	hypothetical protein	147.3	137.6	38.1	3241.3	3026.78	838.49	-0.1	0.9126	1	-1.95	0.1573	1	-1.85	0.0924	1
Rv0768	aldA	Probable aldehyde dehydrogenase NAD dependent AldA (aldehyde dehydrogenase [NAD+])	52.7	61.5	58.8	2320.3	2704.58	2585.74	0.22	0.8391	1	0.16	0.8923	1	-0.06	0.9552	1
Rv0769	-	Probable dehydrogenase/reductase	159.1	137.6	265.8	5092.6	4404.35	8506.49	-0.21	0.8398	1	0.74	0.585	1	0.95	0.4828	1
Rv0770	-	Probable dehydrogenase/reductase	90.6	119.7	80.1	1268	1675.27	1121.6	0.4	0.5936	1	-0.18	0.9401	1	-0.58	0.6107	1
Rv0771	-	Possible 4-carboxymuconolactone decarboxylase (CMD)	87.8	52.1	196.4	1580.8	936.95	3535.35	-0.75	0.3542	1	1.16	0.4669	1	1.92	0.2917	1
Rv0772	purD	Probable phosphoribosylamine--glycine ligase PurD (GARS) (glycinamide ribonucleotide synthetase) (phosphoribosylglycinamide synthetase) (5'-phosphoribosylglycinamide synthetase)	0	0	0	0	0	0	0	1	1	0	1	1	0	1	1
Rv0773c	ggtA	Probable bifunctional acylase GgtA: cephalosporin acylase (GL-7ACA acylase) + gamma-glutamyltranspeptidase (GGT)	62.8	42.1	84.8	2387.8	1600.67	3222.8	-0.58	0.5942	1	0.43	0.7077	1	1.01	0.4475	1
Rv0774c	-	Probable conserved exported protein	55.1	51.2	61.3	991.6	922.49	1102.79	-0.1	0.9188	1	0.15	0.8524	1	0.26	0.786	1
Rv0775	-	hypothetical protein	287.6	283.7	272.6	5176.4	5106.07	4906.46	-0.02	0.9801	1	-0.08	0.9133	1	-0.06	0.923	1
Rv0776c	-	hypothetical protein	172.9	220.6	228.7	4841.9	6175.74	6402.4	0.35	0.547	1	0.4	0.6017	1	0.05	0.9428	1
Rv0777	purB	Probable adenylosuccinate lyase PurB (adenylosuccinase) (ASL) (ASASE)	0	0	0	0	0	0	0	1	1	0	1	1	0	1	1
Rv0778	cyp126	Possible cytochrome P450 126 Cyp126	100.6	114.8	142.5	3420.6	3903.5	4843.41	0.19	0.842	1	0.5	0.6952	1	0.31	0.7546	1
Rv0779c	-	Possible conserved transmembrane protein	3	7.7	9	36.6	92.58	107.41	1.34	0.9435	1	1.55	0.8849	1	0.21	0.7321	1
Rv0780	purC	Phosphoribosylaminoimidazole-succinocarboxamide synthase PurC (SAICAR synthetase)	0	0	0	0	0	0	0	1	1	0	1	1	0	1	1
Rv0781	ptrBa	Probable protease II PtrBa [first part] (oligopeptidase B)	5.7	20.8	23.1	273.2	999.6	1110.24	1.87	0.1268	1	2.02	0.1178	1	0.15	0.8826	1
Rv0782	ptrBb	Probable protease II PtrBb [second part] (oligopeptidase B)	26.9	93.5	23.8	2042.3	7106.71	1807.47	1.8	0.1262	1	-0.18	0.8107	1	-1.98	0.1042	1
Rv0783c	emrB	Possible multidrug resistance integral membrane efflux protein EmrB	28.4	85.5	47.1	1305.9	3932.16	2167.46	1.59	0.5084	1	0.73	0.5533	1	-0.86	0.6955	1
Rv0784	-	hypothetical protein	43.5	26.2	76.4	696.8	418.72	1222.1	-0.73	0.5353	1	0.81	0.6997	1	1.55	0.5296	1
Rv0785	-	hypothetical protein	79.6	66.9	45.1	4775.8	4012.77	2703.38	-0.25	0.7461	1	-0.82	0.2931	1	-0.57	0.4752	1
Rv0786c	-	hypothetical protein	35.8	42	31.9	788.4	925.01	701.44	0.23	0.7899	1	-0.17	0.8905	1	-0.4	0.7322	1
Rv0787	-	hypothetical protein	173.1	134.3	44.2	4845.9	3760.73	1238.89	-0.37	0.6516	1	-1.97	0.0237	1	-1.6	0.0457	1
Rv0787A	-	hypothetical protein	0	0	0	0	0	0	0	1	1	0	1	1	0	1	1
Rv0788	purQ	Probable phosphoribosylformylglycinamidine synthase I PURG (FGAM synthase I)	0	0	0	0	0	0	0	1	1	0	1	1	0	1	1
Rv0789c	-	Hypothetical protein	174.8	349.2	139.3	2446.6	4888.27	1949.99	1	0.4647	1	-0.33	0.723	1	-1.33	0.384	1
Rv0790c	-	Hypothetical protein	242.9	324.8	562.4	9715.8	12990.5	22498	0.42	0.6261	1	1.21	0.2615	1	0.79	0.4844	1
Rv0791c	-	hypothetical protein	119.6	70	75.5	2871.6	1680.85	1812.98	-0.77	0.2815	1	-0.66	0.3936	1	0.11	0.9148	1
Rv0792c	-	Probable transcriptional regulatory protein (probably GntR-family)	195.7	193.3	122.5	6655.1	6572.02	4165.25	-0.02	0.9786	1	-0.68	0.2545	1	-0.66	0.3944	1
Rv0793	-	Possible monooxygenase	200.4	252.9	309.9	3207.1	4045.87	4957.87	0.34	0.7077	1	0.63	0.3593	1	0.29	0.6904	1
Rv0794c	-	Probable oxidoreductase	113.3	134.7	45	3399.1	4041.61	1351.45	0.25	0.7534	1	-1.33	0.7295	1	-1.58	0.7472	1
Rv0795	-	Putative transposase for insertion sequence element IS6110 (fragment)	199.8	208.8	101.3	1598.7	1670.58	810.39	0.06	0.9371	1	-0.98	0.53	1	-1.04	0.2491	1
Rv0796	-	Putative transposase for insertion sequence element IS6110	217.9	288.9	264.4	9588.9	12711.6	11632	0.41	0.4071	1	0.28	0.5448	1	-0.13	0.7822	1
Rv0797	-	Putative transposase for insertion sequence element IS1547	199.2	241.2	185.5	3585.1	4341.54	3339.54	0.28	0.6793	1	-0.1	0.8661	1	-0.38	0.5865	1
Rv0798c	cfp29	29 KDa antigen CFP29	77.8	76	188.4	2179.4	2128.26	5274.75	-0.03	0.9701	1	1.28	0.9262	1	1.31	0.8484	1
Rv0799c	-	hypothetical protein	119.7	246.8	67.8	2154.1	4442.28	1221.25	1.04	0.4439	1	-0.82	0.6128	1	-1.86	0.228	1
Rv0800	pepC	Probable aminopeptidase PepC	79.4	62.4	45.5	2064.7	1621.12	1183.62	-0.35	0.6894	1	-0.8	0.3432	1	-0.45	0.6514	1
Rv0801	-	hypothetical protein	0	0	0	0	0	0	0	1	1	0	1	1	0	1	1
Rv0802c	-	Possible succinyltransferase in the GCN5-related N-acetyltransferase family	47.9	43.4	16.4	1436.1	1301.05	491.12	-0.14	0.856	1	-1.55	0.0626	1	-1.41	0.1762	1
Rv0803	purL	Phosphoribosylformylglycinamidine synthase II PurL (FGAM synthase II)	0	0	0	0	0	0	0	1	1	0	1	1	0	1	1
Rv0804	-	hypothetical protein	79.4	164	48.6	952.6	1967.97	582.85	1.05	0.5177	1	-0.71	0.7978	1	-1.76	0.4039	1
Rv0805	-	Class III cyclic nucleotide phosphodiesterase (cNMP PDE)	71.3	12.9	6.5	2140.2	387.46	194.93	-2.47	0.0123	0.65028	-3.46	0.0012	0.1722	-0.99	0.5814	1
Rv0806c	cpsY	Possible UDP-glucose-4-epimerase CpsY (galactowaldenase) (UDP-galactose-4-epimerase) (uridine diphosphate galactose-4-epimerase) (uridine diphospho-galactose-4-epimerase)	168.4	98.2	122.5	13806	8049.59	10047.7	-0.78	0.1216	1	-0.46	0.287	1	0.32	0.5	1
Rv0807	-	hypothetical protein	46.5	109.1	1.8	186.1	436.28	7.16	1.23	0.8862	1	-4.7	0.7125	1	-5.93	0.7141	1
Rv0808	purF	Amidophosphoribosyltransferase PurF (glutamine phosphoribosylpyrophosphate amidotransferase) (ATASE) (gpatase)	0	0.2	0	0	8.78	0	0.23	1	1	0	1	1	-0.23	1	1
Rv0809	purM	Probable phosphoribosylformylglycinamidine CYCLO-ligase PurM (AIRS) (phosphoribosyl-aminoimidazole synthetase) (air synthase)	0	0	0	0	0	0	0	1	1	0	1	1	0	1	1
Rv0810c	-	hypothetical protein	0	0	0	0	0	0	0	1	1	0	1	1	0	1	1
Rv0811c	-	hypothetical protein	0	0	0	0	0	0	0	1	1	0	1	1	0	1	1
Rv0812	-	Probable amino acid aminotransferase	0.5	0	0	14	0	0	-0.55	1	1	-0.55	1	1	0	1	1
Rv0813c	-	hypothetical protein	162.6	123.7	107.3	4228.1	3217.16	2790.43	-0.39	0.4517	1	-0.6	0.26	1	-0.21	0.7217	1
Rv0814c	sseC2	Conserved protein SseC2	49.2	125	8.8	196.9	499.96	35.21	1.34	0.9718	1	-2.48	0.3469	1	-3.83	0.973	1
Rv0815c	cysA2	Probable thiosulfate sulfurtransferase CysA2 (rhodanese-like protein) (thiosulfate cyanide transsulfurase) (thiosulfate thiotransferase)	379.8	366.6	330.9	10633	10264.4	9263.88	-0.05	0.8737	1	-0.2	0.6377	1	-0.15	0.7423	1
Rv0816c	thiX	Probable thioredoxin ThiX	884	402.5	541.8	5304	2414.73	3250.85	-1.14	0.2888	1	-0.71	0.6212	1	0.43	0.7652	1
Rv0817c	-	Probable conserved exported protein	0	0.6	0	0	17.56	0	0.7	1	1	0	1	1	-0.7	1	1
Rv0818	-	Transcriptional regulatory protein	481	362.9	370.3	7695.2	5806.61	5924.4	-0.41	0.6057	1	-0.38	0.664	1	0.03	0.9687	1
Rv0819	mshD	GCN5-related N-acetyltransferase, MshD	17.3	1.8	3.8	345.7	36.07	75.39	-3.26	0.0044	0.35358	-2.2	0.0846	1	1.06	0.5493	1
Rv0820	phoT	Probable phosphate-transport ATP-binding protein ABC transporter PhoT	248.1	141.2	78.3	4962	2824.09	1565.21	-0.81	0.5015	1	-1.66	0.2012	1	-0.85	0.4763	1
Rv0821c	phoY2	Probable phosphate-transport system transcriptional regulatory protein PhoY2	45.9	59.1	13.4	458.6	591.42	133.68	0.37	0.7409	1	-1.78	0.2149	1	-2.15	0.1698	1
Rv0822c	-	hypothetical protein	260.8	364.4	241.4	14084.7	19675.7	13036.6	0.48	0.3739	1	-0.11	0.7976	1	-0.59	0.2774	1
Rv0823c	-	Possible transcriptional regulatory protein	301.5	269.3	200	10249.8	9156.49	6799.95	-0.16	0.8132	1	-0.59	0.4114	1	-0.43	0.5483	1
Rv0824c	desA1	Probable acyl-[acyl-carrier protein] desaturase DesA1 (acyl-[ACP] desaturase) (stearoyl-ACP desaturase) (protein Des)	0	0	0.2	0	0	7.16	0	1	1	0.26	1	1	0.26	1	1
Rv0825c	-	hypothetical protein	275.3	148.9	181.3	5505.8	2978.58	3626.34	-0.89	0.5216	1	-0.6	0.6296	1	0.28	0.8346	1
Rv0826	-	hypothetical protein	399.6	381.5	242.3	14385.2	13733.6	8722.8	-0.07	0.8835	1	-0.72	0.1913	1	-0.65	0.2738	1
Rv0827c	kmtR	Metal sensor transcriptional regulator KmtR (ArsR-SmtB family)	35.2	40.1	76.3	210.9	240.84	457.92	0.19	0.8618	1	1.12	0.2065	1	0.93	0.2435	1
Rv0828c	-	Possible deaminase	444.8	474.7	521	8896.7	9493.25	10420.3	0.09	0.882	1	0.23	0.753	1	0.13	0.8466	1
Rv0829	-	Possible transposase (fragment)	95.5	185.6	103.2	572.9	1113.56	619.47	0.96	0.4736	1	0.11	0.9566	1	-0.85	0.5347	1
Rv0830	-	Possible S-adenosylmethionine-dependent methyltransferase	319.4	314.5	320.9	11499.4	11320.6	11551.2	-0.02	0.9578	1	0.01	0.9901	1	0.03	0.9558	1
Rv0831c	-	hypothetical protein	324.6	281.2	320.3	11684.6	10123.5	11529.2	-0.21	0.5838	1	-0.02	0.9675	1	0.19	0.747	1
Rv0832	PE_PGRS12	PE-PGRS family protein PE_PGRS12	18.7	49.7	15.3	112.1	297.91	91.9	1.41	0.4019	1	-0.29	0.8571	1	-1.7	0.3745	1
Rv0833	PE_PGRS13	PE-PGRS family protein PE_PGRS13	3.1	4.5	10.3	67.7	98.48	225.59	0.54	0.7696	1	1.74	0.1484	1	1.2	0.3084	1
Rv0834c	PE_PGRS14	PE-PGRS family protein PE_PGRS14	106.2	106.3	81.1	5100	5102.07	3893.82	0	0.9996	1	-0.39	0.5014	1	-0.39	0.557	1
Rv0835	lpqQ	Possible lipoprotein LpqQ	416	758	192.8	11647.1	21222.8	5398.48	0.87	0.7067	1	-1.11	0.4663	1	-1.97	0.3713	1
Rv0836c	-	Hypothetical protein	224.6	271.3	131	3592.8	4341.27	2095.21	0.27	0.8054	1	-0.78	0.7191	1	-1.05	0.3522	1
Rv0837c	-	Hypothetical protein	206.6	195	218.3	9091.8	8581.08	9603.84	-0.08	0.8721	1	0.08	0.8945	1	0.16	0.7964	1
Rv0838	lpqR	Probable conserved lipoprotein LpqR	187.8	108.3	116.6	2629.7	1515.96	1632.08	-0.79	0.4896	1	-0.69	0.5491	1	0.11	0.9106	1
Rv0839	-	hypothetical protein	493.6	312.3	192.4	9872.8	6246.15	3847.3	-0.66	0.756	1	-1.36	0.4197	1	-0.7	0.4151	1
Rv0840c	pip	Probable proline iminopeptidase Pip (prolyl aminopeptidase) (pap)	410	305.6	840.4	6560.6	4889.45	13446.3	-0.42	0.5582	1	1.04	0.9549	1	1.46	0.758	1
Rv0841	-	Probable conserved transmembrane protein	141.4	69.8	93.3	848.7	419	559.59	-1.02	0.3396	1	-0.6	0.7383	1	0.42	0.6971	1
Rv0842	-	Probable conserved integral membrane protein	94.4	110.4	121.4	3962.8	4635.61	5098.2	0.23	0.7402	1	0.36	0.6364	1	0.14	0.8669	1
Rv0843	-	Probable dehydrogenase	173.8	136.6	180.3	5907.8	4644.74	6131.16	-0.35	0.4888	1	0.05	0.9189	1	0.4	0.4589	1
Rv0844c	narL	Possible nitrate/nitrite response transcriptional regulatory protein NarL	183.3	189	410.6	3300.1	3402.3	7390.74	0.04	0.9339	1	1.16	0.1326	1	1.12	0.1455	1
Rv0845	-	Possible two component sensor kinase	46.5	91.8	75.3	2140.4	4224.74	3462.94	0.98	0.2375	1	0.69	0.2567	1	-0.29	0.6944	1
Rv0846c	-	Probable oxidase	168	160.1	184	9405.4	8964.82	10304.3	-0.07	0.933	1	0.13	0.8671	1	0.2	0.7904	1
Rv0847	lpqS	Probable lipoprotein LpqS	209.1	240.8	445.9	2508.9	2889.01	5351.19	0.2	0.8263	1	1.09	0.4548	1	0.89	0.4895	1
Rv0848	cysK2	Possible cysteine synthase a CysK2 (O-acetylserine sulfhydrylase) (O-acetylserine (thiol)-lyase) (CSASE)	64.5	45.3	96.8	3353.4	2353.07	5031.33	-0.51	0.4527	1	0.59	0.4529	1	1.1	0.196	1
Rv0849	-	Probable conserved integral membrane transport protein	115.4	145.3	108.4	4847.4	6102.3	4550.74	0.33	0.5974	1	-0.09	0.8936	1	-0.42	0.5241	1
Rv0850	-	Putative transposase (fragment)	33	54.8	43.5	593.9	986.61	782.98	0.73	0.7334	1	0.4	0.7657	1	-0.33	0.8109	1
Rv0851c	-	Probable short-chain type dehydrogenase/reductase	97.1	76.8	40.7	1748.2	1382.38	731.85	-0.34	0.6863	1	-1.26	0.1205	1	-0.92	0.4176	1
Rv0852	fadD16	Possible fatty-acid-CoA ligase FadD16 (fatty-acid-CoA synthetase) (fatty-acid-CoA synthase)	123.2	175.8	162.7	3203	4570.2	4229.72	0.51	0.5523	1	0.4	0.604	1	-0.11	0.8943	1
Rv0853c	pdc	Probable pyruvate or indole-3-pyruvate decarboxylase Pdc	171.2	328.5	284	7877	15111.8	13061.8	0.94	0.5359	1	0.73	0.3713	1	-0.21	0.8805	1
Rv0854	-	hypothetical protein	374.5	451	301.1	4493.8	5411.71	3613.17	0.27	0.6752	1	-0.31	0.7224	1	-0.58	0.4881	1
Rv0855	far	Probable fatty-acid-CoA racemase Far	206.9	231	314.3	4965.7	5544.18	7543.25	0.16	0.8282	1	0.6	0.6139	1	0.44	0.7055	1
Rv0856	-	hypothetical protein	134.3	341.8	182	1343.5	3417.56	1820.32	1.35	0.2694	1	0.44	0.7039	1	-0.91	0.3854	1
Rv0857	-	hypothetical protein	146.3	87.5	89.6	1755.1	1050.5	1074.61	-0.74	0.3275	1	-0.71	0.3491	1	0.03	0.9621	1
Rv0858c	dapC	Probable N-succinyldiaminopimelate aminotransferase DapC (DAP-at)	67.9	63.9	124.2	2578.6	2426.77	4718.04	-0.09	0.8904	1	0.87	0.206	1	0.96	0.1954	1
Rv0859	fadA	Possible acyl-CoA thiolase FadA	15.4	1.3	4.2	215.6	17.56	59.47	-3.62	0.0471	1	-1.86	0.1398	1	1.76	0.237	1
Rv0860	fadB	Probable fatty oxidation protein FadB	2.5	2.4	9.1	105.8	98.76	380.16	-0.1	0.9388	1	1.84	0.2712	1	1.94	0.2564	1
Rv0861c	ercc3	DNA helicase Ercc3	66.4	49.4	72.4	2920.3	2174.95	3183.73	-0.43	0.6028	1	0.12	0.86	1	0.55	0.5115	1
Rv0862c	-	hypothetical protein	80.5	42.5	57.4	4349.3	2295.44	3097.1	-0.92	0.1904	1	-0.49	0.4983	1	0.43	0.547	1
Rv0863	-	hypothetical protein	358.4	379.2	563.5	4301.4	4550.23	6761.56	0.08	0.9176	1	0.65	0.4119	1	0.57	0.4372	1
Rv0864	moaC2	Probable molybdenum cofactor biosynthesis protein C 2 MoaC2	291.5	153.4	136.2	6412.3	3375.13	2996.32	-0.93	0.4448	1	-1.1	0.3789	1	-0.17	0.8564	1
Rv0865	mog	Probable molybdopterin biosynthesis Mog protein	368.1	324.6	305.8	5889.8	5192.98	4892.07	-0.18	0.8442	1	-0.27	0.8005	1	-0.09	0.9343	1
Rv0866	moaE2	Probable molybdenum cofactor biosynthesis protein E2 MoaE2 (molybdopterin converting factor large subunit) (molybdopterin [MPT] converting factor, subunit 2)	168.1	135.6	55.3	1008.7	813.75	331.81	-0.31	0.7503	1	-1.6	0.2102	1	-1.29	0.3409	1
Rv0867c	rpfA	Possible resuscitation-promoting factor RpfA	86.6	75.5	127	1384.8	1208.5	2031.48	-0.2	0.8509	1	0.55	0.7729	1	0.75	0.6277	1
Rv0868c	moaD2	Probable molybdenum cofactor biosynthesis protein D 2 MoaD2 (molybdopterin converting factor small subunit) (molybdopterin [MPT] converting factor, subunit 1)	601.6	571	1243.3	7219.4	6852.21	14919	-0.08	0.9393	1	1.05	0.6911	1	1.12	0.8133	1
Rv0869c	moaA2	Probable molybdenum cofactor biosynthesis protein A2 MoaA2	331.9	253.5	433.1	9291.9	7098.3	12126.2	-0.39	0.6001	1	0.38	0.6205	1	0.77	0.3551	1
Rv0870c	-	Possible conserved integral membrane protein	112.9	189.9	124	903	1519.1	991.77	0.75	0.6748	1	0.14	0.8514	1	-0.62	0.6822	1
Rv0871	cspB	Probable cold shock-like protein B CspB	331.3	317.5	81.5	2650	2539.94	652.03	-0.06	0.9674	1	-2.02	0.0623	1	-1.96	0.4017	1
Rv0872c	PE_PGRS15	PE-PGRS family protein PE_PGRS15	108.9	137.9	95.7	5443.2	6893.05	4782.9	0.34	0.8361	1	-0.19	0.8182	1	-0.53	0.7971	1
Rv0873	fadE10	Probable acyl-CoA dehydrogenase FadE10	195.1	307	188.1	12873.7	20263.4	12416.1	0.65	0.5701	1	-0.05	0.9221	1	-0.71	0.5239	1
Rv0874c	-	hypothetical protein	232	461.9	253.8	4176.2	8314.02	4568.78	0.99	0.6778	1	0.13	0.892	1	-0.86	0.7318	1
Rv0875c	-	Possible conserved exported protein	1.9	0.7	0	42	14.95	0	-1.49	0.4942	1	-1.54	0.4774	1	-0.75	0.4865	1
Rv0876c	-	Possible conserved transmembrane protein	59.6	6.2	36.5	2860.7	295.71	1753.33	-3.27	0.0062	0.42223	-0.71	0.4588	1	2.57	0.1525	1
Rv0877	-	hypothetical protein	716.1	1253.8	4976.5	21484.4	37613.8	149296	0.81	0.5557	1	2.8	0.0278	1	1.99	0.1101	1
Rv0878c	PPE13	PPE family protein PPE13	206.1	257.8	283.1	6184.4	7734.92	8493.39	0.32	0.5678	1	0.46	0.4413	1	0.13	0.8288	1
Rv0879c	-	Possible conserved transmembrane protein	102	45.3	8.3	611.7	271.98	49.53	-1.17	0.3407	1	-3.63	0.0768	1	-2.46	0.4595	1
Rv0880	-	Possible transcriptional regulatory protein (possibly MarR-family)	10.5	3.1	4.7	21	6.17	9.35	-1.77	1	1	-1.17	1	1	0.6	1	1
Rv0881	-	Possible rRNA methyltransferase (rRNA methylase)	77.4	44.8	191.5	2167.4	1255.08	5362.35	-0.79	0.4337	1	1.31	0.4083	1	2.1	0.2639	1
Rv0882	-	Probable transmembrane protein	73.5	52.5	294.5	147.1	104.93	589.05	-0.49	1	1	2	1	1	2.49	1	1
Rv0883c	-	hypothetical protein	0	0	0.6	0	0	7.16	0	1	1	0.68	1	1	0.68	1	1
Rv0884c	serC	Possible phosphoserine aminotransferase SerC (PSAT)	0	0	0.3	0	0	7.16	0	1	1	0.38	1	1	0.38	1	1
Rv0885	-	hypothetical protein	73.3	6.3	6.6	1759.6	152.38	158.54	-3.53	0.0082	0.51244	-3.47	0.0122	0.6715	0.06	0.9667	1
Rv0886	fprB	Probable NADPH:adrenodoxin oxidoreductase FprB (adrenodoxin reductase) (AR) (ferredoxin-NADP(+) reductase)	55.3	30.3	8.3	2432.5	1331.26	366.2	-0.87	0.1496	1	-2.73	0.0006	0.09643	-1.86	0.0523	1
Rv0887c	-	hypothetical protein	45.8	115.2	153.5	366.6	921.32	1227.64	1.33	0.7325	1	1.74	0.9995	1	0.41	0.9813	1
Rv0888	-	Probable exported protein	282.6	264.4	259.1	14697.7	13746.8	13471.3	-0.1	0.863	1	-0.13	0.7702	1	-0.03	0.9595	1
Rv0889c	citA	Probable citrate synthase II CitA	78.9	210.2	95.6	1577.9	4204.36	1912.76	1.41	0.1643	1	0.28	0.848	1	-1.14	0.2874	1
Rv0890c	-	Probable transcriptional regulatory protein (probably LuxR-family)	260.7	192.2	318.5	22945	16911.4	28027.4	-0.44	0.2626	1	0.29	0.4904	1	0.73	0.1076	1
Rv0891c	-	Possible transcriptional regulatory protein	202.2	242.4	179.6	9303	11150.9	8262.96	0.26	0.6276	1	-0.17	0.7751	1	-0.43	0.4772	1
Rv0892	-	Probable monooxygenase	52.1	53.5	43.9	3856.6	3956.82	3249.7	0.04	0.9915	1	-0.25	0.7429	1	-0.28	0.835	1
Rv0893c	-	Possible S-adenosylmethionine-dependent methyltransferase	48.6	108.4	31.9	2139.7	4770.72	1404.23	1.16	0.3441	1	-0.61	0.3946	1	-1.76	0.1812	1
Rv0894	-	Possible transcriptional regulatory protein (possibly LuxR-family)	53.7	21.7	104.5	1504.9	607.62	2924.64	-1.31	0.2374	1	0.96	0.617	1	2.27	0.1489	1
Rv0895	-	Possible triacylglycerol synthase (diacylglycerol acyltransferase)	95.9	90.4	213.8	4987.1	4699.42	11119.4	-0.09	0.8922	1	1.16	0.2231	1	1.24	0.2041	1
Rv0896	gltA2	Probable citrate synthase I GltA2	0	0.1	0	0	6.17	0	0.18	1	1	0	1	1	-0.18	1	1
Rv0897c	-	Probable oxidoreductase	105.5	141.7	177.3	3799.5	5100.15	6381.92	0.42	0.6019	1	0.75	0.356	1	0.32	0.6767	1
Rv0898c	-	hypothetical protein	0	0	0	0	0	0	0	1	1	0	1	1	0	1	1
Rv0899	ompA	Outer membrane protein A OmpA	88	41.4	29.2	3168.4	1490.35	1052.9	-1.09	0.2514	1	-1.59	0.0893	1	-0.5	0.6479	1
Rv0900	-	Possible membrane protein	105.9	203.5	254.9	423.5	814	1019.46	0.94	0.8793	1	1.27	0.3177	1	0.32	0.7612	1
Rv0901	-	Possible conserved exported or membrane protein	127.5	189.5	160.5	2295.4	3411.27	2889.5	0.57	0.3738	1	0.33	0.5867	1	-0.24	0.7042	1
Rv0902c	prrB	Two component sensor histidine kinase PrrB	0	0	0	0	0	0	0	1	1	0	1	1	0	1	1
Rv0903c	prrA	Two component response transcriptional regulatory protein PrrA	0	0	0	0	0	0	0	1	1	0	1	1	0	1	1
Rv0904c	accD3	Putative acetyl-coenzyme A carboxylase carboxyl transferase (subunit beta) AccD3 (accase beta chain)	99.7	15	83.2	3788.2	570.58	3162.23	-2.73	0.2046	1	-0.26	0.8556	1	2.47	0.1133	1
Rv0905	echA6	Possible enoyl-CoA hydratase EchA6 (enoyl hydrase) (unsaturated acyl-CoA hydratase) (crotonase)	103.2	55.4	100.5	1651.9	887.1	1607.77	-0.9	0.5249	1	-0.04	0.9924	1	0.86	0.6251	1
Rv0906	-	hypothetical protein	129.7	72.6	67.6	3631.7	2034.19	1893.89	-0.84	0.2188	1	-0.94	0.2027	1	-0.1	0.8901	1
Rv0907	-	hypothetical protein	21.6	40.8	17.1	1423.5	2690.04	1127.34	0.92	0.3105	1	-0.34	0.6341	1	-1.25	0.1837	1
Rv0908	ctpE	Probable metal cation transporter ATPase P-type CtpE	132.7	90.4	234.3	7699.3	5245.37	13591.4	-0.55	0.2821	1	0.82	0.4125	1	1.37	0.1588	1
Rv0909	-	hypothetical protein	274.8	323.5	233.7	1099	1293.95	934.77	0.24	0.8786	1	-0.23	0.7921	1	-0.47	0.619	1
Rv0910	-	hypothetical protein	60.4	31	56.3	846.1	434.11	787.9	-0.96	0.2788	1	-0.1	0.9115	1	0.86	0.4261	1
Rv0911	-	hypothetical protein	54.5	49.5	124.8	1306.9	1187.38	2995.4	-0.14	0.8467	1	1.2	0.9837	1	1.33	0.9342	1
Rv0912	-	Probable conserved transmembrane protein	640.9	342.8	1409.1	5127.3	2742.67	11273.1	-0.9	0.4659	1	1.14	0.7572	1	2.04	0.4787	1
Rv0913c	-	Possible dioxygenase	46.9	29.8	16.1	3563.4	2264.77	1227.18	-0.65	0.3085	1	-1.54	0.0316	1	-0.88	0.2361	1
Rv0914c	-	Possible lipid carrier protein or keto acyl-CoA thiolase	119.6	152.9	109.2	3589.1	4587.75	3274.52	0.35	0.4985	1	-0.13	0.8353	1	-0.49	0.4469	1
Rv0915c	PPE14	PPE family protein PPE14	124.8	132.2	120.3	3744.1	3966.55	3609.92	0.08	0.9111	1	-0.05	0.951	1	-0.14	0.8733	1
Rv0916c	PE7	PE family protein PE7	91.9	36.9	102.7	919.4	368.94	1026.98	-1.32	0.5649	1	0.16	0.8937	1	1.48	0.3536	1
Rv0917	betP	Possible glycine betaine transport integral membrane protein BetP	243	215.5	213.9	19438.6	17236.4	17110.7	-0.17	0.7637	1	-0.18	0.7588	1	-0.01	0.9875	1
Rv0918	-	hypothetical protein	243.2	325.8	201.4	3890.5	5212.05	3222.13	0.42	0.6358	1	-0.27	0.9573	1	-0.69	0.9358	1
Rv0919	-	GCN5-related N-acetyltransferase	437.6	278.1	329.9	7001.2	4449.51	5278.83	-0.65	0.2763	1	-0.41	0.572	1	0.25	0.7974	1
Rv0920c	-	Probable transposase	56.7	91.5	111.1	2380.5	3842.21	4665.62	0.69	0.4248	1	0.97	0.2677	1	0.28	0.7481	1
Rv0921	-	Possible resolvase	258.6	316.8	176.6	3620	4434.56	2473	0.29	0.78	1	-0.55	0.546	1	-0.84	0.4886	1
Rv0922	-	Possible transposase	149.4	209.6	222.6	4781.7	6707.65	7123.16	0.49	0.5106	1	0.57	0.4548	1	0.09	0.9157	1
Rv0923c	-	hypothetical protein	108.5	199.3	194.7	3471.3	6377.85	6229	0.88	0.2936	1	0.84	0.3341	1	-0.03	0.9703	1
Rv0924c	mntH	Divalent cation-transport integral membrane protein MntH (BRAMP) (MRAMP)	105.3	97.8	40.7	3578.6	3326.52	1385.48	-0.11	0.8818	1	-1.37	0.0434	1	-1.26	0.1884	1
Rv0925c	-	hypothetical protein	132.1	137.2	139.5	3961.6	4116.65	4185.61	0.06	0.9118	1	0.08	0.8742	1	0.02	0.9611	1
Rv0926c	-	hypothetical protein	82.4	161.9	123.2	2965.5	5829.85	4434.56	0.98	0.7052	1	0.58	0.3915	1	-0.39	0.902	1
Rv0927c	-	Probable short-chain type dehydrogenase/reductase	70.1	171.3	72.7	701.3	1712.64	727.3	1.29	0.4581	1	0.05	0.9819	1	-1.24	0.4795	1
Rv0928	pstS3	Periplasmic phosphate-binding lipoprotein PstS3 (PBP-3) (PstS3) (PHOS1)	180.6	313.5	82.3	7583.6	13168.7	3457.81	0.8	0.5462	1	-1.13	0.2771	1	-1.93	0.2294	1
Rv0929	pstC2	Phosphate-transport integral membrane ABC transporter PstC2	39.9	21.9	36.7	1278.3	700.57	1174.34	-0.87	0.2475	1	-0.12	0.9091	1	0.75	0.5912	1
Rv0930	pstA1	Probable phosphate-transport integral membrane ABC transporter PstA1	87.1	84.1	59.8	2614.2	2521.67	1794.35	-0.05	0.9566	1	-0.54	0.4852	1	-0.49	0.6748	1
Rv0931c	pknD	Transmembrane serine/threonine-protein kinase D PknD (protein kinase D) (STPK D)	590.5	525	405.5	47242	42000.9	32437.9	-0.17	0.6278	1	-0.54	0.1183	1	-0.37	0.3309	1
Rv0932c	pstS2	Periplasmic phosphate-binding lipoprotein PstS2 (PBP-2) (PstS2)	339.1	324.3	302.3	15598.3	14917.8	13907.6	-0.06	0.9156	1	-0.17	0.7768	1	-0.1	0.867	1
Rv0933	pstB	Phosphate-transport ATP-binding protein ABC transporter PstB	158.1	231.9	188	3794.6	5566.63	4511.33	0.55	0.604	1	0.25	0.7961	1	-0.3	0.7788	1
Rv0934	pstS1	Periplasmic phosphate-binding lipoprotein PstS1 (PBP-1) (PstS1)	191.7	156.2	155.2	7284.1	5936.51	5896.71	-0.3	0.6668	1	-0.3	0.6557	1	-0.01	0.9877	1
Rv0935	pstC1	Phosphate-transport integral membrane ABC transporter PstC1	128.6	160.5	169.5	3085.5	3851.67	4068.92	0.32	0.6811	1	0.4	0.6233	1	0.08	0.9189	1
Rv0936	pstA2	Phosphate-transport integral membrane ABC transporter PstA2	106.8	111	211.1	4056.9	4219.09	8022.26	0.06	0.9309	1	0.98	0.2626	1	0.93	0.2844	1
Rv0937c	mku	DNA end-binding protein, Mku	45.4	23.2	12.8	1090.7	556.87	307.73	-0.97	0.3895	1	-1.83	0.1031	1	-0.86	0.6119	1
Rv0938	ligD	ATP dependent DNA ligase LigD (ATP dependent polydeoxyribonucleotide synthase) (thermostable DNA ligase) (ATP dependent polynucleotide ligase) (sealase) (DNA repair enzyme) (DNA joinase)	49.4	29.6	61.9	3752.1	2252.86	4705.44	-0.74	0.3332	1	0.33	0.7212	1	1.06	0.3088	1
Rv0939	-	Possible bifunctional enzyme: 2-hydroxyhepta-2,4-diene-1,7-dioate isomerase (HHDD isomerase) + cyclase/dehydrase	90.2	128.6	146.1	4872.6	6946.19	7890.25	0.51	0.6514	1	0.7	0.6472	1	0.18	0.8986	1
Rv0940c	-	Possible oxidoreductase	48.3	64.7	14.5	1255.4	1682.56	375.78	0.42	0.7641	1	-1.74	0.1395	1	-2.16	0.2484	1
Rv0941c	-	hypothetical protein	264.7	323.5	176	4234.8	5176.02	2815.68	0.29	0.7173	1	-0.59	0.5199	1	-0.88	0.4812	1
Rv0942	-	Hypothetical protein	53.7	114.2	54.7	751.2	1598.69	765.83	1.09	0.2409	1	0.03	0.9738	1	-1.06	0.2633	1
Rv0943c	-	Probable monooxygenase	148.6	245.6	219.3	4756.3	7860.34	7017.14	0.72	0.6141	1	0.56	0.5015	1	-0.16	0.8565	1
Rv0944	-	Possible formamidopyrimidine-DNA glycosylase (FAPY-DNA glycosylase)	122.2	54.6	90.7	1711.1	764.09	1269.26	-1.16	0.4923	1	-0.43	0.7753	1	0.73	0.4428	1
Rv0945	-	Probable short-chain type dehydrogenase/reductase	54.9	78.3	102.5	768.9	1095.79	1435.53	0.51	0.9172	1	0.9	0.9669	1	0.39	0.8905	1
Rv0946c	pgi	Probable glucose-6-phosphate isomerase Pgi (GPI) (phosphoglucose isomerase) (phosphohexose isomerase) (phi)	9.2	0.9	0	314.5	29.9	0	-3.39	0.0176	0.73318	-3.36	0.0024	0.27552	-0.91	0.232	1
Rv0948c	-	Chorismate mutase	10.7	4.8	1.8	128.4	58.16	21.48	-1.14	0.7502	1	-2.58	0.479	1	-1.44	0.7429	1
Rv0949	uvrD1	Probable ATP-dependent DNA helicase II UvrD1	4.7	2.4	2.6	411	209.58	230.14	-0.97	0.3821	1	-0.84	0.4031	1	0.14	0.9197	1
Rv0950c	-	hypothetical protein	147.2	112.2	114.9	5300.3	4040.69	4135.25	-0.39	0.5398	1	-0.36	0.5633	1	0.03	0.9631	1
Rv0951	sucC	Probable succinyl-CoA synthetase (beta chain) SucC (SCS-beta)	0	0	0	0	0	0	0	1	1	0	1	1	0	1	1
Rv0952	sucD	Probable succinyl-CoA synthetase (alpha chain) SucD (SCS-alpha)	0	0	0	0	0	0	0	1	1	0	1	1	0	1	1
Rv0953c	-	Possible oxidoreductase	180.4	133.5	237.8	3608.1	2669.41	4756.21	-0.43	0.572	1	0.4	0.5874	1	0.83	0.3042	1
Rv0954	-	Probable conserved transmembrane protein	72.9	32.8	63.7	3644	1640.53	3184.99	-1.15	0.2579	1	-0.19	0.8247	1	0.96	0.2923	1
Rv0955	-	Probable conserved integral membrane protein	11	0.9	4.6	372.8	30.86	155.16	-3.59	0.1063	1	-1.26	0.8123	1	2.33	0.1156	1
Rv0956	purN	Probable 5'-phosphoribosylglycinamide formyltransferase PurN (GART) (gar transformylase) (5'-phosphoribosylglycinamide transformylase)	0	0	0	0	0	0	0	1	1	0	1	1	0	1	1
Rv0957	purH	Probable bifunctional purine biosynthesis protein PurH: phosphoribosylaminoimidazolecarboxamide formyltransferase (AICAR transformylase) (5'-phosphoribosyl-5-aminoimidazole-4-carboxamide formyltransferase) + inosinemonophosphate cyclohydrolase (imp cyclohydrolase) (inosinicase) (imp synthetase) (ATIC)	0	0	0	0	0	0	0	1	1	0	1	1	0	1	1
Rv0958	-	Possible magnesium chelatase	61.4	167.2	92.9	1350.6	3677.51	2044.26	1.45	0.2046	1	0.6	0.5253	1	-0.85	0.4602	1
Rv0959	-	hypothetical protein	46.7	40.3	34.3	1307.6	1128.42	959.4	-0.21	0.8012	1	-0.45	0.5944	1	-0.23	0.7717	1
Rv0959A	vapB9	Possible antitoxin VapB9	127.8	185.5	1180.9	766.8	1112.87	7085.11	0.54	0.7381	1	3.21	0.6964	1	2.67	0.7757	1
Rv0960	vapC9	Possible toxin VapC9	241.2	237.3	201.5	2411.6	2372.52	2014.79	-0.02	0.9723	1	-0.26	0.7966	1	-0.24	0.791	1
Rv0961	-	Probable integral membrane protein	100.4	105.2	171.2	1405	1472.95	2396.44	0.07	0.939	1	0.77	0.6433	1	0.7	0.6441	1
Rv0962c	lprP	Possible lipoprotein LprP	219.1	679.8	200.4	6135.5	19033.9	5610.94	1.63	0.1945	1	-0.13	0.8352	1	-1.76	0.1644	1
Rv0963c	-	hypothetical protein	182.1	281	253	3642.8	5619.05	5060.46	0.63	0.7895	1	0.47	0.623	1	-0.15	0.8945	1
Rv0964c	-	Hypothetical protein	121	63.7	90.5	1210.3	636.68	904.71	-0.93	0.3971	1	-0.42	0.6778	1	0.51	0.6953	1
Rv0965c	-	hypothetical protein	49.6	15.9	93.8	595.6	190.78	1125.81	-1.64	0.2386	1	0.92	0.8991	1	2.56	0.5453	1
Rv0966c	-	hypothetical protein	95.1	157.7	192.1	1711.7	2839.41	3458.31	0.73	0.3246	1	1.01	0.2197	1	0.28	0.6939	1
Rv0967	csoR	Copper-sensitive operon repressor CsoR	73.9	102.7	156.1	147.9	205.33	312.29	0.47	0.6694	1	1.08	0.6732	1	0.6	1	1
Rv0968	-	hypothetical protein	134.2	118	206.1	1610.8	1416.31	2472.94	-0.19	0.8142	1	0.62	0.6459	1	0.8	0.5546	1
Rv0969	ctpV	Probable metal cation transporter P-type ATPase CtpV	360.4	333.8	375.8	13695.1	12685.5	14282.1	-0.11	0.8648	1	0.06	0.9243	1	0.17	0.7787	1
Rv0970	-	Probable conserved integral membrane protein	138.7	197.1	129.7	3328.3	4729.28	3112.95	0.51	0.6162	1	-0.1	0.9105	1	-0.6	0.5578	1
Rv0971c	echA7	Probable enoyl-CoA hydratase EchA7 (enoyl hydrase) (unsaturated acyl-CoA hydratase) (crotonase)	78.3	41.4	70.5	783	413.95	704.81	-0.92	0.2734	1	-0.15	0.8842	1	0.77	0.5207	1
Rv0972c	fadE12	Acyl-CoA dehydrogenase FadE12	24.4	28.3	28.7	781.6	904.54	918.98	0.21	0.8328	1	0.23	0.8308	1	0.02	0.9858	1
Rv0973c	accA2	Probable acetyl-/propionyl-coenzyme A carboxylase alpha chain (alpha subunit) AccA2: biotin carboxylase + biotin carboxyl carrier protein (BCCP)	13	162.7	4.6	520.6	6507.94	184.4	3.64	0.7803	1	-1.5	0.5613	1	-5.14	0.6421	1
Rv0974c	accD2	Probable acetyl-/propionyl-CoA carboxylase (beta subunit) AccD2	16.9	15	5.7	642.1	569.62	217.42	-0.17	0.8544	1	-1.56	0.1557	1	-1.39	0.2459	1
Rv0975c	fadE13	Probable acyl-CoA dehydrogenase FadE13	224	331	216.5	8065.2	11916.3	7794.04	0.56	0.6359	1	-0.05	0.9566	1	-0.61	0.6026	1
Rv0976c	-	hypothetical protein	91	104.5	40.8	3093.3	3552.11	1387.49	0.2	0.8308	1	-1.16	0.0938	1	-1.36	0.3154	1
Rv0977	PE_PGRS16	PE-PGRS family protein PE_PGRS16	242.2	228.4	243.2	12593.7	11875.7	12644.6	-0.08	0.866	1	0.01	0.992	1	0.09	0.881	1
Rv0978c	PE_PGRS17	PE-PGRS family protein PE_PGRS17	107.1	116.3	117.3	1499.1	1628.78	1641.72	0.12	0.8796	1	0.13	0.8678	1	0.01	0.9902	1
Rv0979A	rpmF	50S ribosomal protein L32 RpmF	1.8	0	0	7	0	0	-1.46	1	1	-1.46	1	1	0	1	1
Rv0979c	-	Hypothetical protein	0	0	0	0	0	0	0	1	1	0	1	1	0	1	1
Rv0980c	PE_PGRS18	PE-PGRS family protein PE_PGRS18	345.5	246.5	325.4	10365.9	7396.09	9762.45	-0.49	0.495	1	-0.09	0.9056	1	0.4	0.6302	1
Rv0981	mprA	Mycobacterial persistence regulator MRPA (two component response transcriptional regulatory protein)	244.2	263.4	223.1	4396.3	4741.85	4015.83	0.11	0.8623	1	-0.13	0.8527	1	-0.24	0.7266	1
Rv0982	mprB	Two component sensor kinase MprB	0	0	0	0	0	0	0	1	1	0	1	1	0	1	1
Rv0983	pepD	Probable serine protease PepD (serine proteinase) (MTB32B)	35.7	23.1	50.1	927.9	600.08	1302.21	-0.63	0.5639	1	0.49	0.6825	1	1.12	0.4611	1
Rv0984	moaB2	Possible pterin-4-alpha-carbinolamine dehydratase MoaB2 (PHS) (4-alpha-hydroxy-tetrahydropterin dehydratase) (pterin-4-a-carbinolamine dehydratase) (phenylalanine hydroxylase-stimulating protein) (PHS) (pterin carbinolamine dehydratase) (PCD)	202.8	157.5	176.1	2027.5	1575.36	1761.39	-0.36	0.757	1	-0.2	0.8269	1	0.16	0.8448	1
Rv0985c	mscL	Possible large-conductance ion mechanosensitive channel MscL	335.1	862.3	246.1	6031.8	15521.7	4429.53	1.36	0.6352	1	-0.45	0.5527	1	-1.81	0.4125	1
Rv0986	-	Probable adhesion component transport ATP-binding protein ABC transporter	18.2	5.8	5.6	764.5	244.69	233.52	-1.64	0.2281	1	-1.71	0.2111	1	-0.07	0.9449	1
Rv0987	-	Probable adhesion component transport transmembrane protein ABC transporter	31	24.1	28.8	5271.6	4097.54	4898.55	-0.36	0.46	1	-0.11	0.8218	1	0.26	0.6348	1
Rv0988	-	Possible conserved exported protein	4.6	2.5	2.7	338.6	187.77	199.31	-0.85	0.3496	1	-0.76	0.3994	1	0.09	0.9258	1
Rv0989c	grcC2	Probable polyprenyl-diphosphate synthase GrcC2 (polyprenyl pyrophosphate synthetase)	245.9	143.7	242.9	8362.2	4884.71	8259.57	-0.78	0.3042	1	-0.02	0.9791	1	0.76	0.2979	1
Rv0990c	-	Hypothetical protein	56.3	88.9	26.6	901.3	1423.13	426.32	0.66	0.5622	1	-1.08	0.3772	1	-1.74	0.2924	1
Rv0991c	-	Conserved serine rich protein	63	306.5	38	126.1	612.95	75.99	2.28	0.3329	1	-0.73	1	1	-3.01	0.3399	1
Rv0992c	-	hypothetical protein	410	560.2	274.1	4919.8	6722.26	3289.47	0.45	0.6635	1	-0.58	0.5977	1	-1.03	0.3973	1
Rv0993	galU	UTP--glucose-1-phosphate uridylyltransferase GalU (UDP-glucose pyrophosphorylase) (UDPGP) (alpha-D-glucosyl-1-phosphate uridylyltransferase) (uridine diphosphoglucose pyrophosphorylase)	0	0	0	0	0	0	0	1	1	0	1	1	0	1	1
Rv0994	moeA1	Probable molybdopterin biosynthesis protein MoeA1	105.3	66.1	82.8	2316.6	1454.8	1822.15	-0.67	0.4157	1	-0.35	0.6624	1	0.32	0.7517	1
Rv0995	rimJ	Ribosomal-protein-alanine acetyltransferase RimJ (acetylating enzyme for N-terminal of ribosomal protein S5)	51.1	102.6	30.3	510.6	1025.81	302.76	1.01	0.4343	1	-0.75	0.4268	1	-1.76	0.1902	1
Rv0996	-	Probable conserved transmembrane protein	116.9	81.5	103	3273	2282.73	2883.22	-0.52	0.3217	1	-0.18	0.6967	1	0.34	0.5553	1
Rv0997	-	Hypothetical protein	6.4	22.4	60.8	51.4	179.12	486.33	1.8	0.3812	1	3.24	0.682	1	1.44	0.8264	1
Rv0998	-	hypothetical protein	96.1	223.3	64.5	2114.5	4913.16	1418.2	1.22	0.7997	1	-0.58	0.539	1	-1.79	0.6106	1
Rv0999	-	hypothetical protein	261.2	57.4	536.9	5224.5	1148.95	10737.6	-2.18	0.0947	1	1.04	0.9321	1	3.22	0.3959	1
Rv1000c	-	hypothetical protein	343.3	386.1	257.1	4805.7	5405.38	3598.97	0.17	0.8058	1	-0.42	0.5946	1	-0.59	0.5188	1
Rv1001	arcA	Probable arginine deiminase ArcA (adi) (ad) (arginine dihydrolase)	228.3	315	184	8218.5	11340.3	6623.72	0.46	0.5757	1	-0.31	0.7049	1	-0.78	0.3582	1
Rv1002c	-	hypothetical protein	0.7	12.5	0	31.1	526.66	0	4.08	1	1	-0.8	1	1	-3.76	1	1
Rv1003	-	hypothetical protein	50.8	29.4	37	812.9	470.02	591.55	-0.79	0.4019	1	-0.46	0.615	1	0.33	0.7802	1
Rv1004c	-	Probable membrane protein	113.3	174.5	35.9	2039	3140.56	646.29	0.62	0.7795	1	-1.66	0.2751	1	-2.28	0.2953	1
Rv1005c	pabB	Probable para-aminobenzoate synthase component I PABD	6.6	26.5	8.5	276.4	1112.75	358.03	2.01	0.4933	1	0.37	1	1	-1.64	0.4879	1
Rv1006	-	hypothetical protein	195.1	176.9	238	14434.6	13091.4	17615.6	-0.14	0.7809	1	0.29	0.5837	1	0.43	0.4665	1
Rv1007c	metS	Methionyl-tRNA synthetase MetS (MetRS) (methionine--tRNA ligase)	0	0	0	0	0	0	0	1	1	0	1	1	0	1	1
Rv1008	tatD	Probable deoxyribonuclease TatD (YJJV protein)	193	143.6	105	4245.8	3158.76	2309.24	-0.43	0.4767	1	-0.88	0.2523	1	-0.45	0.5503	1
Rv1009	rpfB	Probable resuscitation-promoting factor RpfB	70.5	26.6	92.3	1268.8	479.52	1661.89	-1.4	0.2139	1	0.39	0.9234	1	1.79	0.5632	1
Rv1010	ksgA	Probable dimethyladenosine transferase KsgA (S-adenosylmethionine-6-N', N'-adenosyl(rRNA) dimethyltransferase) (16S rRNA dimethylase) (high level kasugamycin resistance protein KsgA) (kasugamycin dimethyltransferase)	7.1	1.4	5.8	170.5	32.51	138.06	-2.39	0.011	0.62251	-0.3	0.9395	1	2.09	0.7094	1
Rv1011	ispE	Probable 4-diphosphocytidyl-2-C-methyl-D-erythritol kinase IspE (CMK) (4-(cytidine-5'-diphospho)-2-C-methyl-D-erythritol kinase)	0	0	0	0	0	0	0	1	1	0	1	1	0	1	1
Rv1012	-	Hypothetical protein	150.8	117.8	113	1809.6	1413.49	1356.01	-0.36	0.7111	1	-0.42	0.6725	1	-0.06	0.9528	1
Rv1013	pks16	Putative polyketide synthase Pks16	47.8	4.7	2.6	2007.1	195.99	107.41	-3.36	0	0	-4.22	0	0	-0.87	0.5341	1
Rv1014c	pth	Probable peptidyl-tRNA hydrolase Pth	0	0	0	0	0	0	0	1	1	0	1	1	0	1	1
Rv1015c	rplY	50S ribosomal protein L25 RplY	0.4	0	0	7	0	0	-0.47	1	1	-0.47	1	1	0	1	1
Rv1016c	lpqT	Probable conserved lipoprotein LpqT	117.5	77	313.8	1410.3	924.45	3765.48	-0.61	0.5702	1	1.42	0.6267	1	2.03	0.4093	1
Rv1017c	prsA	Probable ribose-phosphate pyrophosphokinase PrsA (phosphoribosyl pyrophosphate synthetase) (PRPP synthetase)	0	0	0	0	0	0	0	1	1	0	1	1	0	1	1
Rv1018c	glmU	Probable UDP-N-acetylglucosamine pyrophosphorylase GlmU	0	0	0	0	0	0	0	1	1	0	1	1	0	1	1
Rv1019	-	Probable transcriptional regulatory protein (probably TetR-family)	116.6	50.7	44.5	1632.8	709.66	623.21	-1.2	0.0948	1	-1.39	0.0493	1	-0.19	0.811	1
Rv1020	mfd	Probable transcription-repair coupling factor Mfd (TRCF)	134.6	196.8	100.1	8886.8	12987.4	6603.74	0.55	0.8919	1	-0.43	0.2559	1	-0.98	0.5134	1
Rv1021	-	hypothetical protein	113.4	64.7	44.8	2720.8	1553.47	1076.39	-0.81	0.684	1	-1.34	0.4734	1	-0.53	0.594	1
Rv1022	lpqU	Probable conserved lipoprotein LpqU	103.7	507.2	57.9	2695.1	13186.9	1505.02	2.29	0.6518	1	-0.84	0.7572	1	-3.13	0.6229	1
Rv1023	eno	Probable enolase Eno	0.3	0	0	7.8	0	0	-0.38	1	1	-0.38	1	1	0	1	1
Rv1024	-	Possible conserved membrane protein	0	0	0	0	0	0	0	1	1	0	1	1	0	1	1
Rv1025	-	hypothetical protein	0	0	0	0	0	0	0	1	1	0	1	1	0	1	1
Rv1026	-	hypothetical protein	0.6	0	0.8	7	0	9.35	-0.66	1	1	0.42	1	1	0.83	1	1
Rv1027c	kdpE	Probable transcriptional regulatory protein KdpE	40.1	66	68.5	801.5	1320.84	1370.67	0.72	0.4637	1	0.77	0.7273	1	0.05	0.9725	1
Rv1028A	kdpF	Probable membrane protein KdpF	134.9	235.9	51.5	809.7	1415.44	309.14	0.81	0.7273	1	-1.39	0.7195	1	-2.19	0.4549	1
Rv1028c	kdpD	Probable sensor protein KdpD	58.1	43.7	19.6	2441.6	1835.63	822.99	-0.41	0.5889	1	-1.57	0.0397	1	-1.16	0.2762	1
Rv1029	kdpA	Probable potassium-transporting ATPase a chain KdpA (potassium-translocating ATPase a chain) (ATP phosphohydrolase [potassium-transporting] a chain) (potassium binding and translocating subunit A)	197.7	205.4	220.3	9883.3	10269.6	11015.7	0.06	0.9256	1	0.16	0.7814	1	0.1	0.8761	1
Rv1030	kdpB	Probable potassium-transporting P-type ATPase B chain KdpB (potassium-translocating ATPase B chain) (ATP phosphohydrolase [potassium-transporting] B chain) (potassium binding and translocating subunit B)	155.5	298.7	35.4	3733	7168.85	850.39	0.94	0.5654	1	-2.13	0.1292	1	-3.08	0.0871	1
Rv1031	kdpC	Probable potassium-transporting ATPase C chain KdpC (potassium-translocating ATPase C chain) (ATP phosphohydrolase [potassium-transporting] C chain) (potassium binding and translocating subunit C)	59.1	55.5	101.4	1064.2	999.04	1825.24	-0.09	0.9374	1	0.78	0.52	1	0.87	0.4241	1
Rv1032c	trcS	Two component sensor histidine kinase TrcS	158.2	138.9	84	7275.9	6388.15	3861.78	-0.19	0.7821	1	-0.91	0.1501	1	-0.73	0.3625	1
Rv1033c	trcR	Two component transcriptional regulator TrcR	512.3	499	659.1	13318.6	12972.9	17137.4	-0.04	0.9571	1	0.36	0.5448	1	0.4	0.5452	1
Rv1034c	-	Probable transposase (fragment)	0	21.9	0	0	87.78	0	4.52	1	1	0	1	1	-4.52	1	1
Rv1035c	-	Probable transposase (fragment)	9	3.9	29.5	72.4	30.86	236.3	-1.23	0.5961	1	1.71	0.5194	1	2.94	0.4647	1
Rv1036c	-	Probable IS1560 transposase (fragment)	112.2	165.5	100.7	1121.8	1654.76	1006.97	0.56	0.5996	1	-0.16	0.8623	1	-0.72	0.5327	1
Rv1037c	esxI	Putative ESAT-6 like protein EsxI (ESAT-6 like protein 1)	186.7	93.9	78.2	1120.1	563.17	469.05	-0.99	0.3688	1	-1.26	0.3882	1	-0.26	0.748	1
Rv1038c	esxJ	ESAT-6 like protein EsxJ (ESAT-6 like protein 2)	150.2	351.5	78.4	901.3	2109.25	470.64	1.23	0.3091	1	-0.94	0.2692	1	-2.16	0.0954	1
Rv1039c	PPE15	PPE family protein PPE15	177.7	250.3	244.9	7106.9	10013.4	9795.83	0.49	0.3823	1	0.46	0.4442	1	-0.03	0.9567	1
Rv1040c	PE8	PE family protein PE8	184	229.1	171.1	2943.7	3665.16	2738.28	0.32	0.8841	1	-0.1	0.895	1	-0.42	0.7834	1
Rv1041c	-	Probable is like-2 transposase	141.8	187.2	142.7	4537.3	5989.86	4566.68	0.4	0.4866	1	0.01	0.9855	1	-0.39	0.5094	1
Rv1042c	-	Probable is like-2 transposase	79	68.7	59.6	790.1	687.02	595.75	-0.2	0.8821	1	-0.41	0.7205	1	-0.21	0.8589	1
Rv1043c	-	hypothetical protein	625.4	323.6	542.7	17510.2	9060.16	15195.8	-0.95	0.2248	1	-0.2	0.7874	1	0.75	0.2246	1
Rv1044	-	hypothetical protein	7.8	26.7	73.2	140.1	480.48	1318.49	1.78	0.7369	1	3.23	0.4861	1	1.46	0.7398	1
Rv1045	-	Hypothetical protein	262	276.2	248.7	5240.7	5523.96	4973.22	0.08	0.9253	1	-0.08	0.9307	1	-0.15	0.8653	1
Rv1046c	-	Hypothetical protein	356.6	350	403	2852.7	2800.21	3223.97	-0.03	0.9704	1	0.18	0.7621	1	0.2	0.7286	1
Rv1047	-	Probable transposase	113.4	134.5	111.5	3401.4	4035.69	3344.64	0.25	0.7101	1	-0.02	0.9731	1	-0.27	0.7328	1
Rv1048c	-	Hypothetical protein	138.3	146.9	151.9	5810.6	6170.78	6379.18	0.09	0.9091	1	0.13	0.8026	1	0.05	0.9447	1
Rv1049	-	Probable transcriptional repressor protein	229.8	356.8	285.6	1838.5	2854.58	2284.94	0.63	0.5669	1	0.31	0.7626	1	-0.32	0.7787	1
Rv1050	-	Probable oxidoreductase	46.5	57.2	146.8	929.4	1144.42	2936.89	0.3	0.8879	1	1.66	0.2956	1	1.36	0.3248	1
Rv1051c	-	hypothetical protein	55.1	70.6	76.9	881	1128.97	1229.96	0.36	0.8758	1	0.48	0.7186	1	0.12	0.9572	1
Rv1052	-	Hypothetical protein	87.5	134.3	55.8	699.7	1074.38	446.79	0.62	0.7466	1	-0.65	0.4839	1	-1.27	0.5266	1
Rv1053c	-	Hypothetical protein	182	143.5	169.4	2184.2	1721.48	2033.18	-0.34	0.65	1	-0.1	0.8996	1	0.24	0.8022	1
Rv1054	-	Probable integrase (fragment)	362.1	128.6	104.6	3621.4	1286.1	1046.15	-1.49	0.4049	1	-1.79	0.3739	1	-0.3	0.7998	1
Rv1055	-	Possible integrase (fragment)	205.7	22.1	20.6	1234.1	132.63	123.33	-3.22	0.2948	1	-3.32	0.2205	1	-0.1	0.9242	1
Rv1056	-	hypothetical protein	326.6	405.2	368	13065.9	16207.8	14718.9	0.31	0.8606	1	0.17	0.7238	1	-0.14	0.926	1
Rv1057	-	hypothetical protein	289.6	396.8	243.8	9266.5	12696.8	7803.05	0.45	0.3928	1	-0.25	0.6692	1	-0.7	0.1638	1
Rv1058	fadD14	Probable medium chain fatty-acid-CoA ligase FadD14 (fatty-acid-CoA synthetase) (fatty-acid-CoA synthase)	180.3	129.6	116.3	9376.1	6740.24	6048.07	-0.48	0.4731	1	-0.63	0.3547	1	-0.16	0.8059	1
Rv1059	-	hypothetical protein	8.9	17.8	17.1	160.3	320.96	308.55	1	0.6084	1	0.94	0.4926	1	-0.06	0.9548	1
Rv1060	-	hypothetical protein	95.9	231.7	49.5	958.8	2316.69	494.73	1.27	0.395	1	-0.95	0.7238	1	-2.23	0.1558	1
Rv1061	-	hypothetical protein	173.4	247.8	155.9	4508.7	6441.56	4052.53	0.51	0.5916	1	-0.15	0.8313	1	-0.67	0.4878	1
Rv1062	-	hypothetical protein	49.1	232.4	120.4	393.1	1859.26	962.95	2.24	0.0146	0.72423	1.29	0.5399	1	-0.95	0.3119	1
Rv1063c	-	hypothetical protein	136.5	200.4	295.1	4095.9	6011.49	8854.02	0.55	0.6079	1	1.11	0.1474	1	0.56	0.4919	1
Rv1064c	lpqV	Possible lipoprotein LpqV	184.1	104.9	84.7	1841	1048.83	847.02	-0.81	0.4647	1	-1.12	0.307	1	-0.31	0.8359	1
Rv1065	-	hypothetical protein	183	194.2	231	3293.5	3495.26	4157.34	0.09	0.907	1	0.34	0.5707	1	0.25	0.7384	1
Rv1066	-	hypothetical protein	62.2	32.5	26	497.5	260.04	208.07	-0.94	0.7146	1	-1.26	0.7674	1	-0.32	0.8217	1
Rv1067c	PE_PGRS19	PE-PGRS family protein PE_PGRS19	61.2	117.5	72.3	1712.7	3289.61	2025.2	0.94	0.5919	1	0.24	0.7896	1	-0.7	0.7242	1
Rv1068c	PE_PGRS20	PE-PGRS family protein PE_PGRS20	53.5	86.3	74.6	1177.5	1898.71	1640.77	0.69	0.5902	1	0.48	0.7347	1	-0.21	0.9319	1
Rv1069c	-	hypothetical protein	297.5	239.9	296.8	11305.5	9117.3	11277.6	-0.31	0.5589	1	0	0.9952	1	0.31	0.6363	1
Rv1070c	echA8	Probable enoyl-CoA hydratase EchA8 (enoyl hydrase) (unsaturated acyl-CoA hydratase) (crotonase)	93.7	36.6	56.8	1311.8	512.98	794.52	-1.35	0.0869	1	-0.72	0.3275	1	0.63	0.5212	1
Rv1071c	echA9	Possible enoyl-CoA hydratase EchA9 (enoyl hydrase) (unsaturated acyl-CoA hydratase) (crotonase)	153.3	100.6	154.7	3373.4	2212.91	3402.69	-0.61	0.3155	1	0.01	0.9853	1	0.62	0.4104	1
Rv1072	-	Probable conserved transmembrane protein	52.5	4.7	6.5	1364.7	122.48	168.48	-3.48	0.0025	0.26117	-3.02	0.0072	0.52599	0.46	0.668	1
Rv1073	-	hypothetical protein	288.5	241.8	238.9	10961.8	9188.08	9077.44	-0.25	0.5365	1	-0.27	0.5732	1	-0.02	0.9724	1
Rv1074c	fadA3	Probable beta-ketoacyl CoA thiolase FadA3	427.3	472.3	607.3	9401	10390.9	13360.6	0.14	0.8753	1	0.51	0.6419	1	0.36	0.6917	1
Rv1075c	-	Conserved exported protein	240.1	257.3	348.6	8644.8	9261.18	12548.2	0.1	0.8921	1	0.54	0.5239	1	0.44	0.6168	1
Rv1076	lipU	Possible lipase LipU	207.3	167	198.4	7049.2	5678.32	6746.38	-0.31	0.7394	1	-0.06	0.9438	1	0.25	0.7854	1
Rv1077	cbs	Probable cystathionine beta-synthase Cbs (serine sulfhydrase) (beta-thionase) (hemoprotein H-450)	249.9	178.9	230.1	10997.4	7871.83	10124.2	-0.48	0.4092	1	-0.12	0.8432	1	0.36	0.5609	1
Rv1078	pra	Probable proline-rich antigen homolog Pra	24.3	17.1	3.8	825.9	581.13	129.3	-0.51	0.7	1	-2.68	0.0602	1	-2.17	0.2748	1
Rv1079	metB	Cystathionine gamma-synthase MetB (CGS) (O-succinylhomoserine [thiol]-lyase)	95.1	63.8	117.6	3232.4	2170.11	3999.79	-0.57	0.4454	1	0.31	0.7188	1	0.88	0.3474	1
Rv1080c	greA	Probable transcription elongation factor GreA (transcript cleavage factor GreA)	0	0	1.2	0	0	16.51	0	1	1	1.12	0.4799	1	1.12	0.4852	1
Rv1081c	-	Probable conserved membrane protein	0	0.5	0	0	6.17	0	0.6	1	1	0	1	1	-0.6	1	1
Rv1082	mca	Mycothiol conjugate amidase Mca (mycothiol S-conjugate amidase)	128.8	54.2	248.6	3349.3	1408.77	6464.73	-1.25	0.1343	1	0.95	0.1866	1	2.2	0.0206	1
Rv1083	-	hypothetical protein	3.8	16.9	1.2	22.6	101.36	7.16	2.17	0.7236	1	-1.66	0.7318	1	-3.82	0.4521	1
Rv1084	-	hypothetical protein	123.3	118.3	94.3	4685	4494.24	3585.06	-0.06	0.9312	1	-0.39	0.5517	1	-0.33	0.6431	1
Rv1085c	-	Possible hemolysin-like protein	12	1.7	2.1	239.7	33.47	42.37	-2.84	0.0189	0.7594	-2.5	0.0279	1	0.34	0.7586	1
Rv1086	-	Short (C15) chain Z-isoprenyl diphosphate synthase (Z-FPP synthase) (Z-farnesyl diphosphate synthase) (Z-FPP synthetase) (Z-farnesyl diphosphate synthetase) (geranyltranstransferase) (farnesyl pyrophosphate synthetase)	6.1	0	0.6	147.1	0	14.32	-2.83	0.4893	1	-3.36	0.872	1	0.68	0.4837	1
Rv1087	PE_PGRS21	PE-PGRS family protein PE_PGRS21	115.3	43.5	58.9	4381	1653.56	2238.29	-1.41	0.0899	1	-0.97	0.235	1	0.44	0.592	1
Rv1087A	-	hypothetical protein	493.5	403.7	525.3	5922.3	4843.83	6303.84	-0.29	0.7153	1	0.09	0.8691	1	0.38	0.5718	1
Rv1088	PE9	PE family protein PE9	62.9	106.5	250.3	503.6	852.27	2002.17	0.76	0.8448	1	1.99	0.465	1	1.23	0.4899	1
Rv1089	PE10	PE family protein PE10	5	19.4	12.7	49.8	193.95	127.11	1.96	0.6669	1	1.35	0.5951	1	-0.61	0.8058	1
Rv1089A	celA2a	Probable cellulase CelA2a (endo-1,4-beta-glucanase) (endoglucanase) (carboxymethyl cellulase)	290.3	349.8	91.7	580.6	699.61	183.39	0.27	1	1	-1.66	0.6651	1	-1.93	1	1
Rv1090	celA2b	Probable cellulase CelA2b (endo-1,4-beta-glucanase) (endoglucanase) (carboxymethyl cellulase)	463.9	354.5	418.6	5567.4	4253.89	5022.97	-0.39	0.5705	1	-0.15	0.8671	1	0.24	0.8035	1
Rv1091	PE_PGRS22	PE-PGRS family protein PE_PGRS22	46.5	31.1	42.1	2418.6	1615.87	2189.17	-0.58	0.3823	1	-0.14	0.8384	1	0.44	0.6051	1
Rv1092c	coaA	Probable pantothenate kinase CoaA (pantothenic acid kinase)	0.2	0	0	7	0	0	-0.29	1	1	-0.29	1	1	0	1	1
Rv1093	glyA1	Serine hydroxymethyltransferase 1 GlyA1	0	0	0	0	0	0	0	1	1	0	1	1	0	1	1
Rv1094	desA2	Possible acyl-[acyl-carrier protein] desaturase DesA2 (acyl-[ACP] desaturase) (stearoyl-ACP desaturase)	0	0	0	0	0	0	0	1	1	0	1	1	0	1	1
Rv1095	phoH2	Probable PHOH-like protein PhoH2 (phosphate starvation-inducible protein PSIH)	201.3	70	150.3	4429.2	1540.32	3307.5	-1.52	0.0897	1	-0.42	0.5923	1	1.1	0.2457	1
Rv1096	-	Possible glycosyl hydrolase	37.5	6	14.9	1200.9	192.99	478.04	-2.64	0.0181	0.73866	-1.33	0.2316	1	1.31	0.4719	1
Rv1097c	-	Probable membrane glycine and proline rich protein	44.9	48.3	37.3	1258.2	1353.69	1043.73	0.11	0.9747	1	-0.27	0.8202	1	-0.38	0.7089	1
Rv1098c	fum	Probable fumarase Fum (fumarate hydratase)	0	0	0	0	0	0	0	1	1	0	1	1	0	1	1
Rv1099c	glpX	Fructose 1,6-bisphosphatase GlpX	34.4	95.9	94.4	757.4	2109.44	2077.85	1.48	0.2036	1	1.46	0.2733	1	-0.02	0.9812	1
Rv1100	-	hypothetical protein	102.2	81.3	156.2	1839.9	1463.18	2810.78	-0.33	0.6972	1	0.61	0.5361	1	0.94	0.3784	1
Rv1101c	-	hypothetical protein	332.5	275.9	207.8	11970.1	9932.44	7481.32	-0.27	0.6456	1	-0.68	0.2316	1	-0.41	0.5002	1
Rv1102c	mazF3	Toxin MazF3	291.3	239.2	295	4077.9	3348.3	4130.51	-0.28	0.7978	1	0.02	0.9847	1	0.3	0.7543	1
Rv1103c	mazE3	Possible antitoxin MazE3	93.2	176.8	69.2	1118.7	2121.78	830.87	0.92	0.5088	1	-0.43	0.6808	1	-1.35	0.3107	1
Rv1104	-	Possible para-nitrobenzyl esterase (fragment)	151.8	89.6	157.4	2732.4	1613.02	2832.37	-0.76	0.6031	1	0.05	0.961	1	0.81	0.4104	1
Rv1105	-	Possible para-nitrobenzyl esterase (fragment)	188.6	72.1	79.9	4149.5	1585.66	1757.94	-1.39	0.3589	1	-1.24	0.3859	1	0.15	0.8514	1
Rv1106c	-	3-beta-hydroxysteroid dehydrogenase	264	268.5	391.1	8974.5	9129.76	13297.1	0.02	0.9507	1	0.57	0.3045	1	0.54	0.3085	1
Rv1107c	xseB	Probable exodeoxyribonuclease VII (small subunit) XseB (exonuclease VII small subunit)	185.7	234.5	58.4	742.7	937.88	233.75	0.34	0.9155	1	-1.67	0.5444	1	-2	0.2319	1
Rv1108c	xseA	Probable exodeoxyribonuclease VII (large subunit) XseA (exonuclease VII large subunit)	67.6	45.1	33.5	1216.7	811.15	602.73	-0.58	0.4852	1	-1.01	0.2548	1	-0.43	0.5542	1
Rv1109c	-	hypothetical protein	235.7	111.6	85.2	2828.9	1339.29	1022.25	-1.08	0.3313	1	-1.47	0.1485	1	-0.39	0.8489	1
Rv1110	lytB2	Probable LYTB-related protein LytB2	0	0	0	0	0	0	0	1	1	0	1	1	0	1	1
Rv1111c	-	hypothetical protein	102.5	93.5	178.3	4510.2	4112.02	7846.61	-0.13	0.8446	1	0.8	0.2746	1	0.93	0.2299	1
Rv1112	-	Probable GTP binding protein	41.9	5	3.6	670.4	79.96	57.28	-3.07	0.0217	0.80729	-3.55	0.0091	0.59941	-0.48	0.8149	1
Rv1113	vapB32	Possible antitoxin VapB32	88.9	2.2	7.2	355.7	8.78	28.64	-5.34	0.4305	1	-3.63	0.4276	1	1.71	1	1
Rv1114	vapC32	Possible toxin VapC32 Contains PIN domain	90.2	294	54.9	541	1763.82	329.62	1.71	0.435	1	-0.71	0.3765	1	-2.42	0.3571	1
Rv1115	-	Possible exported protein	154.4	162.2	179.6	4322.4	4540.86	5029.57	0.07	0.9165	1	0.22	0.7994	1	0.15	0.8648	1
Rv1116	-	Hypothetical protein	133.1	97.2	328.1	532.5	388.98	1312.58	-0.45	0.6682	1	1.3	0.9409	1	1.75	0.9144	1
Rv1116A	-	Conserved hypothetical protein (fragment)	151.2	67.3	153.3	1512.4	673.03	1533.2	-1.17	0.2778	1	0.02	0.9879	1	1.19	0.8928	1
Rv1117	-	hypothetical protein	416.7	218.7	591.8	2500	1312.47	3550.79	-0.93	0.0994	1	0.51	0.7013	1	1.44	0.3526	1
Rv1118c	-	hypothetical protein	142	160.4	103.7	2840.9	3207.18	2073.01	0.17	0.7772	1	-0.45	0.4491	1	-0.63	0.3666	1
Rv1119c	-	Hypothetical protein	95.6	46.9	78.3	573.8	281.44	469.82	-1.03	0.88	1	-0.29	0.6928	1	0.74	0.8477	1
Rv1120c	-	hypothetical protein	15.5	29.6	5.4	123.8	237	42.96	0.94	1	1	-1.53	0.7377	1	-2.46	1	1
Rv1121	zwf1	Probable glucose-6-phosphate 1-dehydrogenase Zwf1 (G6PD)	87.4	117.9	49.5	4021.3	5422.78	2276.47	0.43	0.5802	1	-0.82	0.362	1	-1.25	0.1882	1
Rv1122	gnd2	Probable 6-phosphogluconate dehydrogenase,decarboxylating Gnd2	0	0	0	0	0	0	0	1	1	0	1	1	0	1	1
Rv1123c	bpoB	Possible peroxidase BpoB (non-haem peroxidase)	182.7	207	62.1	2557.9	2897.69	869.74	0.18	0.8571	1	-1.56	0.0767	1	-1.74	0.1958	1
Rv1124	ephC	Probable epoxide hydrolase EphC (epoxide hydratase)	57.5	90.8	96.4	1379.9	2179.38	2312.86	0.66	0.8103	1	0.75	0.4169	1	0.09	0.9541	1
Rv1125	-	hypothetical protein	51.5	49.8	35.9	2161.2	2089.83	1508.22	-0.05	0.9627	1	-0.52	0.5262	1	-0.47	0.6831	1
Rv1126c	-	hypothetical protein	9.6	0	0	154.1	0	0	-3.41	0.4929	1	-3.41	0.486	1	0	1	1
Rv1127c	ppdK	Probable pyruvate, phosphate dikinase PpdK	10.3	2.8	1.5	371.2	100.4	52.31	-1.89	0.1904	1	-2.83	0.1429	1	-0.94	0.5818	1
Rv1128c	-	hypothetical protein	42.5	89.3	48.4	2292.8	4823.13	2611.83	1.07	0.4031	1	0.19	0.832	1	-0.88	0.4788	1
Rv1129c	-	Probable transcriptional regulator protein	45.8	3.2	246.7	2015.6	140.04	10856.3	-3.85	0.0015	0.17726	2.43	0.0413	1	6.28	0.0003	0.07534
Rv1130	prpD	Possible methylcitrate dehydratase PrpD	85.6	1.6	32.7	4110.7	78.32	1567.74	-5.71	0	0	-1.39	0.095	1	4.32	0.0002	0.0574
Rv1131	prpC	Probable methylcitrate synthase PrpC	38.9	0.5	28	1089.5	14.95	783.22	-6.19	0.0001	0.02364	-0.48	0.6825	1	5.71	0.007	1
Rv1132	-	hypothetical protein	49.3	45.3	123.9	2463.9	2266.38	6194.63	-0.12	0.8654	1	1.33	0.1801	1	1.45	0.1512	1
Rv1133c	metE	Probable 5-methyltetrahydropteroyltriglutamate--homocysteine methyltransferase MetE (methionine synthase, vitamin-B12 independent isozyme)	0	0	0	0	0	0	0	1	1	0	1	1	0	1	1
Rv1134	-	Hypothetical protein	107.8	102.4	71.8	862.4	819.36	574.27	-0.07	0.9378	1	-0.59	0.6634	1	-0.51	0.5969	1
Rv1135A	-	Possible acetyl-CoA acetyltransferase (acetoacetyl-CoA thiolase)	102.3	60.2	68.4	1228.2	722.13	820.8	-0.77	0.3773	1	-0.58	0.5414	1	0.18	0.8375	1
Rv1135c	PPE16	PPE family protein PPE16	147.4	125.5	110.8	7074.9	6026.33	5316.88	-0.23	0.6639	1	-0.41	0.4311	1	-0.18	0.7582	1
Rv1136	-	Possible enoyl-CoA hydratase	173.6	456.3	478.8	694.3	1825.08	1915.17	1.39	0.7869	1	1.46	0.8195	1	0.07	0.7619	1
Rv1137c	-	Hypothetical protein	106.9	105.3	94.4	427.4	421.33	377.74	-0.02	1	1	-0.18	0.7753	1	-0.16	1	1
Rv1138c	-	Possible oxidoreductase	144.2	203.7	139.3	3749	5297.23	3622.25	0.5	0.761	1	-0.05	0.9627	1	-0.55	0.7675	1
Rv1139c	-	hypothetical protein	54.4	53.1	71.2	980	956.36	1281.98	-0.04	0.9684	1	0.39	0.9405	1	0.42	0.944	1
Rv1140	-	Probable integral membrane protein	44.7	75.7	30.8	893.6	1513.52	615.04	0.76	0.61	1	-0.54	0.6122	1	-1.3	0.395	1
Rv1141c	echA11	Probable enoyl-CoA hydratase EchA11 (enoyl hydrase) (unsaturated acyl-CoA hydratase) (crotonase)	122.1	170.4	132.4	3173.5	4431.21	3442.39	0.48	0.6127	1	0.12	0.8525	1	-0.36	0.7018	1
Rv1142c	echA10	Probable enoyl-CoA hydratase EchA10 (enoyl hydrase) (unsaturated acyl-CoA hydratase) (crotonase)	256.9	208.5	198.2	3596.5	2918.78	2774.64	-0.3	0.7661	1	-0.37	0.6947	1	-0.07	0.9291	1
Rv1143	mcr	Probable alpha-methylacyl-CoA racemase Mcr (2-methylacyl-CoA racemase) (2-arylpropionyl-CoA epimerase )	403.4	272.2	501.7	12102	8165.02	15050.5	-0.57	0.4715	1	0.31	0.711	1	0.88	0.3322	1
Rv1144	-	Probable short-chain type dehydrogenase/reductase	129.5	113.3	247.7	2589.9	2265.26	4954.65	-0.19	0.7891	1	0.94	0.3809	1	1.13	0.3163	1
Rv1145	mmpL13a	Probable conserved transmembrane transport protein MmpL13a	163.5	120.3	137.1	3269.5	2405.83	2742.55	-0.44	0.625	1	-0.25	0.7527	1	0.19	0.8335	1
Rv1146	mmpL13b	Probable conserved transmembrane transport protein MmpL13b	313.7	432.2	538.7	13175.8	18154.2	22625	0.46	0.3993	1	0.78	0.2206	1	0.32	0.6122	1
Rv1147	-	hypothetical protein	306.7	390.5	267.7	5520.7	7029.04	4818.79	0.35	0.6686	1	-0.2	0.8319	1	-0.54	0.5906	1
Rv1148c	-	hypothetical protein	121.8	451.9	98	4627	17170.6	3723.25	1.89	0.1687	1	-0.31	0.6445	1	-2.21	0.0914	1
Rv1149	-	Possible transposase	97.4	68	77.7	973.9	679.88	776.95	-0.52	0.7527	1	-0.33	0.7003	1	0.19	0.8969	1
Rv1151c	-	Transcriptional regulatory protein	282	232.8	226.2	5076.1	4190.56	4072.24	-0.28	0.6713	1	-0.32	0.6594	1	-0.04	0.9579	1
Rv1152	-	Probable transcriptional regulatory protein	166.3	308	131.7	1662.7	3080.44	1317.07	0.89	0.4606	1	-0.34	0.6807	1	-1.23	0.3297	1
Rv1153c	omt	Probable O-methyltransferase Omt	113.4	91.8	199.7	4083.6	3306.34	7188.99	-0.3	0.6701	1	0.82	0.6681	1	1.12	0.5052	1
Rv1154c	-	Hypothetical protein	313.9	505.4	329.3	8789.4	14151.5	9219.81	0.69	0.5254	1	0.07	0.9547	1	-0.62	0.5489	1
Rv1155	-	Possible pyridoxamine 5'-phosphate oxidase (PNP/PMP oxidase) (pyridoxinephosphate oxidase) (PNPOX) (pyridoxine 5'-phosphate oxidase)	168.7	257	110.2	3374.8	5139.29	2203.32	0.61	0.4583	1	-0.62	0.5806	1	-1.22	0.1239	1
Rv1156	-	hypothetical protein	133.1	266.6	163.4	3194.6	6399.3	3921.17	1	0.7156	1	0.3	0.6861	1	-0.71	0.8426	1
Rv1157c	-	Conserved ala-, pro-rich protein	72.6	90.3	82.1	1161.2	1444.81	1313.16	0.32	0.7539	1	0.18	0.8428	1	-0.14	0.8664	1
Rv1158c	-	Conserved hypothetical ala-, pro-rich protein	150.1	70.5	60.5	3303.1	1550.24	1330.57	-1.09	0.3824	1	-1.31	0.3309	1	-0.22	0.8173	1
Rv1159	pimE	Mannosyltransferase PimE	7.5	1.4	1.3	375.1	67.9	65.45	-2.47	0.0239	0.85294	-2.52	0.0388	1	-0.05	1	1
Rv1159A	-	hypothetical protein	49.8	144.1	45.8	1095.1	3170.86	1008.1	1.53	0.5485	1	-0.12	0.9158	1	-1.65	0.5508	1
Rv1160	mutT2	Probable mutator protein MutT2 (7,8-dihydro-8-oxoguanine-triphosphatase) (8-oxo-dGTPase)	205.4	319.8	264	1643.6	2558.59	2111.61	0.64	0.5323	1	0.36	0.8532	1	-0.28	0.8127	1
Rv1161	narG	Respiratory nitrate reductase (alpha chain) NarG	104.3	184.3	130.4	13771	24330.1	17216.1	0.82	0.0279	0.93643	0.32	0.4429	1	-0.5	0.2306	1
Rv1162	narH	Probable respiratory nitrate reductase (beta chain) NarH	277	295.2	246.4	18833.6	20071.6	16754.1	0.09	0.8615	1	-0.17	0.7606	1	-0.26	0.6564	1
Rv1163	narJ	Probable respiratory nitrate reductase (delta chain) NarJ	377.3	656.4	264.8	9810.2	17065.4	6885.63	0.8	0.7605	1	-0.51	0.5681	1	-1.31	0.5542	1
Rv1164	narI	Probable respiratory nitrate reductase (gamma chain) NarI	182.3	285.2	162.2	6564.3	10266.5	5837.81	0.65	0.3584	1	-0.17	0.7398	1	-0.81	0.2551	1
Rv1165	typA	Possible GTP-binding translation elongation factor TypA (tyrosine phosphorylated protein A) (GTP-binding protein)	202.8	340.9	308.4	6085.5	10226.7	9253.21	0.75	0.2828	1	0.6	0.3123	1	-0.14	0.8244	1
Rv1166	lpqW	Probable conserved lipoprotein LpqW	0	0	0	0	0	0	0	1	1	0	1	1	0	1	1
Rv1167c	-	Probable transcriptional regulatory protein	48.4	77.5	11.5	870.9	1394.79	207.48	0.68	0.4602	1	-2.07	0.041	1	-2.75	0.0673	1
Rv1168c	PPE17	PPE family protein PPE17	229.3	184.8	261.2	6419.9	5175.74	7314.08	-0.31	0.6582	1	0.19	0.8641	1	0.5	0.6089	1
Rv1169c	lipX	PE family protein Possible lipase LipX	182	451.9	368.8	1092.1	2711.38	2213.08	1.31	0.6651	1	1.02	0.5428	1	-0.29	0.7793	1
Rv1170	mshB	N-acetyl-1-D-myo-inosityl-2-amino-2-deoxy-alpha- D-glucopyranoside deacetylase MshB (GlcNAc-Ins deacetylase)	16.1	7.6	2	355	168.3	44.56	-1.08	0.3664	1	-2.99	0.1109	1	-1.92	0.3032	1
Rv1171	-	hypothetical protein	195.5	331.6	155.9	1955.5	3315.8	1558.99	0.76	0.4794	1	-0.33	0.7759	1	-1.09	0.3102	1
Rv1172c	PE12	PE family protein PE12	89.9	105.6	131.8	2696.3	3167.69	3953.22	0.23	0.7537	1	0.55	0.49	1	0.32	0.7035	1
Rv1173	fbiC	Probable F420 biosynthesis protein FbiC	12.2	9.2	10.3	926	697.47	781.21	-0.41	0.6604	1	-0.25	0.7605	1	0.16	0.8625	1
Rv1174c	TB8.4	Low molecular weight T-cell antigen TB8.4	356.6	168.6	142.2	4992.9	2361.01	1991.1	-1.08	0.1784	1	-1.33	0.1229	1	-0.25	0.7576	1
Rv1175c	fadH	Probable NADPH dependent 2,4-dienoyl-CoA reductase FadH (2,4-dienoyl coenzyme A reductase) (4-enoyl-CoA reductase)	138.5	104.9	210.2	6371.3	4825.99	9670.1	-0.4	0.4606	1	0.6	0.3226	1	1	0.1234	1
Rv1176c	-	hypothetical protein	204.9	233.6	169.9	5326.1	6072.55	4417.35	0.19	0.7761	1	-0.27	0.7074	1	-0.46	0.453	1
Rv1177	fdxC	Probable ferredoxin FdxC	0	0	0	0	0	0	0	1	1	0	1	1	0	1	1
Rv1178	-	Probable aminotransferase	58.4	24.3	26.9	2337.6	973.27	1075.92	-1.26	0.0934	1	-1.12	0.1373	1	0.14	0.8776	1
Rv1179c	-	hypothetical protein	161.5	109.3	100.1	11953.8	8090.99	7407.95	-0.56	0.2023	1	-0.69	0.1879	1	-0.13	0.8416	1
Rv1180	pks3	Probable polyketide beta-ketoacyl synthase Pks3	193.7	99.9	139.5	8908.4	4597.12	6418.57	-0.95	0.168	1	-0.47	0.5706	1	0.48	0.652	1
Rv1181	pks4	Probable polyketide beta-ketoacyl synthase Pks4	149.5	110.6	151.1	18840.2	13937	19043.3	-0.43	0.2467	1	0.02	0.9706	1	0.45	0.3514	1
Rv1182	papA3	Probable conserved polyketide synthase associated protein PapA3	108.3	93	77.5	8228.1	7067.07	5891.23	-0.22	0.7534	1	-0.48	0.318	1	-0.26	0.7624	1
Rv1183	mmpL10	Probable conserved transmembrane transport protein MmpL10	153.2	112.5	104.7	15322.7	11245.9	10474.1	-0.45	0.2658	1	-0.55	0.1612	1	-0.1	0.8126	1
Rv1184c	-	Possible exported protein	204.4	114.9	100.3	8585.6	4824.35	4211.41	-0.83	0.1808	1	-1.03	0.1309	1	-0.2	0.7707	1
Rv1185c	fadD21	Probable fatty-acid-AMP ligase FadD21 (fatty-acid-AMP synthetase) (fatty-acid-AMP synthase)	223.1	106.8	200	12492.1	5980.46	11199.3	-1.06	0.0087	0.51244	-0.16	0.6874	1	0.91	0.0889	1
Rv1186c	-	hypothetical protein	69.8	104.9	50.9	2512.3	3778.1	1832.2	0.59	0.5888	1	-0.46	0.5549	1	-1.04	0.3634	1
Rv1187	rocA	Probable pyrroline-5-carboxylate dehydrogenase RocA	38.9	22.3	31.8	1713.4	982.73	1398.26	-0.8	0.5419	1	-0.29	0.7947	1	0.51	0.6213	1
Rv1188	-	Probable proline dehydrogenase	48.5	31.8	33.5	2034.9	1333.59	1407.25	-0.61	0.6139	1	-0.53	0.6514	1	0.08	0.9422	1
Rv1189	sigI	Possible alternative RNA polymerase sigma factor SigI	107.6	84.9	147.8	1291.5	1019.11	1773.88	-0.34	0.6325	1	0.46	0.8724	1	0.8	0.6285	1
Rv1190	-	hypothetical protein	187	284.5	188.6	3365.5	5121.17	3395.41	0.61	0.7256	1	0.01	0.9926	1	-0.59	0.8677	1
Rv1191	-	hypothetical protein	100.7	124.8	85.7	1610.4	1997.13	1370.51	0.31	0.6757	1	-0.23	0.8297	1	-0.54	0.6117	1
Rv1192	-	hypothetical protein	98	144	92.8	2546.8	3744.85	2413.04	0.56	0.674	1	-0.08	0.9647	1	-0.63	0.5462	1
Rv1193	fadD36	Probable fatty-acid-CoA ligase FadD36 (fatty-acid-CoA synthetase) (fatty-acid-CoA synthase)	13.3	17.6	94	477	634.79	3383.72	0.41	0.8295	1	2.83	0.1589	1	2.41	0.2711	1
Rv1194c	-	hypothetical protein	93.2	95.6	46.4	2983.7	3059.13	1486.27	0.04	0.9529	1	-1.01	0.0933	1	-1.04	0.185	1
Rv1195	PE13	PE family protein PE13	948.8	687.7	772.5	9488	6877.15	7724.91	-0.46	0.6791	1	-0.3	0.7711	1	0.17	0.7972	1
Rv1196	PPE18	PPE family protein PPE18	255.4	140.8	208.5	3576	1971.75	2919.45	-0.86	0.2803	1	-0.29	0.704	1	0.57	0.5358	1
Rv1197	esxK	ESAT-6 like protein EsxK (ESAT-6 like protein 3)	126.7	159.8	117.8	506.6	639.28	471.24	0.34	0.9779	1	-0.1	0.851	1	-0.44	0.7225	1
Rv1198	esxL	Putative ESAT-6 like protein EsxL (ESAT-6 like protein 4)	192.9	158.1	77.9	1157.7	948.7	467.63	-0.29	0.8405	1	-1.31	0.3495	1	-1.02	0.2186	1
Rv1199c	-	Possible transposase	105	115.5	135.4	3148.5	3464.43	4062.12	0.14	0.8184	1	0.37	0.7244	1	0.23	0.818	1
Rv1200	-	Probable conserved integral membrane transport protein	165	168	321.4	7918	8063.69	15426.8	0.03	0.9648	1	0.96	0.4774	1	0.94	0.4983	1
Rv1201c	dapD	Tetrahydrodipicolinate N-succinyltransferase DapD	0	0	0	0	0	0	0	1	1	0	1	1	0	1	1
Rv1202	dapE	Probable succinyl-diaminopimelate desuccinylase DapE	0	0	0	0	0	0	0	1	1	0	1	1	0	1	1
Rv1203c	-	Hypothetical protein	0.6	2.8	1.2	7	33.47	14.32	2.26	0.484	1	1.03	0.4711	1	-1.22	0.6055	1
Rv1204c	-	hypothetical protein	190.1	216.9	226.4	6081.8	6941.82	7244.54	0.19	0.7369	1	0.25	0.6806	1	0.06	0.9157	1
Rv1205	-	hypothetical protein	169.6	308.5	523.1	4069.4	7404.06	12555.2	0.86	0.4102	1	1.63	0.0797	1	0.76	0.3357	1
Rv1206	fadD6	Probable fatty-acid-CoA ligase FadD6 (fatty-acid-CoA synthetase) (fatty-acid-CoA synthase)	27.6	21.6	56.1	1601.8	1251.06	3254.78	-0.36	0.65	1	1.02	0.2251	1	1.38	0.1528	1
Rv1207	folP2	Dihydropteroate synthase 2 FolP2 (DHPS 2) (dihydropteroate pyrophosphorylase 2)	50.4	45.8	71.5	1008.7	916.79	1429.63	-0.14	0.8887	1	0.5	0.5947	1	0.64	0.5673	1
Rv1208	gpgS	Probable glucosyl-3-phosphoglycerate synthase GpgS	0.3	0	0.8	7.8	0	18.7	-0.41	1	1	1.26	1	1	0.83	1	1
Rv1209	-	hypothetical protein	220.8	295.5	101.4	1766.6	2363.96	811.45	0.42	0.6762	1	-1.12	0.5322	1	-1.54	0.5715	1
Rv1210	tagA	Probable DNA-3-methyladenine glycosylase I TagA (tag I) (3-methyladenine-DNA glycosylase I, constitutive) (DNA-3-methyladenine glycosidase I)	156.5	161.9	170.1	3442.8	3562.59	3742.56	0.05	0.9331	1	0.12	0.9044	1	0.07	0.9429	1
Rv1211	-	hypothetical protein	0	0	0	0	0	0	0	1	1	0	1	1	0	1	1
Rv1212c	glgA	Putative glycosyl transferase GlgA	162.9	155.1	192.2	8797.6	8374.41	10379.3	-0.07	0.9139	1	0.24	0.7079	1	0.31	0.6577	1
Rv1213	glgC	Glucose-1-phosphate adenylyltransferase GlgC (ADP-glucose synthase) (ADP-glucose pyrophosphorylase)	319.8	850.7	968.5	17269.3	45939.3	52298.4	1.41	0.0811	1	1.6	0.0521	1	0.19	0.8025	1
Rv1214c	PE14	PE family protein PE14	71.8	44.5	45.9	717.5	445.09	459.34	-0.69	0.6812	1	-0.64	0.6704	1	0.05	0.9512	1
Rv1215c	-	hypothetical protein	124.5	183.6	99.7	5724.9	8445.72	4584.54	0.56	0.5149	1	-0.32	0.6154	1	-0.88	0.3404	1
Rv1216c	-	Probable conserved integral membrane protein	212.9	278.6	300	6386.8	8358.41	8998.87	0.39	0.5239	1	0.49	0.5428	1	0.11	0.8857	1
Rv1217c	-	Probable tetronasin-transport integral membrane protein ABC transporter	22.1	26.1	9.2	797.1	940.76	331.22	0.24	0.7469	1	-1.27	0.0623	1	-1.51	0.07	1
Rv1218c	-	Probable tetronasin-transport ATP-binding protein ABC transporter	220.8	197.5	114.3	2649.5	2369.88	1371.88	-0.16	0.9605	1	-0.95	0.9009	1	-0.79	0.4497	1
Rv1219c	-	Probable transcriptional regulatory protein	74.1	53.2	120.8	1482	1064.09	2415.28	-0.48	0.568	1	0.7	0.8601	1	1.18	0.7104	1
Rv1220c	-	Probable methyltransferase	193.8	152.6	80.7	3876.9	3052.56	1613.72	-0.34	0.7441	1	-1.26	0.3683	1	-0.92	0.4038	1
Rv1221	sigE	Alternative RNA polymerase sigma factor SigE	37.2	19.6	39	1189.4	628.58	1248.19	-0.92	0.5676	1	0.07	0.9496	1	0.99	0.6687	1
Rv1222	rseA	Anti-sigma factor RseA	199.3	311.5	126.4	797.1	1246.03	505.62	0.64	0.8836	1	-0.66	0.9087	1	-1.3	0.7216	1
Rv1223	htrA	Probable serine protease HtrA (DEGP protein)	0	0	0	0	0	0	0	1	1	0	1	1	0	1	1
Rv1224	tatB	Probable protein TatB	0	0	0	0	0	0	0	1	1	0	1	1	0	1	1
Rv1225c	-	hypothetical protein	310.9	511.3	217.9	3731.2	6136.14	2614.43	0.72	0.5663	1	-0.51	0.5192	1	-1.23	0.2652	1
Rv1226c	-	Probable transmembrane protein	242.3	406.5	158.8	7269.3	12193.7	4764.84	0.75	0.8356	1	-0.61	0.4664	1	-1.36	0.613	1
Rv1227c	-	Probable transmembrane protein	123	236	44.2	1475.7	2831.63	530.76	0.94	0.3836	1	-1.48	0.2742	1	-2.42	0.097	1
Rv1228	lpqX	Probable lipoprotein LpqX	214.2	179.2	356.3	3427.4	2866.77	5701.18	-0.26	0.7377	1	0.73	0.3174	1	0.99	0.2107	1
Rv1229c	mrp	Probable Mrp-related protein Mrp	0	0	0	0	0	0	0	1	1	0	1	1	0	1	1
Rv1230c	-	Possible membrane protein	154.1	248.9	177.7	6162.1	9954.09	7109.54	0.69	0.3678	1	0.21	0.7266	1	-0.49	0.5167	1
Rv1231c	-	Probable membrane protein	75.4	131.3	61	1055.4	1838.13	853.59	0.8	0.5285	1	-0.31	0.7185	1	-1.11	0.4055	1
Rv1232c	-	hypothetical protein	291	417.9	91.9	4655.6	6685.96	1471.05	0.52	0.6906	1	-1.66	0.1238	1	-2.18	0.1542	1
Rv1233c	-	hypothetical protein	172.5	186.1	302.7	6210.9	6700.63	10897	0.11	0.9379	1	0.81	0.6372	1	0.7	0.7207	1
Rv1234	-	Probable transmembrane protein	71	33.8	70.9	1135.8	541.21	1133.8	-1.07	0.3831	1	0	0.9984	1	1.07	0.6649	1
Rv1235	lpqY	Probable sugar-binding lipoprotein LpqY	59.1	36.2	45.9	3307.4	2028.83	2570.7	-0.71	0.2899	1	-0.36	0.5776	1	0.34	0.6724	1
Rv1236	sugA	Probable sugar-transport integral membrane protein ABC transporter SugA	256.1	350.9	111.9	9219.9	12633.6	4027.8	0.45	0.978	1	-1.19	0.223	1	-1.65	0.5499	1
Rv1237	sugB	Probable sugar-transport integral membrane protein ABC transporter SugB	47.3	38.7	71.9	1040.6	852.27	1581.06	-0.29	0.7325	1	0.6	0.7988	1	0.89	0.6362	1
Rv1238	sugC	Probable sugar-transport ATP-binding protein ABC transporter SugC	72.6	43.1	37.8	3484.2	2067.66	1815.89	-0.75	0.2914	1	-0.94	0.2447	1	-0.19	0.8288	1
Rv1239c	corA	Possible magnesium and cobalt transport transmembrane protein CorA	63.8	65	48.4	2933	2991.89	2226.68	0.03	0.9622	1	-0.4	0.625	1	-0.43	0.6344	1
Rv1240	mdh	Probable malate dehydrogenase Mdh	0	0	0	0	0	0	0	1	1	0	1	1	0	1	1
Rv1241	vapB33	Possible antitoxin VapB33	46.7	0	0	93.4	0	0	-5.58	0.3348	1	-5.58	0.3294	1	0	1	1
Rv1242	vapC33	Possible toxin VapC33 Contains PIN domain	95.3	121.9	133.3	1714.8	2194.67	2399.69	0.36	0.6288	1	0.48	0.6302	1	0.13	0.8989	1
Rv1243c	PE_PGRS23	PE-PGRS family protein PE_PGRS23	94.5	147.9	99.9	2834	4437.42	2998.07	0.65	0.3511	1	0.08	0.897	1	-0.57	0.4384	1
Rv1244	lpqZ	Probable lipoprotein LpqZ	61.9	36.8	14.5	991	588.26	231.33	-0.75	0.2364	1	-2.1	0.0029	0.30664	-1.35	0.2025	1
Rv1245c	-	Probable short-chain type dehydrogenase/reductase	210.9	141.4	390.4	5482.6	3677.48	10150.4	-0.58	0.5138	1	0.89	0.4289	1	1.46	0.2796	1
Rv1246c	relE	Toxin RelE	285.4	617.1	206	3995.1	8639.62	2883.92	1.11	0.8297	1	-0.47	0.6236	1	-1.58	0.5443	1
Rv1247c	relB	Antitoxin RelB	58.5	54.7	96.6	467.8	437.27	773.17	-0.1	0.8556	1	0.72	0.8039	1	0.82	0.756	1
Rv1248c	-	Multifunctional alpha-ketoglutarate metabolic enzyme	0.2	0.1	0	14.8	6.17	0	-1.26	0.4993	1	-0.24	0.4963	1	-0.1	1	1
Rv1249c	-	Possible membrane protein	352.3	405.9	669.2	7749.7	8929.02	14722.9	0.2	0.7998	1	0.93	0.5927	1	0.72	0.6651	1
Rv1250	-	Probable drug-transport integral membrane protein	115.4	177.9	105.8	6002.9	9249.7	5499.48	0.62	0.372	1	-0.13	0.8316	1	-0.75	0.3239	1
Rv1251c	-	hypothetical protein	53.2	60.8	63	5637.2	6448.88	6674.41	0.19	0.7418	1	0.24	0.6373	1	0.05	0.9325	1
Rv1252c	lprE	Probable lipoprotein LprE	276.1	218.3	294.2	3864.9	3055.51	4118.32	-0.34	0.5996	1	0.09	0.887	1	0.43	0.5212	1
Rv1253	deaD	Probable cold-shock DeaD-box protein A homolog DeaD (ATP-dependent RNA helicase dead homolog)	47.2	68.8	42.7	3020.8	4400.6	2729.65	0.54	0.5953	1	-0.15	0.8407	1	-0.69	0.5105	1
Rv1254	-	Probable acyltransferase	2.8	0.1	0	143.2	6.17	0	-4.54	0.4864	1	-1.91	0.4887	1	-0.16	1	1
Rv1255c	-	Probable transcriptional regulatory protein	120.6	123.9	163.9	1929.8	1981.96	2622.44	0.04	0.9769	1	0.44	0.8796	1	0.4	0.71	1
Rv1256c	cyp130	Probable cytochrome P450 130 Cyp130	87.8	468.3	83.7	2458.1	13113.7	2342.74	2.42	0.1424	1	-0.07	0.9178	1	-2.48	0.1339	1
Rv1257c	-	Probable oxidoreductase	90.8	164.5	120	2724	4935.23	3599.58	0.86	0.4417	1	0.4	0.6779	1	-0.46	0.6422	1
Rv1258c	-	Probable conserved integral membrane transport protein	220	189.2	172.5	9240.8	7946.36	7243.4	-0.22	0.6919	1	-0.35	0.5175	1	-0.13	0.81	1
Rv1259	udgB	Probable uracil DNA glycosylase, UdgB	142	88.3	108	3123.2	1943.56	2375.22	-0.68	0.7012	1	-0.39	0.74	1	0.29	0.8458	1
Rv1260	-	Probable oxidoreductase	48.7	40.8	23.3	2335.9	1958.79	1119.71	-0.25	0.7839	1	-1.06	0.264	1	-0.81	0.4637	1
Rv1261c	-	hypothetical protein	45.6	58.1	368.8	911.5	1161.85	7376.69	0.35	0.6814	1	3.02	0.4545	1	2.67	0.6013	1
Rv1262c	-	Hypothetical hit-like protein	44.1	55.3	27.9	352.6	442.61	223.4	0.33	0.7589	1	-0.66	0.4606	1	-0.99	0.4332	1
Rv1263	amiB2	Probable amidase AmiB2 (aminohydrolase)	130.1	64.7	79.7	5462.3	2716.03	3349.43	-1.01	0.1623	1	-0.71	0.3333	1	0.3	0.5473	1
Rv1264	-	Adenylyl cyclase (ATP pyrophosphate-lyase) (adenylate cyclase)	165.5	209.4	301.2	4301.9	5444.06	7830.13	0.34	0.6847	1	0.86	0.4217	1	0.52	0.6173	1
Rv1265	-	hypothetical protein	18.2	11.3	20.5	400.8	248.26	451.12	-0.69	0.6651	1	0.17	0.8899	1	0.86	0.6842	1
Rv1266c	pknH	Probable transmembrane serine/threonine-protein kinase H PknH (protein kinase H) (STPK H)	139.8	122.1	184.3	7270.6	6347.2	9582.54	-0.2	0.6715	1	0.4	0.4265	1	0.59	0.2622	1
Rv1267c	embR	Probable transcriptional regulatory protein EmbR	102.2	104.8	129.9	3885.4	3983.55	4937.42	0.04	0.9542	1	0.35	0.6657	1	0.31	0.7099	1
Rv1268c	-	Hypothetical protein	153.4	150.5	159.9	3375.6	3310.15	3517.78	-0.03	0.9631	1	0.06	0.9505	1	0.09	0.9213	1
Rv1269c	-	Conserved probable secreted protein	217.5	436.3	256.9	3045.5	6108.37	3595.98	1	0.5147	1	0.24	0.8235	1	-0.76	0.5973	1
Rv1270c	lprA	Possible lipoprotein LprA	54.1	185.9	24.2	1082.6	3718.89	483.01	1.78	0.0994	1	-1.16	0.2302	1	-2.94	0.025	1
Rv1271c	-	Conserved hypothetical secreted protein	51.1	32.2	48.4	510.6	322.32	484.14	-0.66	0.4374	1	-0.08	0.9642	1	0.59	0.9894	1
Rv1272c	-	Probable drugs-transport transmembrane ATP-binding protein ABC transporter	16.9	23	14.9	944.2	1290.54	834.42	0.45	0.8097	1	-0.18	0.9796	1	-0.63	0.5167	1
Rv1273c	-	Probable drugs-transport transmembrane ATP-binding protein ABC transporter	55.5	22.3	14.4	3220.6	1296.28	835.66	-1.31	0.1252	1	-1.95	0.038	1	-0.63	0.4682	1
Rv1274	lprB	Possible lipoprotein LprB	0	0	0	0	0	0	0	1	1	0	1	1	0	1	1
Rv1275	lprC	Possible lipoprotein LprC	0	0	0	0	0	0	0	1	1	0	1	1	0	1	1
Rv1276c	-	hypothetical protein	4.4	20.5	9.5	52.9	245.77	114.57	2.21	1	1	1.11	0.872	1	-1.1	1	1
Rv1277	-	hypothetical protein	71.5	56	32.6	2715.2	2126.65	1236.94	-0.35	0.4893	1	-1.13	0.0277	1	-0.78	0.283	1
Rv1278	-	Hypothetical protein	38.4	58.8	43.3	1844.9	2821.73	2079.11	0.61	0.27	1	0.17	0.7822	1	-0.44	0.4711	1
Rv1279	-	Probable dehydrogenase FAD flavoprotein GMC oxidoreductase	105.6	134.8	146.2	5281.6	6738.41	7311.5	0.35	0.5813	1	0.47	0.4916	1	0.12	0.8379	1
Rv1280c	oppA	Probable periplasmic oligopeptide-binding lipoprotein OppA	108.3	170.6	143.1	5416	8531.89	7154.07	0.66	0.5323	1	0.4	0.5662	1	-0.25	0.7857	1
Rv1281c	oppD	Probable oligopeptide-transport ATP-binding protein ABC transporter OppD	35.1	37.5	100.6	1754.7	1875.45	5029.19	0.1	0.9414	1	1.52	0.1305	1	1.42	0.1731	1
Rv1282c	oppC	Probable oligopeptide-transport integral membrane protein ABC transporter OppC	32.6	28.6	31.7	978.3	858.32	949.69	-0.19	0.8656	1	-0.04	0.9596	1	0.15	0.899	1
Rv1283c	oppB	Probable oligopeptide-transport integral membrane protein ABC transporter OppB	31.7	14.3	36.9	1076.5	486.62	1253.09	-1.15	0.4085	1	0.22	0.8684	1	1.36	0.4981	1
Rv1284	canA	Beta-carbonic anhydrase	5.4	4.4	17.6	43.6	35.11	140.43	-0.31	0.8551	1	1.69	0.3439	1	2	0.2671	1
Rv1285	cysD	Probable sulfate adenylyltransferase subunit 2 CysD	0	0	0	0	0	0	0	1	1	0	1	1	0	1	1
Rv1286	cysN	Probable bifunctional enzyme CysN/CysC: sulfate adenyltransferase (subunit 1) + adenylylsulfate kinase	7.3	0.6	3.3	393.2	32.51	178.42	-3.6	0.119	1	-1.14	0.5841	1	2.46	0.3732	1
Rv1287	-	hypothetical protein	49.3	31.2	35	985.3	623.12	699.61	-0.66	0.4881	1	-0.49	0.5889	1	0.17	0.8718	1
Rv1288	-	hypothetical protein	234.3	253.9	359.6	14994.1	16251.5	23013.3	0.12	0.7696	1	0.62	0.2223	1	0.5	0.3285	1
Rv1289	-	hypothetical protein	112.3	42.2	57.5	2245.9	843.65	1149.41	-1.41	0.2693	1	-0.97	0.4711	1	0.45	0.6881	1
Rv1290A	-	Hypothetical protein	54.5	8.5	22.1	763	119.6	310.1	-2.67	0.542	1	-1.3	0.7607	1	1.37	0.467	1
Rv1290c	-	hypothetical protein	213.9	191	251.8	13690.5	12224.6	16117.2	-0.16	0.6423	1	0.24	0.5816	1	0.4	0.3643	1
Rv1291c	-	Conserved hypothetical secreted protein	0	109.7	11.7	0	438.88	46.75	6.79	1	1	3.67	0.418	1	-3.23	1	1
Rv1292	argS	Probable arginyl-tRNA synthetase ArgS (ARGRS) (arginine--tRNA ligase)	0	0	0	0	0	0	0	1	1	0	1	1	0	1	1
Rv1293	lysA	Diaminopimelate decarboxylase LysA (DAP decarboxylase)	0	0	0.1	0	0	7.16	0	1	1	0.2	1	1	0.2	1	1
Rv1294	thrA	Probable homoserine dehydrogenase ThrA	0	0	0	0	0	0	0	1	1	0	1	1	0	1	1
Rv1295	thrC	Threonine synthase ThrC (ts)	0	0	0	0	0	0	0	1	1	0	1	1	0	1	1
Rv1296	thrB	Probable homoserine kinase ThrB	0	0	0	0	0	0	0	1	1	0	1	1	0	1	1
Rv1297	rho	Probable transcription termination factor Rho homolog	3	1.3	0	101.2	43.89	0	-1.21	1	1	-1.99	1	1	-1.2	1	1
Rv1298	rpmE	50S ribosomal protein L31 RpmE	0	0	0	0	0	0	0	1	1	0	1	1	0	1	1
Rv1299	prfA	Probable peptide chain release factor 1 PrfA (RF-1)	0	0	0	0	0	0	0	1	1	0	1	1	0	1	1
Rv1300	hemK	Probable HemK protein homolog HemK	0.3	0	0	7.8	0	0	-0.35	1	1	-0.35	1	1	0	1	1
Rv1301	-	hypothetical protein	0	0	0	0	0	0	0	1	1	0	1	1	0	1	1
Rv1302	rfe	Probable undecapaprenyl-phosphate alpha-N-acetylglucosaminyltransferase Rfe (UDP-GlcNAc transferase)	0	0	0	0	0	0	0	1	1	0	1	1	0	1	1
Rv1303	-	hypothetical protein	17.5	73.5	53	140.1	587.7	424.07	2.07	0.586	1	1.6	0.8753	1	-0.47	0.741	1
Rv1304	atpB	Probable ATP synthase a chain AtpB (protein 6)	0	0	0	0	0	0	0	1	1	0	1	1	0	1	1
Rv1305	atpE	Probable ATP synthase C chain AtpE (lipid-binding protein) (dicyclohexylcarbodiimide-binding protein)	0	0	0	0	0	0	0	1	1	0	1	1	0	1	1
Rv1306	atpF	Probable ATP synthase B chain AtpF	0	0	0	0	0	0	0	1	1	0	1	1	0	1	1
Rv1307	atpH	Probable ATP synthase delta chain AtpH	0	0	0.2	0	0	7.16	0	1	1	0.31	1	1	0.31	1	1
Rv1308	atpA	Probable ATP synthase alpha chain AtpA	0	0.1	0	0	6.17	0	0.2	1	1	0	1	1	-0.2	1	1
Rv1309	atpG	Probable ATP synthase gamma chain AtpG	0	0	0	0	0	0	0	1	1	0	1	1	0	1	1
Rv1310	atpD	Probable ATP synthase beta chain AtpD	0	0	0	0	0	0	0	1	1	0	1	1	0	1	1
Rv1311	atpC	Probable ATP synthase epsilon chain AtpC	0	0	0	0	0	0	0	1	1	0	1	1	0	1	1
Rv1312	-	Conserved hypothetical secreted protein	0.4	0	0	7	0	0	-0.52	1	1	-0.52	1	1	0	1	1
Rv1313c	-	Possible transposase	129.6	162.4	225.3	3888.9	4870.72	6760.18	0.32	0.727	1	0.8	0.4047	1	0.47	0.616	1
Rv1314c	-	hypothetical protein	136.1	291.1	157.6	3267.4	6986.73	3781.67	1.1	0.2737	1	0.21	0.763	1	-0.89	0.3659	1
Rv1315	murA	Probable UDP-N-acetylglucosamine 1-carboxyvinyltransferase MurA	0.3	0	0	7	0	0	-0.34	1	1	-0.34	1	1	0	1	1
Rv1316c	ogt	Methylated-DNA--protein-cysteine methyltransferase Ogt (6-O-methylguanine-DNA methyltransferase) (O-6-methylguanine-DNA-alkyltransferase)	323.4	276.4	190.6	4527.6	3869.72	2668.58	-0.23	0.8152	1	-0.76	0.4719	1	-0.54	0.618	1
Rv1317c	alkA	Probable bifunctional regulatory protein and DNA repair enzyme AlkA (regulatory protein of adaptative response) (methylphosphotriester-DNA--protein-cysteine S-methyltransferase)	159.6	130.3	229.2	3191.4	2605.98	4583.3	-0.29	0.6203	1	0.52	0.5569	1	0.81	0.425	1
Rv1318c	-	Possible adenylate cyclase (ATP pyrophosphate-lyase) (adenylyl cyclase)	169	321.4	289.5	5744.7	10929.1	9843.02	0.93	0.2828	1	0.78	0.2588	1	-0.15	0.8425	1
Rv1319c	-	Possible adenylate cyclase (ATP pyrophosphate-lyase) (adenylyl cyclase)	249.6	247.8	307.9	13979.4	13878.8	17243.5	-0.01	0.9869	1	0.3	0.534	1	0.31	0.6101	1
Rv1320c	-	Possible adenylate cyclase (ATP pyrophosphate-lyase) (adenylyl cyclase)	221	304.8	238.5	11936.5	16457.7	12877.1	0.46	0.5685	1	0.11	0.8614	1	-0.35	0.663	1
Rv1321	-	hypothetical protein	337.9	267	339.3	6081.4	4805.15	6107.65	-0.34	0.555	1	0.01	0.9927	1	0.35	0.6332	1
Rv1322	-	hypothetical protein	195	73.6	98	1950.2	736.12	979.64	-1.41	0.2094	1	-0.99	0.3437	1	0.41	0.6529	1
Rv1322A	-	hypothetical protein	68.8	113.4	23	825	1360.73	276.3	0.72	0.5863	1	-1.58	0.0748	1	-2.3	0.2759	1
Rv1323	fadA4	Probable acetyl-CoA acetyltransferase FadA4 (acetoacetyl-CoA thiolase)	333.7	285.5	203.5	8008.8	6851.5	4884.03	-0.23	0.7328	1	-0.71	0.3127	1	-0.49	0.5146	1
Rv1324	-	Possible thioredoxin	0.7	1.2	5.6	7	12.34	56.1	0.82	1	1	3	1	1	2.18	1	1
Rv1325c	PE_PGRS24	PE-PGRS family protein PE_PGRS24	32.6	21.9	36.6	521.6	350.02	586.22	-0.58	0.4842	1	0.17	0.878	1	0.74	0.564	1
Rv1326c	glgB	1,4-alpha-glucan branching enzyme GlgB (glycogen branching enzyme)	0	0.1	0	0	8.78	0	0.15	1	1	0	1	1	-0.15	1	1
Rv1327c	glgE	Probable glucanase GlgE	0	0	0	0	0	0	0	1	1	0	1	1	0	1	1
Rv1328	glgP	Probable glycogen phosphorylase GlgP	18.1	6.6	2.2	1444.7	531.22	173.86	-1.44	0.0042	0.35157	-3.05	0	0	-1.61	0.0268	1
Rv1329c	dinG	Probable ATP-dependent helicase DinG	81.9	59	72.2	3766	2713.48	3320.71	-0.47	0.5672	1	-0.18	0.7918	1	0.29	0.7206	1
Rv1330c	pncB1	Nicotinic acid phosphoribosyltransferase PncB1	198.5	162	198.3	9132.7	7452.97	9122.68	-0.29	0.7141	1	0	0.9984	1	0.29	0.7344	1
Rv1331	-	hypothetical protein	429.6	164.4	73.2	4296	1644	732.39	-1.39	0.3119	1	-2.55	0.0832	1	-1.17	0.2649	1
Rv1332	-	Probable transcriptional regulatory protein	21.7	17	95.2	260.8	204.37	1141.84	-0.35	0.8335	1	2.13	0.4114	1	2.48	0.3382	1
Rv1333	-	Probable hydrolase	75.1	77.9	47.6	1503	1557.28	951.23	0.05	0.9577	1	-0.66	0.4383	1	-0.71	0.547	1
Rv1334	mec	Possible hydrolase	403.8	303.3	356.4	8075.2	6066.81	7127.15	-0.41	0.5279	1	-0.18	0.7975	1	0.23	0.7461	1
Rv1335	cysO	Sulfur carrier protein CysO	483.4	427	209.9	3867.1	3415.7	1679.07	-0.18	0.8231	1	-1.2	0.1222	1	-1.02	0.3618	1
Rv1336	cysM	Cysteine synthase B CysM (CSASE B) (O-phosphoserine sulfhydrylase B) (O-phosphoserine (thiol)-lyase B)	321.5	142.6	265.9	10288.2	4563.5	8507.86	-1.17	0.1377	1	-0.27	0.7384	1	0.9	0.379	1
Rv1337	-	Probable integral membrane protein	395.6	288.6	170.5	9493.8	6927.33	4091.19	-0.45	0.5887	1	-1.21	0.1344	1	-0.76	0.1997	1
Rv1338	murI	Probable glutamate racemase MurI	0	0	0	0	0	0	0	1	1	0	1	1	0	1	1
Rv1339	-	hypothetical protein	7.7	0.2	0.2	245.2	6.17	7.16	-5.31	0.0001	0.02364	-5.1	0.0002	0.03827	0.21	1	1
Rv1340	rphA	Probable ribonuclease RphA (RNase PH) (tRNA nucleotidyltransferase)	3.7	0.3	0.3	97.3	8.78	7.16	-3.47	0.1067	1	-3.76	0.0696	1	-0.29	1	1
Rv1341	-	hypothetical protein	30.8	28.1	76.5	308.2	281.44	765.06	-0.13	0.8896	1	1.31	0.3763	1	1.44	0.3762	1
Rv1342c	-	hypothetical protein	0	0	0	0	0	0	0	1	1	0	1	1	0	1	1
Rv1343c	lprD	Probable conserved lipoprotein LprD	0	0.4	0.3	0	8.78	7.16	0.48	1	1	0.41	1	1	-0.29	1	1
Rv1344	mbtL	Acyl carrier protein (ACP) MbtL	583.4	688.1	399.5	9334.8	11009.4	6392.23	0.24	0.8033	1	-0.55	0.6466	1	-0.78	0.5394	1
Rv1345	mbtM	Probable fatty acyl-AMP ligase MbtM	96.5	104.8	180.3	4437.4	4820.5	8294.87	0.12	0.8023	1	0.9	0.3114	1	0.78	0.3839	1
Rv1346	mbtN	Acyl-CoA dehydrogenase MbtN	89.8	303	92.8	2336	7878.37	2413.06	1.75	0.4056	1	0.05	0.968	1	-1.71	0.3399	1
Rv1347c	mbtK	Lysine N-acetyltransferase MbtK	46.1	0.9	0	1197.5	23.73	0	-5.66	0.0152	0.73318	-5.56	0.0009	0.13908	-0.94	0.4876	1
Rv1348	irtA	Iron-regulated transporter IrtA	0.4	0.3	0.6	29.6	23.73	44.56	-0.32	0.8731	1	0.59	0.6914	1	0.91	0.6253	1
Rv1349	irtB	Iron-regulated transporter IrtB	0	0	0.2	0	0	7.16	0	1	1	0.28	1	1	0.28	1	1
Rv1350	fabG2	Probable 3-oxoacyl-[acyl-carrier protein] reductase FabG2 (3-ketoacyl-acyl carrier protein reductase)	39.4	55.4	49.3	944.9	1328.5	1183.93	0.49	0.6511	1	0.33	0.7869	1	-0.17	0.8753	1
Rv1351	-	Hypothetical protein	61.5	88.2	150.1	1229.6	1764.66	3002.15	0.52	0.6342	1	1.29	0.3457	1	0.77	0.5049	1
Rv1352	-	hypothetical protein	68.6	128.4	62.2	685.7	1284.46	622.26	0.91	0.576	1	-0.14	0.8603	1	-1.05	0.5453	1
Rv1353c	-	Probable transcriptional regulatory protein	56.6	37.4	69.4	1357.5	897.71	1664.44	-0.6	0.4248	1	0.29	0.9328	1	0.89	0.7846	1
Rv1354c	-	hypothetical protein	95.8	70.7	95.1	7661.1	5655.56	7609.98	-0.44	0.412	1	-0.01	0.9896	1	0.43	0.5632	1
Rv1355c	moeY	Possible molybdopterin biosynthesis protein MoeY	31.4	60.2	42.4	2263.3	4335.31	3052.04	0.94	0.1835	1	0.43	0.5729	1	-0.51	0.4938	1
Rv1356c	-	Hypothetical protein	80.1	115.9	57.9	4004	5794.55	2897.3	0.53	0.5312	1	-0.47	0.5005	1	-1	0.2588	1
Rv1357c	-	hypothetical protein	135.1	148.4	264.5	3241.3	3561.17	6348.69	0.14	0.8405	1	0.97	0.464	1	0.83	0.5285	1
Rv1358	-	Probable transcriptional regulatory protein	137.5	108	153.8	18145.2	14254.9	20297.6	-0.35	0.5476	1	0.16	0.7692	1	0.51	0.3092	1
Rv1359	-	Probable transcriptional regulatory protein	41.7	71.2	73.7	1416.9	2419.48	2506.27	0.77	0.5267	1	0.82	0.588	1	0.05	0.9524	1
Rv1360	-	Probable oxidoreductase	245.6	232	289.1	5894.6	5567.69	6938.08	-0.08	0.8811	1	0.24	0.9858	1	0.32	0.9515	1
Rv1361c	PPE19	PPE family protein PPE19	204.6	165.3	87.4	4092.2	3305.53	1748.59	-0.31	0.6697	1	-1.23	0.1183	1	-0.92	0.2591	1
Rv1362c	-	Possible membrane protein	120.1	121	153	3121.9	3146.14	3978.77	0.01	0.9871	1	0.35	0.7614	1	0.34	0.7446	1
Rv1363c	-	Possible membrane protein	105.8	79.5	106.4	1270.2	954.07	1276.53	-0.41	0.5995	1	0.01	0.9925	1	0.42	0.6406	1
Rv1364c	-	Possible sigma factor regulatory protein	102.7	113	128.4	6367.3	7008.47	7958.81	0.14	0.8291	1	0.32	0.683	1	0.18	0.8181	1
Rv1365c	rsfA	Anti-anti-sigma factor RsfA (anti-sigma factor antagonist) (regulator of sigma F A)	63.4	78.5	42.7	634.5	784.78	426.68	0.31	0.8716	1	-0.57	0.6405	1	-0.88	0.5359	1
Rv1366	-	Hypothetical protein	104.3	173.2	152.7	3545.4	5889.64	5191.67	0.73	0.5964	1	0.55	0.6006	1	-0.18	0.8806	1
Rv1366A	-	hypothetical protein	54.2	27.7	244	542.4	277.47	2440.05	-0.97	0.4596	1	2.17	0.2172	1	3.14	0.0718	1
Rv1367c	-	hypothetical protein	366	286	536.6	9514.9	7435.89	13951.1	-0.36	0.5281	1	0.55	0.4237	1	0.91	0.2371	1
Rv1368	lprF	Probable conserved lipoprotein LprF	659.7	614.9	500.8	9235.2	8608.59	7011.41	-0.1	0.9165	1	-0.4	0.512	1	-0.3	0.792	1
Rv1369c	-	Probable transposase	204.1	291.7	242.6	9388.7	13417.9	11158.5	0.52	0.334	1	0.25	0.5765	1	-0.27	0.6047	1
Rv1370c	-	Putative transposase for insertion sequence element IS6110 (fragment)	310	232.1	184.7	2479.9	1857.09	1477.74	-0.42	0.7072	1	-0.75	0.526	1	-0.33	0.7354	1
Rv1371	-	Probable conserved membrane protein	50.9	55	37.2	2850.6	3078.37	2083.36	0.11	0.911	1	-0.45	0.6787	1	-0.56	0.5106	1
Rv1372	-	hypothetical protein	124.2	76.3	80.9	4472.4	2745.09	2912.94	-0.7	0.4227	1	-0.62	0.4683	1	0.09	0.9101	1
Rv1373	-	Glycolipid sulfotransferase	288.6	508	392.7	9811.3	17273	13350.9	0.82	0.0652	1	0.44	0.4281	1	-0.37	0.4612	1
Rv1374c	-	Hypothetical protein	508.4	284.1	247.9	12201.2	6817.73	5948.41	-0.84	0.6453	1	-1.04	0.5156	1	-0.2	0.6999	1
Rv1375	-	hypothetical protein	458	610.5	406.5	18319.1	24418.2	16258.7	0.41	0.594	1	-0.17	0.8083	1	-0.59	0.4641	1
Rv1376	-	hypothetical protein	212.3	180.6	218.2	5944.2	5057.56	6110.57	-0.23	0.7726	1	0.04	0.9567	1	0.27	0.7563	1
Rv1377c	-	Putative transferase	129.5	173.6	318.4	2590.5	3471.44	6368.57	0.42	0.5977	1	1.3	0.2622	1	0.88	0.4093	1
Rv1378c	-	hypothetical protein	155.1	205	179.4	5893.9	7789.81	6817.88	0.4	0.5569	1	0.21	0.7303	1	-0.19	0.7693	1
Rv1379	pyrR	Probable pyrimidine operon regulatory protein PyrR	2.7	5.2	6	38.1	72.14	84.15	0.92	0.7322	1	1.14	1	1	0.22	1	1
Rv1380	pyrB	Probable aspartate carbamoyltransferase PyrB (ATCase) (aspartate transcarbamylase)	0	0	0	0	0	0	0	1	1	0	1	1	0	1	1
Rv1381	pyrC	Probable dihydroorotase PyrC (DHOase)	0	0	0	0	0	0	0	1	1	0	1	1	0	1	1
Rv1382	-	Probable export or membrane protein	0	0	0	0	0	0	0	1	1	0	1	1	0	1	1
Rv1383	carA	Probable carbamoyl-phosphate synthase small chain CarA (carbamoyl-phosphate synthetase glutamine chain)	0	0	0	0	0	0	0	1	1	0	1	1	0	1	1
Rv1384	carB	Probable carbamoyl-phosphate synthase large chain CarB (carbamoyl-phosphate synthetase ammonia chain)	0	0	0	0	0	0	0	1	1	0	1	1	0	1	1
Rv1385	pyrF	Probable orotidine 5'-phosphate decarboxylase PyrF (OMP decarboxylase) (ompdecase)	0	0	0	0	0	0	0	1	1	0	1	1	0	1	1
Rv1386	PE15	PE family protein PE15	278.9	165.6	150.5	2789.1	1655.6	1504.97	-0.75	0.403	1	-0.89	0.3234	1	-0.14	0.8754	1
Rv1387	PPE20	PPE family protein PPE20	387.6	367.9	380.6	18607	17660.5	18269.6	-0.08	0.8726	1	-0.03	0.966	1	0.05	0.9338	1
Rv1388	mihF	Putative integration host factor MihF	2.3	6.8	0	22.6	67.9	0	1.59	1	1	-1.7	0.4752	1	-2.96	1	1
Rv1389	gmk	Probable guanylate kinase Gmk	0	0	0	0	0	0	0	1	1	0	1	1	0	1	1
Rv1390	rpoZ	Probable DNA-directed RNA polymerase (omega chain) RpoZ (transcriptase omega chain) (RNA polymerase omega subunit)	0	0	0	0	0	0	0	1	1	0	1	1	0	1	1
Rv1391	dfp	Probable DNA/pantothenate metabolism flavoprotein homolog Dfp	0	0.3	0	0	8.78	0	0.37	1	1	0	1	1	-0.37	1	1
Rv1392	metK	Probable S-adenosylmethionine synthetase MetK (mat) (AdoMet synthetase) (methionine adenosyltransferase)	0	0	0	0	0	0	0	1	1	0	1	1	0	1	1
Rv1393c	-	Probable monoxygenase	241	218.1	252.1	11569.1	10470.5	12098.6	-0.14	0.7829	1	0.06	0.9034	1	0.21	0.7177	1
Rv1394c	cyp132	Probable cytochrome P450 132 Cyp132	221	116.6	188.2	7957.1	4196.79	6774.05	-0.92	0.2146	1	-0.23	0.7277	1	0.69	0.3332	1
Rv1395	-	Transcriptional regulatory protein	199.9	106.1	67.8	5197.5	2757.9	1761.8	-0.91	0.4716	1	-1.56	0.1953	1	-0.65	0.6745	1
Rv1396c	PE_PGRS25	PE-PGRS family protein PE_PGRS25	62.2	26.4	26.3	1492.9	632.58	630.01	-1.24	0.3749	1	-1.24	0.3263	1	-0.01	0.9955	1
Rv1397c	vapC10	Possible toxin VapC10	93	40.6	24	1116.1	486.65	288.02	-1.2	0.2234	1	-1.95	0.0759	1	-0.76	0.6792	1
Rv1398c	vapB10	Possible antitoxin VapB10	177.7	55.6	119.6	1066.3	333.3	717.71	-1.68	0.0808	1	-0.57	0.4474	1	1.11	0.3408	1
Rv1399c	nlhH	Probable non lipolytic carboxylesterase NlhH	103.9	136.4	48.2	2909.9	3818.2	1350.68	0.39	0.8101	1	-1.11	0.5048	1	-1.5	0.3636	1
Rv1400c	lipI	Probable lipase LipH	23.1	8	25.4	692.1	239.88	761.63	-1.53	0.1501	1	0.14	0.9866	1	1.67	0.646	1
Rv1401	-	Possible membrane protein	13.7	16.2	0	137	161.57	0	0.24	0.8833	1	-3.88	0.2059	1	-4.1	0.2092	1
Rv1402	priA	Putative primosomal protein N' PriA (replication factor Y)	0	0	0	0	0	0	0	1	1	0	1	1	0	1	1
Rv1403c	-	Putative methyltransferase	77.6	100.9	82.2	2016.7	2622.67	2135.93	0.38	0.6031	1	0.08	0.9311	1	-0.3	0.7167	1
Rv1404	-	Probable transcriptional regulatory protein	0	0	0.7	0	0	7.16	0	1	1	0.78	1	1	0.78	1	1
Rv1405c	-	Putative methyltransferase	569	588.1	394.4	11380.4	11762.3	7888.15	0.05	0.9469	1	-0.53	0.4106	1	-0.58	0.4887	1
Rv1406	fmt	Probable methionyl-tRNA formyltransferase Fmt	0	0	0	0	0	0	0	1	1	0	1	1	0	1	1
Rv1407	fmu	Probable Fmu protein (sun protein)	71.5	46.9	58.4	2715.1	1782.37	2219.95	-0.61	0.1922	1	-0.29	0.5974	1	0.32	0.6371	1
Rv1408	rpe	Probable ribulose-phosphate 3-epimerase Rpe (PPE) (R5P3E) (pentose-5-phosphate 3-epimerase)	0	0	0	0	0	0	0	1	1	0	1	1	0	1	1
Rv1409	ribG	Probable bifunctional riboflavin biosynthesis protein RibG : diaminohydroxyphosphoribosylaminopyrimidine deaminase (riboflavin-specific deaminase) + 5-amino-6-(5-phosphoribosylamino) uracil reductase (HTP reductase)	0	0	0	0	0	0	0	1	1	0	1	1	0	1	1
Rv1410c	-	Aminoglycosides/tetracycline-transport integral membrane protein	160.7	25.5	16	8677.5	1374.31	866.67	-2.66	0	0	-3.32	0	0	-0.67	0.7039	1
Rv1411c	lprG	Conserved lipoprotein LprG	109.5	0.8	0.4	1752.6	12.34	7.16	-7.15	0.0005	0.07727	-7.94	0.0004	0.06697	-0.79	1	1
Rv1412	ribC	Probable riboflavin synthase alpha chain RibC (RibE)	0	0	0	0	0	0	0	1	1	0	1	1	0	1	1
Rv1413	-	hypothetical protein	409.3	559.6	194.9	3274.2	4476.41	1559.58	0.45	0.7511	1	-1.07	0.315	1	-1.52	0.4338	1
Rv1414	-	hypothetical protein	92.4	12.6	121.8	554.1	75.71	730.85	-2.87	0.1382	1	0.4	0.7081	1	3.27	0.1583	1
Rv1415	ribA2	Probable riboflavin biosynthesis protein RibA2 : GTP cyclohydrolase II + 3,4-dihydroxy-2-butanone 4-phosphate synthase (DHBP synthase)	0	0	0	0	0	0	0	1	1	0	1	1	0	1	1
Rv1416	ribH	Probable riboflavin synthase beta chain RibH (6,7-dimethyl-8-ribityllumazine synthase) (DMRL synthase) (lumazine synthase)	0	0	0	0	0	0	0	1	1	0	1	1	0	1	1
Rv1417	-	Possible conserved membrane protein	40	81.2	36.7	639.7	1298.45	586.45	1.02	0.7244	1	-0.13	0.8698	1	-1.15	0.7433	1
Rv1418	lprH	Probable lipoprotein LprH	132.3	105.1	63	3439.9	2732.35	1638.94	-0.33	0.7704	1	-1.07	0.4251	1	-0.74	0.496	1
Rv1419	-	hypothetical protein	51.6	97	174	309.8	581.96	1044.27	0.91	0.6143	1	1.75	0.7561	1	0.84	0.8998	1
Rv1420	uvrC	Probable excinuclease ABC (subunit C-nuclease) UvrC	31.2	3.4	2.3	1559.5	170.62	114.57	-3.19	0.0157	0.73318	-3.77	0.007	0.52085	-0.57	0.5973	1
Rv1421	-	hypothetical protein	24.2	2	1	919.9	77.36	37.99	-3.57	0.0019	0.20633	-4.6	0.0004	0.06697	-1.03	0.7146	1
Rv1422	-	hypothetical protein	32.3	84.2	422.4	580.6	1516.49	7603.29	1.39	0.9267	1	3.71	0.0808	1	2.33	0.1495	1
Rv1423	whiA	Probable transcriptional regulatory protein WhiA	0	0	0	0	0	0	0	1	1	0	1	1	0	1	1
Rv1424c	-	Possible membrane protein	79.9	94.7	74.5	2716.6	3218.62	2534.66	0.24	0.7786	1	-0.1	0.9026	1	-0.34	0.6527	1
Rv1425	-	Possible triacylglycerol synthase (diacylglycerol acyltransferase)	328.6	219.7	191.8	11171	7470.74	6520.27	-0.58	0.6625	1	-0.78	0.519	1	-0.2	0.7507	1
Rv1426c	lipO	Probable esterase LipO	26.2	47.3	28.8	1362.8	2460.8	1496.78	0.85	0.3513	1	0.14	0.9887	1	-0.72	0.5737	1
Rv1427c	fadD12	Possible long-chain-fatty-acid--CoA ligase FadD12 (fatty-acid-CoA synthetase) (fatty-acid-CoA synthase)	81.8	102.7	66	2616.1	3287.41	2113.19	0.33	0.7935	1	-0.31	0.652	1	-0.64	0.6078	1
Rv1428c	-	hypothetical protein	175.2	229.7	133	5607.3	7349.28	4257.39	0.39	0.675	1	-0.4	0.5349	1	-0.79	0.4249	1
Rv1429	-	hypothetical protein	203.4	133.9	98.4	8541.1	5621.88	4131.68	-0.6	0.5925	1	-1.05	0.3687	1	-0.44	0.6542	1
Rv1430	PE16	PE family protein PE16	139	118.2	95.5	10007.2	8513.68	6872.78	-0.23	0.6764	1	-0.54	0.3812	1	-0.31	0.6324	1
Rv1431	-	hypothetical protein	87.5	93.9	73.6	4376.8	4697.09	3681.71	0.1	0.8365	1	-0.25	0.6081	1	-0.35	0.5305	1
Rv1432	-	Probable dehydrogenase	8.4	8.4	23.2	252.1	253.06	695.87	0.01	0.9981	1	1.46	0.4028	1	1.46	0.451	1
Rv1433	-	Possible conserved exported protein	202.9	211.1	155.6	6494.4	6755.26	4979.3	0.06	0.9191	1	-0.38	0.3926	1	-0.44	0.4773	1
Rv1434	-	Hypothetical protein	10.5	0	3.6	21	0	7.16	-3.52	1	1	-1.55	1	1	2.2	1	1
Rv1435c	-	Probable conserved proline, glycine, valine-rich secreted protein	75	111.6	90.2	2398.5	3572.18	2885.25	0.57	0.6023	1	0.27	0.7232	1	-0.31	0.7709	1
Rv1436	gap	Probable glyceraldehyde 3-phosphate dehydrogenase Gap (GAPDH)	0	0.3	0	0	6.17	0	0.33	1	1	0	1	1	-0.33	1	1
Rv1437	pgk	Probable phosphoglycerate kinase Pgk	0	0	0	0	0	0	0	1	1	0	1	1	0	1	1
Rv1438	tpi	Probable triosephosphate isomerase Tpi (TIM)	0	0	0	0	0	0	0	1	1	0	1	1	0	1	1
Rv1439c	-	hypothetical protein	196.5	53.9	245.1	2750.3	755.19	3431.26	-1.86	0.1399	1	0.32	0.7563	1	2.18	0.0274	1
Rv1440	secG	Probable protein-export membrane protein (translocase subunit) SecG	0	0	0	0	0	0	0	1	1	0	1	1	0	1	1
Rv1441c	PE_PGRS26	PE-PGRS family protein PE_PGRS26	17.5	22.2	15.8	595.5	755.87	538.28	0.34	0.7491	1	-0.15	0.8897	1	-0.49	0.6794	1
Rv1442	bisC	Probable biotin sulfoxide reductase BisC (BDS reductase) (BSO reductase)	186.6	232.7	294.3	13059.5	16290.6	20597.8	0.32	0.7937	1	0.66	0.5645	1	0.34	0.7688	1
Rv1443c	-	hypothetical protein	77	24.7	56.1	154.1	49.38	112.2	-1.64	1	1	-0.46	1	1	1.18	1	1
Rv1444c	-	hypothetical protein	80	164.1	1.6	480.3	984.62	9.35	1.04	0.6278	1	-5.68	0.028	1	-6.72	0.0165	1
Rv1445c	devB	Probable 6-phosphogluconolactonase DevB (6PGL)	0.6	0.6	0.5	7.8	8.78	7.16	0.17	1	1	-0.12	1	1	-0.29	1	1
Rv1446c	opcA	Putative OXPP cycle protein OpcA	11.8	13.6	2.3	307.5	353.47	58.88	0.2	0.9682	1	-2.38	0.1051	1	-2.59	0.6848	1
Rv1447c	zwf2	Probable glucose-6-phosphate 1-dehydrogenase Zwf2 (G6PD)	76.6	29.1	27.6	2297.5	871.5	827.31	-1.4	0.1607	1	-1.47	0.1453	1	-0.08	0.9328	1
Rv1448c	tal	Probable transaldolase Tal	27.7	20.7	39.5	609.5	455.63	869.74	-0.42	0.7049	1	0.51	0.6293	1	0.93	0.416	1
Rv1449c	tkt	Transketolase Tkt (TK)	0	0	0	0	0	0	0	1	1	0	1	1	0	1	1
Rv1450c	PE_PGRS27	PE-PGRS family protein PE_PGRS27	47.8	24.6	26	2676.5	1378.84	1454.72	-0.96	0.5878	1	-0.88	0.6247	1	0.08	0.9248	1
Rv1451	ctaB	Probable cytochrome C oxidase assembly factor CtaB	0	0	0	0	0	0	0	1	1	0	1	1	0	1	1
Rv1452c	PE_PGRS28	PE-PGRS family protein PE_PGRS28	216.3	282.5	237.4	6488.3	8474.84	7123.04	0.39	0.7233	1	0.13	0.888	1	-0.25	0.7955	1
Rv1453	-	Possible transcriptional activator protein	263.5	226.7	121.3	5270.1	4534.75	2426.66	-0.22	0.7902	1	-1.12	0.0866	1	-0.9	0.4522	1
Rv1454c	qor	Probable quinone reductase Qor (NADPH:quinone reductase) (zeta-crystallin homolog protein)	354.8	423.7	332.7	10644.1	12712.4	9980.95	0.26	0.7	1	-0.09	0.8806	1	-0.35	0.6344	1
Rv1455	-	hypothetical protein	220.1	194.7	97.3	5281.8	4672.34	2334.76	-0.18	0.7997	1	-1.18	0.2784	1	-1	0.4462	1
Rv1456c	-	Probable unidentified antibiotic-transport integral membrane ABC transporter	0	0	0	0	0	0	0	1	1	0	1	1	0	1	1
Rv1457c	-	Probable unidentified antibiotic-transport integral membrane ABC transporter	0.9	0	0	14.8	0	0	-0.94	0.4816	1	-0.94	0.4878	1	0	1	1
Rv1458c	-	Probable unidentified antibiotic-transport ATP-binding protein ABC transporter	1.1	4.1	10.4	28.8	106.29	269.32	1.88	0.6399	1	3.23	0.0846	1	1.34	0.3223	1
Rv1459c	-	Possible conserved integral membrane protein	24.6	21.1	28.7	1130.2	970.11	1322.09	-0.22	0.8611	1	0.23	0.8973	1	0.45	0.8161	1
Rv1460	-	Probable transcriptional regulatory protein	13.5	42	9	189.1	588.42	126.52	1.64	0.6042	1	-0.58	1	1	-2.22	0.3399	1
Rv1461	-	hypothetical protein	0	0	0	0	0	0	0	1	1	0	1	1	0	1	1
Rv1462	-	hypothetical protein	0	0	0	0	0	0	0	1	1	0	1	1	0	1	1
Rv1463	-	Probable conserved ATP-binding protein ABC transporter	0	0	0	0	0	0	0	1	1	0	1	1	0	1	1
Rv1464	csd	Probable cysteine desulfurase Csd	0	0	0	0	0	0	0	1	1	0	1	1	0	1	1
Rv1465	-	Possible nitrogen fixation related protein	0.5	0	0	7	0	0	-0.59	1	1	-0.59	1	1	0	1	1
Rv1466	-	hypothetical protein	0	0	0	0	0	0	0	1	1	0	1	1	0	1	1
Rv1467c	fadE15	Probable acyl-CoA dehydrogenase FadE15	88	95.4	137.2	4401	4768.68	6862.08	0.12	0.8194	1	0.64	0.3757	1	0.53	0.4756	1
Rv1468c	PE_PGRS29	PE-PGRS family protein PE_PGRS29	104.8	251.3	176.1	1886.4	4524.23	3169.19	1.26	0.4576	1	0.75	0.7754	1	-0.51	0.7873	1
Rv1469	ctpD	Probable cation transporter P-type ATPase D CtpD	60.6	84.8	30.7	2181.5	3051.38	1106.99	0.48	0.6845	1	-0.98	0.268	1	-1.46	0.2522	1
Rv1470	trxA	Probable thioredoxin TrxA	444.6	426.6	259.6	4445.6	4266.24	2596.22	-0.06	0.9323	1	-0.78	0.3772	1	-0.72	0.425	1
Rv1471	trxB1	Probable thioredoxin TrxB1	179.2	451.3	486.8	717	1805.38	1947.1	1.33	0.4074	1	1.44	0.4225	1	0.11	0.9525	1
Rv1472	echA12	Possible enoyl-CoA hydratase EchA12 (enoyl hydrase) (unsaturated acyl-CoA hydratase) (crotonase)	220.6	192.7	240.4	6176.3	5396.11	6730.77	-0.19	0.7239	1	0.12	0.8239	1	0.32	0.5743	1
Rv1473	-	Probable macrolide-transport ATP-binding protein ABC transporter	32.9	19.1	17.5	1446.1	839	769.85	-0.79	0.3235	1	-0.91	0.2461	1	-0.12	0.8712	1
Rv1473A	-	Possible transcriptional regulatory protein	58.6	58.6	41.3	468.5	468.94	330.21	0	0.9974	1	-0.5	0.6033	1	-0.51	0.6334	1
Rv1474c	-	Probable transcriptional regulatory protein	35.7	12	85.4	572	191.34	1366.89	-1.58	0.542	1	1.26	0.5597	1	2.84	0.2481	1
Rv1475c	acn	Probable iron-regulated aconitate hydratase Acn (citrate hydro-lyase) (aconitase)	0.1	0	0	7	0	0	-0.1	1	1	-0.1	1	1	0	1	1
Rv1476	-	Possible membrane protein	0	0	0	0	0	0	0	1	1	0	1	1	0	1	1
Rv1477	ripA	Peptidoglycan hydrolase	0	0	0	0	0	0	0	1	1	0	1	1	0	1	1
Rv1478	-	Possible invasion protein	156.6	208.5	299.3	2192.1	2919.62	4189.82	0.41	0.5861	1	0.93	0.2152	1	0.52	0.4473	1
Rv1479	moxR1	Probable transcriptional regulatory protein MoxR1	0	0	0	0	0	0	0	1	1	0	1	1	0	1	1
Rv1480	-	hypothetical protein	23	17	61.6	276.3	203.69	738.66	-0.44	0.7461	1	1.42	1	1	1.86	1	1
Rv1481	-	Probable membrane protein	0	0	0	0	0	0	0	1	1	0	1	1	0	1	1
Rv1482c	-	hypothetical protein	271.3	193	255.3	7596.1	5403.68	7148.74	-0.49	0.4794	1	-0.09	0.9151	1	0.4	0.6858	1
Rv1483	fabG1	3-oxoacyl-[acyl-carrier protein] reductase FabG1 (3-ketoacyl-acyl carrier protein reductase) (mycolic acid biosynthesis a protein)	0	0	0	0	0	0	0	1	1	0	1	1	0	1	1
Rv1484	inhA	NADH-dependent enoyl-[acyl-carrier-protein] reductase InhA (NADH-dependent enoyl-ACP reductase)	0	0	0	0	0	0	0	1	1	0	1	1	0	1	1
Rv1485	hemZ	Ferrochelatase HemZ (protoheme ferro-lyase) (heme synthetase)	0	0	0	0	0	0	0	1	1	0	1	1	0	1	1
Rv1486c	-	hypothetical protein	162.9	290.7	220	2280.4	4069.81	3079.82	0.84	0.4711	1	0.43	0.6245	1	-0.4	0.7038	1
Rv1487	-	hypothetical protein	93.2	42.2	156	559	252.91	935.91	-1.14	0.45	1	0.74	0.5064	1	1.89	0.1188	1
Rv1488	-	Possible exported conserved protein	420.6	417.1	512.3	11776.8	11679.5	14345.1	-0.01	0.9866	1	0.28	0.6936	1	0.3	0.692	1
Rv1489	-	hypothetical protein	182.9	163.1	116.7	2194.6	1956.96	1400.75	-0.17	0.8655	1	-0.65	0.542	1	-0.48	0.5486	1
Rv1489A	-	hypothetical protein	346.8	369.4	526.8	2774.8	2954.85	4214.05	0.09	0.9361	1	0.6	0.9663	1	0.51	0.9625	1
Rv1490	-	Probable membrane protein	51.8	47.1	62.2	3834.9	3484.41	4604.67	-0.14	0.8901	1	0.26	0.8782	1	0.4	0.7467	1
Rv1491c	-	hypothetical protein	204.7	103.8	77.5	5731.1	2906.26	2170.3	-0.98	0.1766	1	-1.4	0.0466	1	-0.42	0.5703	1
Rv1492	mutA	Probable methylmalonyl-CoA mutase small subunit MutA (MCM)	102.6	162.5	107.3	2666.5	4224.86	2790.25	0.66	0.4996	1	0.07	0.9491	1	-0.6	0.5348	1
Rv1493	mutB	Probable methylmalonyl-CoA mutase large subunit MutB (MCM)	146.8	146.4	154.7	8219.5	8200.75	8660.56	0	0.9962	1	0.08	0.8941	1	0.08	0.8984	1
Rv1494	mazE4	Possible antitoxin MazE4	10.3	14.3	30.8	164.2	228.5	493.36	0.48	0.8188	1	1.59	0.7826	1	1.11	0.7295	1
Rv1495	mazF4	Possible toxin MazF4	140.1	226	281	1400.6	2260.49	2810.27	0.69	0.6534	1	1	0.3666	1	0.31	0.78	1
Rv1496	-	Possible transport system kinase	303	146.5	680.4	1817.8	879.29	4082.67	-1.05	0.2604	1	1.17	0.4817	1	2.22	0.1217	1
Rv1497	lipL	Probable esterase LipL	156.2	245.5	399.5	4372.5	6874.98	11185.3	0.65	0.3529	1	1.36	0.4561	1	0.7	0.8029	1
Rv1498A	-	hypothetical protein	456.7	372.4	343.4	2740	2234.12	2060.36	-0.29	0.6912	1	-0.41	0.5306	1	-0.12	0.9032	1
Rv1498c	-	Probable methyltransferase	239.1	279.8	177.4	7650.6	8953.09	5677.64	0.23	0.6286	1	-0.43	0.3175	1	-0.66	0.1987	1
Rv1499	-	Hypothetical protein	239.9	435.2	198.7	1918.8	3481.24	1589.59	0.86	0.2952	1	-0.27	0.6936	1	-1.13	0.222	1
Rv1500	-	Probable glycosyltransferase	38.3	146.4	49.8	2451.8	9369.23	3184.79	1.93	0.3924	1	0.38	0.6528	1	-1.56	0.5808	1
Rv1501	-	hypothetical protein	166	81	103	9959.4	4862.97	6179.17	-1.03	0.2796	1	-0.69	0.4225	1	0.35	0.631	1
Rv1502	-	Hypothetical protein	78.8	81.1	55.3	5043.6	5193.47	3536.04	0.04	0.9551	1	-0.51	0.4433	1	-0.55	0.514	1
Rv1503c	-	hypothetical protein	321.7	225.6	203.5	11579.8	8120.12	7325.6	-0.51	0.4605	1	-0.66	0.3304	1	-0.15	0.7985	1
Rv1504c	-	hypothetical protein	636.4	434.7	506.3	15272.6	10432	12150.3	-0.55	0.3205	1	-0.33	0.6003	1	0.22	0.7664	1
Rv1505c	-	hypothetical protein	92.2	78.4	93.3	4608.3	3922.3	4667.12	-0.23	0.7354	1	0.02	0.9846	1	0.25	0.7738	1
Rv1506c	-	Hypothetical protein	73	62.7	91.3	2773	2383.5	3470.51	-0.22	0.8418	1	0.32	0.7166	1	0.54	0.523	1
Rv1507A	-	Hypothetical protein	113.9	201.8	169.5	3644.3	6457.52	5423.28	0.83	0.4751	1	0.57	0.5811	1	-0.25	0.8	1
Rv1507c	-	hypothetical protein	5.8	12.7	12.7	302	661.52	661.67	1.13	0.3206	1	1.13	0.7639	1	0	1	1
Rv1508A	-	hypothetical protein	94.2	100.3	151.5	2448.8	2607.03	3938	0.09	0.8984	1	0.69	0.3954	1	0.6	0.458	1
Rv1508c	-	Probable membrane protein	314.3	381.8	302.3	25143.4	30546.2	24185.9	0.28	0.5232	1	-0.06	0.8863	1	-0.34	0.4789	1
Rv1509	-	Hypothetical protein	64	51.8	49.9	2047.3	1656.56	1597.16	-0.31	0.7264	1	-0.36	0.6765	1	-0.05	0.9539	1
Rv1510	-	Conserved probable membrane protein	198.8	322.4	197.6	8747.9	14186.3	8696.6	0.7	0.1909	1	-0.01	0.9839	1	-0.71	0.1881	1
Rv1511	gmdA	GDP-D-mannose dehydratase GmdA (GDP-mannose 4,6 dehydratase) (GMD)	314.4	326.5	241.2	11948.6	12405.8	9166.88	0.05	0.9267	1	-0.38	0.5294	1	-0.44	0.5001	1
Rv1512	epiA	Probable nucleotide-sugar epimerase EpiA	1	0	0.3	21	0	7.16	-0.97	1	1	-1.55	1	1	0.41	1	1
Rv1513	-	hypothetical protein	4.5	0.4	9.2	63	6.17	128.3	-3.35	0.48	1	1.03	0.4015	1	4.38	0.2253	1
Rv1514c	-	hypothetical protein	21.3	29.8	16.2	725.4	1012.07	549.41	0.48	0.7534	1	-0.4	0.6954	1	-0.88	0.6082	1
Rv1515c	-	hypothetical protein	60.6	32.5	24.6	1938	1040.08	788.31	-0.9	0.4591	1	-1.3	0.2911	1	-0.4	0.6783	1
Rv1516c	-	Probable sugar transferase	66.9	79.8	88.1	1471.2	1755.6	1938.5	0.25	0.7864	1	0.4	0.6361	1	0.14	0.8601	1
Rv1517	-	hypothetical protein	82.6	36.7	81.7	2147	953.39	2124.03	-1.17	0.1153	1	-0.02	0.9868	1	1.16	0.2776	1
Rv1518	-	hypothetical protein	145.8	152.6	136.8	3206.7	3357.67	3008.5	0.07	0.9489	1	-0.09	0.9341	1	-0.16	0.8925	1
Rv1519	-	hypothetical protein	71	39.8	106.5	425.7	238.52	638.77	-0.84	0.6611	1	0.59	0.6086	1	1.42	0.3479	1
Rv1520	-	Probable sugar transferase	249.8	285.9	376.7	9990.3	11437.9	15068.5	0.2	0.745	1	0.59	0.3902	1	0.4	0.5733	1
Rv1521	fadD25	Probable fatty-acid-AMP ligase FadD25 (fatty-acid-AMP synthetase) (fatty-acid-AMP synthase)	158.8	149.8	177.1	11114.3	10486.2	12393.6	-0.08	0.8882	1	0.16	0.8894	1	0.24	0.8229	1
Rv1522c	mmpL12	Probable conserved transmembrane transport protein MmpL12	267.9	241.4	259.6	24649.3	22208.9	23880.3	-0.15	0.7848	1	-0.05	0.9281	1	0.1	0.865	1
Rv1523	-	Probable methyltransferase	349.6	338.5	277	10487.3	10155.2	8311.09	-0.05	0.9448	1	-0.34	0.6419	1	-0.29	0.5475	1
Rv1524	-	Probable glycosyltransferase	53.1	104.5	88.8	1275.5	2508.93	2130.47	0.98	0.3414	1	0.74	0.5423	1	-0.24	0.7953	1
Rv1525	wbbL2	Possible rhamnosyl transferase WbbL2	13.7	14.3	53.1	546.3	572.1	2124.5	0.07	0.9427	1	1.96	0.2083	1	1.89	0.2256	1
Rv1526c	-	Probable glycosyltransferase	103.6	105	120.8	3729.3	3781.38	4348	0.02	0.9775	1	0.22	0.764	1	0.2	0.8163	1
Rv1527c	pks5	Probable polyketide synthase Pks5	128.6	154.6	190.6	22126	26595.5	32777	0.27	0.4716	1	0.57	0.3735	1	0.3	0.6003	1
Rv1528c	papA4	Probable conserved polyketide synthase associated protein PapA4	204.2	203.8	143.5	2858.9	2853.03	2009.51	0	0.9959	1	-0.51	0.5306	1	-0.51	0.5604	1
Rv1529	fadD24	Probable fatty-acid-AMP ligase FadD24 (fatty-acid-AMP synthetase) (fatty-acid-AMP synthase)	70.6	97.7	81.5	4660.3	6449.74	5380.12	0.47	0.5215	1	0.21	0.6923	1	-0.26	0.7157	1
Rv1530	adh	Probable alcohol dehydrogenase Adh	48.1	59	29.5	2117.1	2596.8	1297.06	0.29	0.7603	1	-0.71	0.4122	1	-1	0.363	1
Rv1531	-	hypothetical protein	143.8	131.5	63.1	2300.4	2104.1	1009.52	-0.13	0.9222	1	-1.19	0.3614	1	-1.06	0.4982	1
Rv1532c	-	hypothetical protein	45.4	358	166.7	363.6	2863.6	1333.53	2.98	0.6136	1	1.87	0.1493	1	-1.1	0.9287	1
Rv1533	-	hypothetical protein	46.5	60.5	78.1	929.3	1210.7	1561.59	0.38	0.6493	1	0.75	0.4929	1	0.37	0.7158	1
Rv1534	-	Probable transcriptional regulator	29.6	23.1	17.8	945.8	740.24	568.52	-0.35	0.5682	1	-0.73	0.2553	1	-0.38	0.6513	1
Rv1535	-	hypothetical protein	180.2	215	267.4	1441.6	1720.09	2139.41	0.25	0.7516	1	0.57	0.3404	1	0.31	0.6806	1
Rv1536	ileS	Isoleucyl-tRNA synthetase IleS	0	0	0	0	0	0	0	1	1	0	1	1	0	1	1
Rv1537	dinX	Probable DNA polymerase IV DinX (pol IV 1) (DNA nucleotidyltransferase (DNA-directed))	104.7	156.5	90.5	2722.5	4069.25	2352.15	0.58	0.508	1	-0.21	0.7923	1	-0.79	0.3905	1
Rv1538c	ansA	Probable L-aparaginase AnsA	59.8	92.2	84.7	1674.1	2582.35	2370.79	0.63	0.5191	1	0.5	0.575	1	-0.12	0.88	1
Rv1539	lspA	Probable lipoprotein signal peptidase LspA	68.7	14.3	0	1099.4	228.38	0	-2.27	0.7448	1	-6.12	0.4829	1	-3.93	1	1
Rv1540	-	Conserved hypothetical protein member of yabO/yceC/yfiI family	0	0	0	0	0	0	0	1	1	0	1	1	0	1	1
Rv1541c	lprI	Possible lipoprotein LprI	171.7	329.6	334.2	3089.8	5932.94	6015.8	0.94	0.4905	1	0.96	0.3683	1	0.02	0.9887	1
Rv1542c	glbN	Hemoglobin GlbN	229.3	221.3	198.8	3210.8	3097.75	2783.22	-0.05	0.9503	1	-0.21	0.8379	1	-0.15	0.8875	1
Rv1543	-	Possible fatty acyl-CoA reductase	391	507.1	644	10948.6	14197.9	18032	0.37	0.4689	1	0.72	0.6883	1	0.34	0.8734	1
Rv1544	-	Possible ketoacyl reductase	123.7	152	153.5	2720.4	3344.77	3376.99	0.3	0.7186	1	0.31	0.6664	1	0.01	0.9866	1
Rv1545	-	Hypothetical protein	196.4	236.9	369.2	1178.6	1421.65	2215.45	0.27	0.7593	1	0.91	0.3184	1	0.64	0.4261	1
Rv1546	-	hypothetical protein	863.3	137.5	145.2	5179.9	824.85	871.23	-2.65	0.1296	1	-2.57	0.1146	1	0.08	0.9108	1
Rv1547	dnaE1	Probable DNA polymerase III (alpha chain) DnaE1 (DNA nucleotidyltransferase)	0	0	0	0	0	0	0	1	1	0	1	1	0	1	1
Rv1548c	PPE21	PPE family protein PPE21	118.6	217.6	166	9722.1	17842.5	13610.9	0.88	0.1109	1	0.49	0.3169	1	-0.39	0.4931	1
Rv1549	fadD11.1	Possible fatty-acid-CoA ligase FadD11.1 (fatty-acid-CoA synthetase) (fatty-acid-CoA synthase)	274.6	362.5	212.1	4943.2	6525.86	3818.06	0.4	0.5468	1	-0.37	0.6381	1	-0.77	0.2854	1
Rv1550	fadD11	Probable fatty-acid-CoA ligase FadD11 (fatty-acid-CoA synthetase) (fatty-acid-CoA synthase)	256.8	271.5	266.7	12839.4	13573.9	13334.5	0.08	0.8462	1	0.05	0.92	1	-0.03	0.967	1
Rv1551	plsB1	Possible acyltransferase PlsB1	134.6	82.9	145.6	7805.3	4806.67	8444.9	-0.7	0.2429	1	0.11	0.8656	1	0.81	0.2738	1
Rv1552	frdA	Probable fumarate reductase [flavoprotein subunit] FrdA (fumarate dehydrogenase) (fumaric hydrogenase)	118.5	105.8	116.7	8058	7197.27	7935.22	-0.16	0.8288	1	-0.02	0.9807	1	0.14	0.8775	1
Rv1553	frdB	Probable fumarate reductase [iron-sulfur subunit] FrdB (fumarate dehydrogenase) (fumaric hydrogenase)	225.9	224.3	153.7	5873.2	5832.61	3996.88	-0.01	0.988	1	-0.56	0.3644	1	-0.55	0.4258	1
Rv1554	frdC	Probable fumarate reductase [membrane anchor subunit] FrdC (fumarate dehydrogenase) (fumaric hydrogenase)	113.5	246.1	250.3	2042.7	4429.1	4504.59	1.12	0.1623	1	1.14	0.2726	1	0.02	0.979	1
Rv1555	frdD	Probable fumarate reductase [membrane anchor subunit] FrdD (fumarate dehydrogenase) (fumaric hydrogenase)	57.7	90.2	9.9	346.4	541.24	59.47	0.64	0.9661	1	-2.54	0.0249	1	-3.19	0.4596	1
Rv1556	-	Possible regulatory protein	263.5	192.4	147.7	6325.2	4618.28	3545.83	-0.45	0.5977	1	-0.83	0.3471	1	-0.38	0.6911	1
Rv1557	mmpL6	Probable conserved transmembrane transport protein MmpL6	146.2	191.7	139.5	5555.8	7282.72	5302.18	0.39	0.59	1	-0.07	0.9101	1	-0.46	0.5503	1
Rv1558	-	hypothetical protein	488.4	572.7	554.6	7814.5	9163.41	8873.37	0.23	0.814	1	0.18	0.8395	1	-0.05	0.9612	1
Rv1559	ilvA	Probable threonine dehydratase IlvA	0	0	0	0	0	0	0	1	1	0	1	1	0	1	1
Rv1560	vapB11	Possible antitoxin VapB11	7.4	9.3	4.7	29.6	37.03	18.7	0.32	1	1	-0.66	1	1	-0.99	1	1
Rv1561	vapC11	Possible toxin VapC11	51.2	198.6	212	920.8	3575.18	3816.07	1.96	0.3035	1	2.05	0.5227	1	0.09	0.8992	1
Rv1562c	treZ	Maltooligosyltrehalose trehalohydrolase TreZ	72.8	46.2	95.3	4369.4	2771.83	5718.39	-0.66	0.4282	1	0.39	0.6047	1	1.04	0.1824	1
Rv1563c	treY	Maltooligosyltrehalose synthase TreY	15.7	56.7	39.4	975.3	3516.5	2441.14	1.85	0.1831	1	1.32	0.2297	1	-0.53	0.6517	1
Rv1564c	treX	Probable maltooligosyltrehalose synthase TreX	89.8	39.3	30.8	7543.8	3299.39	2590.3	-1.19	0.0696	1	-1.54	0.0255	1	-0.35	0.6594	1
Rv1565c	-	hypothetical protein	7.6	0.8	0.7	619.4	63.37	59.47	-3.29	0.0201	0.7841	-3.38	0.0213	0.96161	-0.09	0.9384	1
Rv1566c	-	Possible Inv protein	148.5	94.6	187	2970.3	1891.23	3739.04	-0.65	0.2789	1	0.33	0.9044	1	0.98	0.6041	1
Rv1567c	-	Probable hypothetical membrane protein	902	945.6	1159	14432.1	15129.6	18544.3	0.07	0.9265	1	0.36	0.5724	1	0.29	0.6764	1
Rv1568	bioA	Adenosylmethionine-8-amino-7-oxononanoate aminotransferase BioA	0.7	0	0.2	21.8	0	7.16	-0.79	0.4953	1	-1.61	0.4945	1	0.31	1	1
Rv1569	bioF1	Probable 8-amino-7-oxononanoate synthase BioF1 (AONS) (8-amino-7-ketopelargonate synthase) (7-keto-8-amino-pelargonic acid synthetase) (7-KAP synthetase) (L-alanine--pimelyl CoA ligase)	0.5	0	1.2	7	0	16.51	-0.59	1	1	1.24	0.4737	1	1.12	0.4784	1
Rv1570	bioD	Dethiobiotin synthetase BioD	0	0	0	0	0	0	0	1	1	0	1	1	0	1	1
Rv1571	-	hypothetical protein	5.4	3.1	0	21.8	12.34	0	-0.82	0.7113	1	-2.69	0.4285	1	-2.03	1	1
Rv1572c	-	hypothetical protein	69.3	74.6	50.1	138.6	149.22	100.25	0.11	1	1	-0.47	0.6667	1	-0.57	1	1
Rv1573	-	Probable PhiRv1 phage protein	401	26.3	519.1	802	52.67	1038.29	-3.93	1	1	0.37	1	1	4.3	1	1
Rv1574	-	Probable PhiRv1 phage related protein	20.4	24.7	9.4	81.7	98.76	37.4	0.27	1	1	-1.13	0.71	1	-1.4	1	1
Rv1575	-	Probable PhiRv1 phage protein	13	4.6	21.1	259.2	92.31	422.3	-1.49	0.336	1	0.7	0.5753	1	2.19	0.1888	1
Rv1576c	-	Probable PhiRv1 phage protein	19.5	14.4	2	272.5	201.89	28.64	-0.43	0.7425	1	-3.25	0.7396	1	-2.82	1	1
Rv1577c	-	Probable PhiRv1 phage protein	47.4	53.7	38.2	663.3	751.87	534.91	0.18	0.9552	1	-0.31	0.7887	1	-0.49	0.8697	1
Rv1578c	-	Probable PhiRv1 phage protein	28.9	42.3	19.9	231.1	338.52	158.95	0.55	0.7334	1	-0.54	0.7391	1	-1.09	0.7318	1
Rv1579c	-	Probable PhiRv1 phage protein	172.8	92.5	45.9	1382.3	740.24	367.43	-0.9	0.2941	1	-1.91	0.1018	1	-1.01	0.4525	1
Rv1580c	-	Probable PhiRv1 phage protein	355.1	320.9	181.6	3550.8	3208.85	1815.94	-0.15	0.8523	1	-0.97	0.1909	1	-0.82	0.3776	1
Rv1581c	-	Probable PhiRv1 phage protein	108.6	119.5	52	1303.2	1434.48	623.85	0.14	0.8774	1	-1.06	0.528	1	-1.2	0.5782	1
Rv1582c	-	Probable PhiRv1 phage protein	86.2	50.6	51.1	4997.6	2935.88	2961.03	-0.77	0.4034	1	-0.76	0.414	1	0.01	0.9856	1
Rv1583c	-	Probable PhiRv1 phage protein	52.2	8.2	11	521.5	81.88	110.01	-2.67	0.0601	1	-2.25	0.124	1	0.43	0.7755	1
Rv1584c	-	Possible PhiRv1 phage protein	448.7	442.8	307.8	2692.4	2656.51	1846.54	-0.02	0.9829	1	-0.54	0.569	1	-0.52	0.6061	1
Rv1585c	-	Possible phage PhiRv1 protein	49.4	45.9	66.7	790.3	734.72	1066.93	-0.11	0.9067	1	0.43	0.9855	1	0.54	1	1
Rv1586c	-	Probable PhiRv1 integrase	243.7	183.5	268.7	9747.9	7339.79	10747.9	-0.41	0.6816	1	0.14	0.8842	1	0.55	0.6129	1
Rv1587c	-	Partial REP13E12 repeat protein	113	131	108.2	2937.7	3404.87	2813.57	0.21	0.7619	1	-0.06	0.9108	1	-0.28	0.7182	1
Rv1588c	-	Partial REP13E12 repeat protein	75	146.6	272.5	1200.2	2345.66	4360.75	0.97	0.2703	1	1.86	0.1922	1	0.89	0.6303	1
Rv1589	bioB	Probable biotin synthetase BioB	1.2	1.5	0.8	21	27.29	14.32	0.38	0.767	1	-0.55	1	1	-0.93	0.4957	1
Rv1590	-	hypothetical protein	1.2	4.5	2.4	7	27.29	14.32	1.96	0.2984	1	1.03	0.4574	1	-0.93	0.4678	1
Rv1591	-	Probable transmembrane protein	417.4	271.9	479.7	6678.9	4349.74	7675.57	-0.62	0.4521	1	0.2	0.7658	1	0.82	0.1524	1
Rv1592c	-	hypothetical protein	46.2	82.2	68	2216.3	3946.84	3265.13	0.83	0.6826	1	0.56	0.5801	1	-0.27	0.9089	1
Rv1593c	-	hypothetical protein	131	323.4	212.6	2881.3	7115.39	4676.42	1.3	0.2837	1	0.7	0.3443	1	-0.61	0.5126	1
Rv1594	nadA	Probable quinolinate synthetase NadA	0	0	0	0	0	0	0	1	1	0	1	1	0	1	1
Rv1595	nadB	Probable L-aspartate oxidase NadB	0	0	0	0	0	0	0	1	1	0	1	1	0	1	1
Rv1596	nadC	Probable nicotinate-nucleotide pyrophosphatase NadC	0	0	0	0	0	0	0	1	1	0	1	1	0	1	1
Rv1597	-	Hypothetical protein	207.2	545.4	239.4	4972.1	13088.5	5745.46	1.4	0.4411	1	0.21	0.853	1	-1.19	0.5243	1
Rv1598c	-	hypothetical protein	156.6	209	919.9	2505.7	3343.52	14718.8	0.42	0.9146	1	2.55	0.556	1	2.14	0.5553	1
Rv1599	hisD	Probable histidinol dehydrogenase HisD (HDH)	0	0	0	0	0	0	0	1	1	0	1	1	0	1	1
Rv1600	hisC1	Probable histidinol-phosphate aminotransferase HisC1	0	0	0	0	0	0	0	1	1	0	1	1	0	1	1
Rv1601	hisB	Probable imidazole glycerol-phosphate dehydratase HisB	0	0	0	0	0	0	0	1	1	0	1	1	0	1	1
Rv1602	hisH	Probable amidotransferase HisH	0	0	0	0	0	0	0	1	1	0	1	1	0	1	1
Rv1603	hisA	Probable phosphoribosylformimino-5-aminoimidazole carboxamide ribotide isomerase HisA	0	0	0	0	0	0	0	1	1	0	1	1	0	1	1
Rv1604	impA	Probable inositol-monophosphatase ImpA (imp)	27.2	98.2	24.7	598.5	2159.78	542.3	1.85	0.2591	1	-0.14	0.8896	1	-1.99	0.2337	1
Rv1605	hisF	Probable cyclase HisF	0	0	0	0	0	0	0	1	1	0	1	1	0	1	1
Rv1606	hisI	Probable phosphoribosyl-AMP 1,6 cyclohydrolase HisI	0	0	0	0	0	0	0	1	1	0	1	1	0	1	1
Rv1607	chaA	Probable ionic transporter integral membrane protein ChaA	132.2	108.5	152.8	2380.2	1952.4	2750.56	-0.29	0.6908	1	0.21	0.8784	1	0.49	0.7582	1
Rv1608c	bcpB	Probable peroxidoxin BcpB	119	76.6	175.6	1428.1	918.93	2106.93	-0.64	0.6039	1	0.56	0.741	1	1.2	0.5554	1
Rv1609	trpE	Anthranilate synthase component I TrpE (glutamine amidotransferase)	0	0	0	0	0	0	0	1	1	0	1	1	0	1	1
Rv1610	-	Possible conserved membrane protein	0	0	0	0	0	0	0	1	1	0	1	1	0	1	1
Rv1611	trpC	Probable indole-3-glycerol phosphate synthase TrpC	0	0	0	0	0	0	0	1	1	0	1	1	0	1	1
Rv1612	trpB	Tryptophan synthase, beta subunit TrpB	0	0	0	0	0	0	0	1	1	0	1	1	0	1	1
Rv1613	trpA	Probable tryptophan synthase, alpha subunit TrpA	0.2	0	0	7	0	0	-0.29	1	1	-0.29	1	1	0	1	1
Rv1614	lgt	Possible prolipoprotein diacylglyceryl transferases Lgt	37.4	54.3	41.8	1721.3	2495.72	1921.58	0.54	0.8759	1	0.16	1	1	-0.38	0.7453	1
Rv1615	-	Probable membrane protein	169.6	131.4	253.7	2713.7	2102.33	4058.76	-0.37	0.5773	1	0.58	0.5575	1	0.95	0.4032	1
Rv1616	-	hypothetical protein	150.8	199.7	140.6	3015.7	3993.17	2811.38	0.41	0.5867	1	-0.1	0.8872	1	-0.51	0.5254	1
Rv1617	pykA	Probable pyruvate kinase PykA	0	0	0	0	0	0	0	1	1	0	1	1	0	1	1
Rv1618	tesB1	Probable acyl-CoA thioesterase II TesB1	256	228.9	101.4	7679.5	6868.25	3041.63	-0.16	0.8081	1	-1.34	0.0341	1	-1.18	0.1474	1
Rv1619	-	hypothetical protein	33.7	30.4	70.5	1549.8	1400.21	3242.81	-0.15	0.8679	1	1.07	0.9673	1	1.21	0.9537	1
Rv1620c	cydC	Probable 'component linked with the assembly of cytochrome' transport transmembrane ATP-binding protein ABC transporter CydC	0.6	0.2	0.2	23.4	6.17	7.16	-1.92	1	1	-1.71	1	1	0.21	1	1
Rv1621c	cydD	Probable 'component linked with the assembly of cytochrome' transport transmembrane ATP-binding protein ABC transporter CydD	0.2	0.4	0.5	7.8	14.95	21.48	0.94	0.7483	1	1.46	0.6098	1	0.52	0.8084	1
Rv1622c	cydB	Probable integral membrane cytochrome D ubiquinol oxidase (subunit II) CydB (cytochrome BD-I oxidase subunit II)	0	0.2	0	0	6.17	0	0.21	1	1	0	1	1	-0.21	1	1
Rv1623c	cydA	Probable integral membrane cytochrome D ubiquinol oxidase (subunit I) CydA (cytochrome BD-I oxidase subunit I)	7.5	1	2.8	270.2	36.07	102.44	-2.9	0.055	1	-1.4	0.2889	1	1.51	0.6664	1
Rv1624c	-	Probable conserved membrane protein	207.1	81.6	340.2	2070.9	815.55	3401.92	-1.34	0.5258	1	0.72	0.6575	1	2.06	0.3354	1
Rv1625c	cya	Membrane-anchored adenylyl cyclase Cya (ATP pyrophosphate-lyase) (adenylate cyclase)	368.2	441.7	392	21354.2	25618.4	22734.8	0.26	0.6199	1	0.09	0.8717	1	-0.17	0.7493	1
Rv1626	-	Probable two-component system transcriptional regulator	88.5	25.2	251.4	884.8	252.1	2513.57	-1.81	0.0592	1	1.51	0.2228	1	3.32	0.0695	1
Rv1627c	-	Probable nonspecific lipid-transfer protein	57.7	105.4	145.4	1962.1	3584.99	4943.5	0.87	0.2705	1	1.33	0.1402	1	0.46	0.5876	1
Rv1628c	-	hypothetical protein	262.9	234.7	429.3	3680.4	3286.46	6009.99	-0.16	0.8585	1	0.71	0.7154	1	0.87	0.7244	1
Rv1629	polA	Probable DNA polymerase I PolA	0.2	0.1	0	15.6	8.78	0	-0.83	1	1	-0.27	1	1	-0.16	1	1
Rv1630	rpsA	30S ribosomal protein S1 RpsA	0	0	0	0	0	0	0	1	1	0	1	1	0	1	1
Rv1631	coaE	Probable dephospho-CoA kinase CoaE (dephosphocoenzyme a kinase)	0	0	0	0	0	0	0	1	1	0	1	1	0	1	1
Rv1632c	-	Hypothetical protein	189.9	109.6	286.5	3798.5	2192.22	5729.23	-0.79	0.1663	1	0.59	0.5767	1	1.39	0.3686	1
Rv1633	uvrB	Probable excinuclease ABC (subunit B-helicase) UvrB	85.5	25.6	38.4	6501.7	1945.54	2915.95	-1.74	0	0	-1.16	0.0089	0.59941	0.58	0.3761	1
Rv1634	-	Possible drug efflux membrane protein	303.1	382.4	312.8	16974.6	21413.1	17516.7	0.34	0.5769	1	0.05	0.9442	1	-0.29	0.6688	1
Rv1635c	-	Probable mannosyltransferase Probable conserved transmembrane protein	398.1	305.8	310.9	23090.7	17737.3	18031.4	-0.38	0.4193	1	-0.36	0.5498	1	0.02	0.9714	1
Rv1636	TB15.3	Iron-regulated universal stress protein family protein TB15.3	0	0	0	0	0	0	0	1	1	0	1	1	0	1	1
Rv1637c	-	hypothetical protein	279.6	324.6	324.5	5592.6	6491.74	6490.59	0.22	0.8	1	0.21	0.7691	1	0	0.9998	1
Rv1638	uvrA	Probable excinuclease ABC (subunit A-DNA-binding ATPase) UvrA	54.6	12.2	16.7	4042.9	901.81	1235.11	-2.16	0	0	-1.71	0.0012	0.1722	0.45	0.3512	1
Rv1638A	-	hypothetical protein	20.3	19.1	0	203.2	191.34	0	-0.09	0.9254	1	-4.41	0.0826	1	-4.33	1	1
Rv1639c	-	hypothetical protein	124.3	159.9	123.2	3232	4157.09	3204.15	0.36	0.6201	1	-0.01	0.9836	1	-0.38	0.5841	1
Rv1640c	lysX	Lysyl-tRNA synthetase 2 LysX	111.6	57.9	68.7	13174.6	6837.13	8105.55	-0.95	0.0277	0.93643	-0.7	0.1305	1	0.25	0.6059	1
Rv1641	infC	Probable initiation factor if-3 InfC	0	0	0	0	0	0	0	1	1	0	1	1	0	1	1
Rv1642	rpmI	50S ribosomal protein L35 RpmI	0	0	0	0	0	0	0	1	1	0	1	1	0	1	1
Rv1643	rplT	50S ribosomal protein L20 RplT	0	0	0	0	0	0	0	1	1	0	1	1	0	1	1
Rv1644	tsnR	Possible 23S rRNA methyltransferase TsnR	306.8	1232.5	375.6	6136.5	24649.9	7512.57	2.01	0.3491	1	0.29	0.6438	1	-1.71	0.4652	1
Rv1645c	-	hypothetical protein	548.3	880.4	392.5	25220.6	40498.2	18053.6	0.68	0.2552	1	-0.48	0.3364	1	-1.17	0.0588	1
Rv1646	PE17	PE family protein PE17	256.1	330	304.2	7683.1	9900.42	9124.57	0.37	0.7636	1	0.25	0.7271	1	-0.12	0.9096	1
Rv1647	-	Adenylate cyclase (ATP pyrophosphate-lyase) (adenylyl cyclase)	358	552.8	349.7	6444.5	9951.13	6294.33	0.63	0.8468	1	-0.03	0.9642	1	-0.66	0.815	1
Rv1648	-	Probable transmembrane protein	220.6	223.3	206	5294.9	5358.42	4943.45	0.02	0.9764	1	-0.1	0.8851	1	-0.12	0.8699	1
Rv1649	pheS	Probable phenylalanyl-tRNA synthetase, alpha chain PheS	0	0	0	0	0	0	0	1	1	0	1	1	0	1	1
Rv1650	pheT	Probable phenylalanyl-tRNA synthetase, beta chain PheT	0	0	0	0	0	0	0	1	1	0	1	1	0	1	1
Rv1651c	PE_PGRS30	PE-PGRS family protein PE_PGRS30	125.8	206.2	80	11072.6	18143.6	7043.23	0.71	0.3138	1	-0.65	0.3844	1	-1.37	0.081	1
Rv1652	argC	Probable N-acetyl-gamma-glutamyl-phoshate reductase ArgC	0	0	0	0	0	0	0	1	1	0	1	1	0	1	1
Rv1653	argJ	Probable glutamate N-acetyltransferase ArgJ	0	0	0	0	0	0	0	1	1	0	1	1	0	1	1
Rv1654	argB	Probable acetylglutamate kinase ArgB	0	0	0	0	0	0	0	1	1	0	1	1	0	1	1
Rv1655	argD	Probable acetylornithine aminotransferase ArgD	0	0	0	0	0	0	0	1	1	0	1	1	0	1	1
Rv1656	argF	Probable ornithine carbamoyltransferase, anabolic ArgF	0	0	0	0	0	0	0	1	1	0	1	1	0	1	1
Rv1657	argR	Probable arginine repressor ArgR (AHRC)	79	55.1	242.1	473.9	330.82	1452.76	-0.52	0.8115	1	1.62	0.2801	1	2.13	0.2896	1
Rv1658	argG	Probable argininosuccinate synthase ArgG	0	0	0	0	0	0	0	1	1	0	1	1	0	1	1
Rv1659	argH	Probable argininosuccinate lyase ArgH	0	0	0	0	0	0	0	1	1	0	1	1	0	1	1
Rv1660	pks10	Chalcone synthase Pks10	179.3	268	178.9	3226.8	4823.2	3220.54	0.58	0.767	1	0	0.9966	1	-0.58	0.7812	1
Rv1661	pks7	Probable polyketide synthase Pks7	31.8	32.1	103.9	4644.5	4684.37	15167.7	0.01	0.9843	1	1.71	0.1847	1	1.7	0.1993	1
Rv1662	pks8	Probable polyketide synthase Pks8	25.1	23.8	21.4	3115.7	2956.81	2648.05	-0.08	0.9264	1	-0.23	0.6724	1	-0.16	0.8554	1
Rv1663	pks17	Probable polyketide synthase Pks17	85.5	66.7	137.2	2907.2	2268.99	4665.87	-0.36	0.6437	1	0.68	0.6424	1	1.04	0.48	1
Rv1664	pks9	Probable polyketide synthase Pks9	61	53	54.4	5125.3	4453.42	4569.41	-0.2	0.8037	1	-0.17	0.8548	1	0.04	0.9852	1
Rv1665	pks11	Chalcone synthase Pks11	134.8	123.6	114.1	2695.7	2472.92	2282.21	-0.12	0.8505	1	-0.24	0.7446	1	-0.12	0.8785	1
Rv1666c	cyp139	Probable cytochrome P450 139 Cyp139	166.7	146.4	170	6002.2	5269.44	6119.24	-0.19	0.7584	1	0.03	0.9696	1	0.22	0.7656	1
Rv1667c	-	Probable second part of macrolide-transport ATP-binding protein ABC transporter	225.4	158.9	129.1	4057	2860.41	2324.35	-0.5	0.5006	1	-0.8	0.3235	1	-0.3	0.6678	1
Rv1668c	-	Probable first part of macrolide-transport ATP-binding protein ABC transporter	124.3	211.1	74	2983	5067.24	1776.17	0.76	0.5583	1	-0.75	0.3297	1	-1.51	0.2868	1
Rv1669	-	Hypothetical protein	106.5	127.5	69.7	1490.8	1784.91	976.09	0.26	0.8165	1	-0.61	0.394	1	-0.87	0.5046	1
Rv1670	-	hypothetical protein	137.6	220.6	151.8	2752.9	4411.21	3035.71	0.68	0.6941	1	0.14	0.8398	1	-0.54	0.7204	1
Rv1671	-	Probable membrane protein	47.1	98.6	65.5	1223.7	2564.67	1702.68	1.07	0.62	1	0.48	0.9358	1	-0.59	0.5888	1
Rv1672c	-	Probable conserved integral membrane transport protein	112.7	178.4	170.8	4507.4	7136.17	6831.99	0.66	0.6903	1	0.6	0.5817	1	-0.06	0.9459	1
Rv1673c	-	hypothetical protein	96.6	130.7	215.7	2512.7	3398.12	5607.41	0.44	0.6866	1	1.16	0.0855	1	0.72	0.3594	1
Rv1674c	-	Probable transcriptional regulatory protein	121	201.3	152.3	2177.2	3622.92	2741.91	0.73	0.6948	1	0.33	0.7282	1	-0.4	0.8001	1
Rv1675c	cmr	Probable transcriptional regulatory protein Cmr	128	46.4	35.7	2559.4	928.02	713.75	-1.46	0.0851	1	-1.84	0.0453	1	-0.38	0.6592	1
Rv1676	-	hypothetical protein	51.7	65.2	42.1	827.4	1043.09	672.92	0.33	0.7262	1	-0.3	0.765	1	-0.63	0.5557	1
Rv1677	dsbF	Probable conserved lipoprotein DsbF	38.2	9.9	16.3	841.5	217.67	359.45	-1.95	0.1382	1	-1.23	0.3072	1	0.72	0.6222	1
Rv1678	-	Probable integral membrane protein	39.3	29.4	41.6	785.4	587.58	832.7	-0.42	0.5863	1	0.08	0.9197	1	0.5	0.6007	1
Rv1679	fadE16	Possible acyl-CoA dehydrogenase FadE16	8.9	27.6	15.7	141.7	440.84	251.03	1.64	0.7112	1	0.83	0.6528	1	-0.81	0.8399	1
Rv1680	-	Hypothetical protein	50.4	47.8	34.6	1411.8	1338.55	967.56	-0.08	0.9523	1	-0.55	0.5995	1	-0.47	0.7398	1
Rv1681	moeX	Possible molybdopterin biosynthesis protein MoeX	75.6	74.1	165.6	1814.4	1777.53	3974.54	-0.03	0.968	1	1.13	0.3013	1	1.16	0.2992	1
Rv1682	-	Probable coiled-coil structural protein	143.5	231.4	63.4	3730	6015.2	1649.11	0.69	0.4134	1	-1.18	0.1989	1	-1.87	0.0838	1
Rv1683	-	Possible bifunctional enzyme; long-chain acyl-CoA synthase and lipase	13.3	5.7	26.8	984.8	424.9	1980.71	-1.21	0.2976	1	1.01	0.9946	1	2.22	0.9468	1
Rv1684	-	hypothetical protein	0	0	0	0	0	0	0	1	1	0	1	1	0	1	1
Rv1685c	-	hypothetical protein	1	0	0	14	0	0	-1	1	1	-1	1	1	0	1	1
Rv1686c	-	Probable conserved integral membrane protein ABC transporter	35.6	38.8	12.1	855.5	930.34	290.44	0.12	0.9363	1	-1.56	0.2929	1	-1.68	0.4202	1
Rv1687c	-	Probable conserved ATP-binding protein ABC transporter	167.6	163.6	164.7	3351.1	3271.47	3294.39	-0.03	0.9743	1	-0.02	0.9801	1	0.01	0.9925	1
Rv1688	mpg	Possible 3-methyladenine DNA glycosylase Mpg	43.6	289.6	79.4	698.1	4633.73	1270.09	2.73	0.348	1	0.86	0.6655	1	-1.87	0.6143	1
Rv1689	tyrS	Probable tyrosyl-tRNA synthase TyrS (TYRRS)	0	0	0	0	0	0	0	1	1	0	1	1	0	1	1
Rv1690	lprJ	Probable lipoprotein LprJ	153.8	13.1	33.1	1845.3	157.6	397.44	-3.55	0.1555	1	-2.22	0.5236	1	1.33	0.3003	1
Rv1691	-	hypothetical protein	45.4	12.5	2.9	816.7	224.25	52.31	-1.86	0.2598	1	-3.96	0.0591	1	-2.1	0.1107	1
Rv1692	-	Probable phosphatase	109.4	58.1	81.1	2187.3	1162.84	1622.55	-0.91	0.5162	1	-0.43	0.8809	1	0.48	0.6723	1
Rv1693	-	hypothetical protein	52.5	24.2	11.8	105.1	48.42	23.67	-1.12	0.3357	1	-2.15	0.3319	1	-1.03	0.3284	1
Rv1694	tlyA	2'-O-methyltransferase TlyA	35.2	21.2	12.3	562.7	338.52	196.35	-0.73	0.5086	1	-1.52	0.2181	1	-0.79	0.6188	1
Rv1695	ppnK	Inorganic polyphosphate/ATP-NAD kinase PpnK (poly(P)/ATP NAD kinase)	0	0	0	0	0	0	0	1	1	0	1	1	0	1	1
Rv1696	recN	Probable DNA repair protein RecN (recombination protein N)	27.7	36.4	30.1	995.6	1309.46	1081.95	0.4	0.6148	1	0.12	0.9082	1	-0.28	0.7629	1
Rv1697	-	hypothetical protein	0	0	0	0	0	0	0	1	1	0	1	1	0	1	1
Rv1698	mctB	Outer membrane protein MctB	30.6	18.4	21.6	735.5	440.56	518.76	-0.74	0.6132	1	-0.5	0.6978	1	0.24	0.9333	1
Rv1699	pyrG	Probable CTP synthase PyrG	0	0	0	0	0	0	0	1	1	0	1	1	0	1	1
Rv1700	-	NUDIX hydrolase	53.4	45	15.2	1067.9	900.97	303.76	-0.25	0.8674	1	-1.81	0.3205	1	-1.57	0.4421	1
Rv1701	-	Probable integrase/recombinase	35	3.9	3.6	909.1	102.04	94.69	-3.16	0.1108	1	-3.26	0.1046	1	-0.11	0.9056	1
Rv1702c	-	hypothetical protein	326	241.5	317.3	13040.6	9659.43	12693.1	-0.43	0.5327	1	-0.04	0.9523	1	0.39	0.5941	1
Rv1703c	-	Probable catechol-O-methyltransferase	207.2	183.4	935.7	4559	4035.29	20585.2	-0.18	0.7971	1	2.17	0.8912	1	2.35	0.8157	1
Rv1704c	cycA	Probable D-serine/alanine/glycine transporter protein CycA	205.9	370.7	172.5	7413.9	13344.5	6211.6	0.85	0.2745	1	-0.26	0.7228	1	-1.1	0.1517	1
Rv1705c	PPE22	PPE family protein PPE22	121.7	114.6	139.7	5596.6	5272.45	6425.28	-0.09	0.8655	1	0.2	0.7149	1	0.29	0.5941	1
Rv1706A	-	hypothetical protein	27.3	90.5	50.7	109	361.96	202.69	1.73	0.7133	1	0.89	0.7111	1	-0.84	0.7141	1
Rv1706c	PPE23	PPE family protein PPE23	511.9	587.1	457.7	18429.7	21136.6	16477.5	0.2	0.7525	1	-0.16	0.8112	1	-0.36	0.5578	1
Rv1707	-	Probable conserved transmembrane protein	336.2	1906	351	12775.6	72427.5	13336.6	2.5	0.755	1	0.06	0.9259	1	-2.44	0.734	1
Rv1708	-	Putative initiation inhibitor protein	0	0	0.2	0	0	7.16	0	1	1	0.29	1	1	0.29	1	1
Rv1709	scpA	Possible segregation and condensation protein ScpA	91.1	12.4	82.9	2004.2	271.98	1823.75	-2.88	0.0048	0.37089	-0.14	0.8714	1	2.75	0.0217	1
Rv1710	scpB	Possible segregation and condensation protein ScpB	42.2	34.4	14.1	1098.4	895.6	366.79	-0.29	0.8174	1	-1.58	0.2636	1	-1.29	0.3658	1
Rv1711	-	hypothetical protein	0	0	0.5	0	0	9.35	0	1	1	0.6	1	1	0.6	1	1
Rv1712	cmk	Cytidylate kinase Cmk (CMP kinase) (cytidine monophosphate kinase) (ck)	1	0	0	21.8	0	0	-0.99	0.483	1	-0.99	0.4771	1	0	1	1
Rv1713	engA	Probable GTP-binding protein EngA	0	0	0	0	0	0	0	1	1	0	1	1	0	1	1
Rv1714	-	Probable oxidoreductase	43.8	16.3	11.7	526.1	195.59	140.84	-1.43	0.3242	1	-1.9	0.2988	1	-0.47	0.7686	1
Rv1715	fadB3	Probable 3-hydroxybutyryl-CoA dehydrogenase FadB3 (beta-hydroxybutyryl-CoA dehydrogenase) (BHBD)	21.7	35.7	17.1	390.8	641.76	307.73	0.72	0.6199	1	-0.34	0.7567	1	-1.06	0.4836	1
Rv1716	-	hypothetical protein	145.6	302.9	161.4	3203.4	6664.76	3549.98	1.06	0.5796	1	0.15	0.8445	1	-0.91	0.6583	1
Rv1717	-	hypothetical protein	135.2	146.7	534.2	1081.3	1173.79	4273.58	0.12	0.8955	1	1.98	0.8043	1	1.86	0.8025	1
Rv1718	-	hypothetical protein	126.8	67.1	205.5	1774.6	940.08	2876.58	-0.92	0.3701	1	0.7	0.4852	1	1.61	0.1393	1
Rv1719	-	Probable transcriptional regulatory protein	24.7	24.4	32.5	296.6	292.55	389.51	-0.02	0.9823	1	0.39	0.8721	1	0.41	0.7009	1
Rv1720c	vapC12	Possible toxin VapC12	119.9	148.9	74.6	2157.5	2680.48	1343.11	0.31	0.7398	1	-0.68	0.3898	1	-1	0.3491	1
Rv1721c	vapB12	Possible antitoxin VapB12	102.2	24.2	197	408.7	96.83	788.19	-2.08	0.2617	1	0.95	0.9708	1	3.02	0.8838	1
Rv1722	-	Possible carboxylase	204.5	256	1014.5	8997.2	11266	44636.4	0.32	0.4617	1	2.31	0.2166	1	1.99	0.4452	1
Rv1723	-	Probable hydrolase	303.7	232.2	447	9719.6	7430.27	14302.6	-0.39	0.5623	1	0.56	0.3516	1	0.94	0.1639	1
Rv1724c	-	Hypothetical protein	281.9	304.7	221.8	6201.7	6704.11	4879.13	0.11	0.8496	1	-0.35	0.6385	1	-0.46	0.4301	1
Rv1725c	-	hypothetical protein	176.5	201.2	164.5	3176.4	3622.27	2961.16	0.19	0.8703	1	-0.1	0.8858	1	-0.29	0.8296	1
Rv1726	-	Probable oxidoreductase	189.4	348	186.5	5681.9	10438.9	5594.09	0.88	0.7113	1	-0.02	0.9819	1	-0.9	0.6719	1
Rv1727	-	hypothetical protein	236.3	259.6	364.1	1890.6	2077.03	2912.79	0.14	0.966	1	0.62	0.6128	1	0.49	0.8164	1
Rv1728c	-	hypothetical protein	83.3	163.6	303.9	2831.8	5562.21	10332.5	0.97	0.5819	1	1.87	0.3618	1	0.89	0.6525	1
Rv1729c	-	Possible S-adenosylmethionine-dependent methyltransferase	57.8	65.1	50.9	2429.6	2734.27	2139.34	0.17	0.8473	1	-0.18	0.8876	1	-0.35	0.737	1
Rv1730c	-	Possible penicillin-binding protein	19.2	19.1	13.5	1113	1109.09	784.35	-0.01	0.9979	1	-0.5	0.5591	1	-0.5	0.8232	1
Rv1731	gabD2	Possible succinate-semialdehyde dehydrogenase [NADP+] dependent (SSDH) GabD2	138.2	75.5	93.7	6357.2	3474.11	4307.98	-0.87	0.3289	1	-0.56	0.569	1	0.31	0.5697	1
Rv1732c	-	hypothetical protein	74.3	44.8	57.2	1188.8	716.92	914.66	-0.73	0.755	1	-0.38	0.8289	1	0.35	0.7151	1
Rv1733c	-	Probable conserved transmembrane protein	147.7	93.9	131.3	1477.4	938.56	1312.51	-0.65	0.5729	1	-0.17	0.8773	1	0.48	0.6222	1
Rv1734c	-	hypothetical protein	211.1	138.6	191.7	844.4	554.55	766.71	-0.61	0.6271	1	-0.14	0.8296	1	0.47	1	1
Rv1735c	-	Hypothetical membrane protein	55.8	146.4	75.1	669.3	1756.96	901.52	1.39	0.2488	1	0.43	0.686	1	-0.96	0.4004	1
Rv1736c	narX	Probable nitrate reductase NarX	114.6	101	59.8	8478.8	7472.11	4425.77	-0.18	0.7761	1	-0.94	0.1017	1	-0.76	0.295	1
Rv1737c	narK2	Possible nitrate/nitrite transporter NarK2	65.4	92.9	108.1	1700.7	2414.83	2809.37	0.51	0.4686	1	0.72	0.398	1	0.22	0.7761	1
Rv1738	-	hypothetical protein	83.9	296.1	205.7	335.5	1184.37	822.81	1.82	0.302	1	1.29	0.9886	1	-0.53	0.4863	1
Rv1739c	-	Probable sulphate-transport transmembrane protein ABC transporter	93.5	131.3	75.2	6729.2	9452.02	5415.51	0.49	0.3735	1	-0.31	0.5678	1	-0.8	0.1829	1
Rv1740	vapB34	Possible antitoxin VapB34	75.5	67	53.9	603.9	536.03	430.88	-0.17	0.6584	1	-0.49	0.8092	1	-0.32	0.8725	1
Rv1741	vapC34	Possible toxin VapC34 Contains PIN domain	278.6	287.2	452	3343.6	3446.16	5423.71	0.04	0.9574	1	0.7	0.7902	1	0.65	0.8502	1
Rv1742	-	hypothetical protein	116.4	150.4	151.9	3025.6	3910.07	3950.26	0.37	0.6509	1	0.38	0.6052	1	0.01	0.9874	1
Rv1743	pknE	Probable transmembrane serine/threonine-protein kinase E PknE (protein kinase E) (STPK E)	161.1	116.9	226.8	9343.2	6778.95	13153.5	-0.46	0.2435	1	0.49	0.3135	1	0.96	0.0603	1
Rv1744c	-	Probable membrane protein	220.5	168.7	74.7	2204.8	1687.18	746.77	-0.39	0.8631	1	-1.56	0.6161	1	-1.18	0.2961	1
Rv1745c	idi	Probable isopentenyl-diphosphate delta-isomerase Idi (IPP isomerase) (isopentenyl pyrophosphate isomerase)	33.5	28.8	24.4	737.2	634.51	537.1	-0.22	0.7034	1	-0.46	0.8872	1	-0.24	0.9626	1
Rv1746	pknF	Anchored-membrane serine/threonine-protein kinase PknF (protein kinase F) (STPK F)	246.9	261.8	452.8	6420.3	6805.6	11772.1	0.08	0.8905	1	0.87	0.5117	1	0.79	0.5657	1
Rv1747	-	Probable conserved transmembrane ATP-binding protein ABC transporter	208.9	103.5	47.5	12118.8	6004.55	2753.7	-1.01	0.0408	1	-2.14	0.0001	0.02232	-1.12	0.1126	1
Rv1748	-	hypothetical protein	291.5	261.7	367.9	6994.8	6281.24	8829.98	-0.16	0.7787	1	0.34	0.6389	1	0.49	0.5279	1
Rv1749c	-	Possible integral membrane protein	159.4	1258.2	212.6	5100	40260.8	6802.32	2.98	0.1287	1	0.42	0.6153	1	-2.57	0.2495	1
Rv1750c	fadD1	Possible fatty-acid-CoA ligase FadD1 (fatty-acid-CoA synthetase) (fatty-acid-CoA synthase)	185.3	206.1	297.7	13344.8	14839.7	21436.6	0.15	0.7456	1	0.68	0.55	1	0.53	0.6848	1
Rv1751	-	Probable oxidoreductase	181.5	106.1	163.6	6896.6	4033.64	6217.18	-0.77	0.4504	1	-0.15	0.8891	1	0.62	0.8217	1
Rv1752	-	hypothetical protein	65.1	1310.5	74.6	520.8	10484.4	596.52	4.33	0.8595	1	0.2	0.965	1	-4.14	0.5706	1
Rv1753c	PPE24	PPE family protein PPE24	79.1	86.3	134.5	9650	10530	16404.1	0.13	0.8761	1	0.77	0.6512	1	0.64	0.6784	1
Rv1754c	-	hypothetical protein	130.5	184	153	8611.3	12144	10100	0.5	0.3168	1	0.23	0.7088	1	-0.27	0.6969	1
Rv1756c	-	Putative transposase	209.1	246.3	222.4	9619.9	11330.1	10230.7	0.24	0.6023	1	0.09	0.8287	1	-0.15	0.7431	1
Rv1757c	-	Putative transposase for insertion sequence element IS6110 (fragment)	367.1	500.9	289.2	2936.7	4007.59	2313.99	0.45	0.7225	1	-0.34	0.7421	1	-0.79	0.496	1
Rv1758	cut1	Probable cutinase Cut1	410.3	330.3	196.9	9027.2	7265.91	4331.08	-0.31	0.8096	1	-1.06	0.316	1	-0.75	0.245	1
Rv1759c	wag22	PE-PGRS family protein Wag22	85.5	77.7	76.3	3931.6	3572.36	3510.57	-0.14	0.8155	1	-0.16	0.8515	1	-0.03	0.9789	1
Rv1760	-	Possible triacylglycerol synthase (diacylglycerol acyltransferase)	362.8	429.5	486.4	18864.7	22336.1	25293.1	0.24	0.6105	1	0.42	0.3309	1	0.18	0.7099	1
Rv1761c	-	Possible exported protein	160.3	137.8	150.2	1282.2	1102.17	1201.96	-0.22	0.8361	1	-0.09	0.9724	1	0.13	0.8206	1
Rv1762c	-	hypothetical protein	162.2	223.1	109.1	2918.8	4015.35	1963.41	0.46	0.6687	1	-0.57	0.4312	1	-1.03	0.344	1
Rv1763	-	Putative transposase for insertion sequence element IS6110 (fragment)	425.5	317.9	308.2	3403.8	2542.86	2465.42	-0.42	0.7247	1	-0.47	0.6321	1	-0.04	0.9616	1
Rv1764	-	Putative transposase	189.5	296.5	234.3	8338.9	13044.2	10308.7	0.65	0.1841	1	0.31	0.435	1	-0.34	0.4655	1
Rv1765A	-	Putative transposase (fragment)	293.3	361	237	1759.6	2165.92	1422.18	0.3	0.8469	1	-0.31	0.6189	1	-0.61	0.7732	1
Rv1765c	-	hypothetical protein	280.5	313.7	512.3	3366.5	3764.36	6147.36	0.16	0.8214	1	0.87	0.4601	1	0.71	0.5628	1
Rv1766	-	hypothetical protein	123.6	104.1	163.4	741.7	624.74	980.52	-0.25	0.7599	1	0.4	0.6886	1	0.65	0.6192	1
Rv1767	-	hypothetical protein	225.1	244.1	170.7	3151.8	3416.94	2389.44	0.12	0.9074	1	-0.4	0.7143	1	-0.52	0.6629	1
Rv1768	PE_PGRS31	PE-PGRS family protein PE_PGRS31	178.9	166.1	165.9	6082.9	5648.89	5640.09	-0.11	0.894	1	-0.11	0.8748	1	0	0.9982	1
Rv1769	-	hypothetical protein	58.6	17.1	28.5	2343.3	683.17	1138.59	-1.78	0.0385	1	-1.04	0.2725	1	0.74	0.4198	1
Rv1770	-	hypothetical protein	463.8	333.9	351.4	14841.1	10686.3	11245.9	-0.47	0.359	1	-0.4	0.4699	1	0.07	0.9026	1
Rv1771	-	L-gulono-1,4-lactone dehydrogenase	145.4	184.6	101.4	6397.7	8123.4	4463.27	0.34	0.6417	1	-0.52	0.3411	1	-0.86	0.32	1
Rv1772	-	Hypothetical protein	53.7	34	84.6	429.8	272.26	676.71	-0.66	0.7357	1	0.65	0.674	1	1.31	0.4306	1
Rv1773c	-	Probable transcriptional regulatory protein	87.1	243.2	56.6	1741.7	4863.79	1131.38	1.48	0.4223	1	-0.62	0.8064	1	-2.1	0.3104	1
Rv1774	-	Probable oxidoreductase	117.2	138.1	162.4	6328.1	7457.68	8768.22	0.24	0.7026	1	0.47	0.7091	1	0.23	0.8323	1
Rv1775	-	hypothetical protein	73.5	28.7	41.8	1763.9	688.54	1003.13	-1.36	0.047	1	-0.81	0.296	1	0.54	0.6612	1
Rv1776c	-	Possible transcriptional regulatory protein	69.3	49.7	39.4	1525.5	1093.3	865.95	-0.48	0.5944	1	-0.82	0.3946	1	-0.34	0.7754	1
Rv1777	cyp144	Probable cytochrome P450 144 Cyp144	181.3	228.8	169.7	8341.6	10526	7807.6	0.34	0.5861	1	-0.1	0.8768	1	-0.43	0.515	1
Rv1778c	-	hypothetical protein	76.4	70.6	292.7	763.7	705.97	2926.67	-0.11	0.9281	1	1.94	0.4638	1	2.05	0.3782	1
Rv1779c	-	Possible integral membrane protein	95	99.1	200.2	2281.1	2377.64	4805.26	0.06	0.9675	1	1.07	0.3859	1	1.02	0.4225	1
Rv1780	-	hypothetical protein	150.8	177	113	2714.4	3185.59	2033.72	0.23	0.7465	1	-0.42	0.5833	1	-0.65	0.4136	1
Rv1781c	malQ	Probable 4-alpha-glucanotransferase MalQ (amylomaltase) (disproportionating enzyme) (D-enzyme)	286.1	450.6	500.7	14305.8	22532.1	25032.9	0.66	0.302	1	0.81	0.1374	1	0.15	0.794	1
Rv1782	eccB5	ESX conserved component EccB5 ESX-5 type VII secretion system protein Probable membrane protein	0	0	0	0	0	0	0	1	1	0	1	1	0	1	1
Rv1783	eccC5	ESX conserved component EccC5 ESX-5 type VII secretion system protein	0	0	0	0	0	0	0	1	1	0	1	1	0	1	1
Rv1785c	cyp143	Probable cytochrome P450 143 Cyp143	180.4	199.1	251.9	5771.8	6370.92	8061.53	0.14	0.8439	1	0.48	0.57	1	0.34	0.682	1
Rv1786	-	Probable ferredoxin	1253.6	613.8	566	2507.2	1227.7	1132.08	-1.03	0.3321	1	-1.15	0.328	1	-0.12	0.6591	1
Rv1787	PPE25	PPE family protein PPE25	277.6	568	467.6	8328.5	17040	14028.1	1.03	0.2444	1	0.75	0.3695	1	-0.28	0.7261	1
Rv1788	PE18	PE family protein PE18	353.8	705.8	448	2830.1	5646.05	3584.11	1	0.3747	1	0.34	0.7206	1	-0.66	0.5321	1
Rv1789	PPE26	PPE family protein PPE26	216.7	406.3	315.9	7799.6	14625.2	11373.1	0.91	0.2262	1	0.54	0.3989	1	-0.36	0.6184	1
Rv1790	PPE27	PPE family protein PPE27	407.4	842.6	786.7	12222.4	25277.6	23602.3	1.05	0.3062	1	0.95	0.3724	1	-0.1	0.919	1
Rv1791	PE19	PE family protein PE19	209.8	41.4	595.6	2517.5	496.39	7147.42	-2.34	0.1586	1	1.51	0.4282	1	3.85	0.2065	1
Rv1793	esxN	Putative ESAT-6 like protein EsxN (ESAT-6 like protein 5)	63.2	115.3	14.2	379.1	691.98	85.34	0.87	0.8136	1	-2.15	0.3073	1	-3.02	0.4876	1
Rv1794	-	hypothetical protein	0	0	0	0	0	0	0	1	1	0	1	1	0	1	1
Rv1795	eccD5	ESX conserved component EccD5 ESX-5 type VII secretion system protein Probable membrane protein	0.2	0	0	7.8	0	0	-0.28	1	1	-0.28	1	1	0	1	1
Rv1796	mycP5	Probable proline rich membrane-anchored mycosin MycP5 (serine protease) (subtilisin-like protease) (subtilase-like) (mycosin-5)	0	0	0	0	0	0	0	1	1	0	1	1	0	1	1
Rv1797	eccE5	ESX conserved component EccE5 ESX-5 type VII secretion system protein Probable membrane protein	0.3	0	0	7.8	0	0	-0.33	1	1	-0.33	1	1	0	1	1
Rv1798	eccA5	ESX conserved component EccA5 ESX-5 type VII secretion system protein	7.5	2	6.1	450.7	119.88	367.79	-1.91	0.0169	0.73318	-0.29	0.6744	1	1.62	0.1501	1
Rv1799	lppT	Probable lipoprotein LppT	132.7	63.8	147	530.7	255.39	588.05	-1.06	0.8049	1	0.15	0.8219	1	1.2	0.8853	1
Rv1800	PPE28	PPE family protein PPE28	311.8	379.9	278.9	24316.7	29633.7	21751.7	0.29	0.4335	1	-0.16	0.6584	1	-0.45	0.2541	1
Rv1801	PPE29	PPE family protein PPE29	181.8	110.9	212.9	7636.9	4657.2	8940.06	-0.71	0.27	1	0.23	0.7228	1	0.94	0.2048	1
Rv1802	PPE30	PPE family protein PPE30	367.6	629.7	373.6	13233.3	22670	13449.9	0.78	0.1418	1	0.02	0.963	1	-0.75	0.1587	1
Rv1803c	PE_PGRS32	PE-PGRS family protein PE_PGRS32	200.7	265.5	270.3	12444.2	16460.9	16760	0.4	0.4942	1	0.43	0.4459	1	0.03	0.9649	1
Rv1804c	-	hypothetical protein	243.5	253.7	234	4383.4	4567.13	4212.56	0.06	0.9431	1	-0.06	0.9433	1	-0.12	0.8823	1
Rv1805c	-	Hypothetical protein	22.4	0	31.5	224.1	0	315.07	-4.55	0.4791	1	0.49	0.8739	1	5.02	0.4722	1
Rv1806	PE20	PE family protein PE20	11.4	18.5	5.2	113.6	185.17	51.72	0.7	0.6465	1	-1.14	0.6019	1	-1.84	0.3393	1
Rv1807	PPE31	PPE family protein PPE31	160.4	164	165.6	5452.9	5574.36	5630.79	0.03	0.9828	1	0.05	0.9598	1	0.01	0.991	1
Rv1808	PPE32	PPE family protein PPE32	398.4	497.5	428.3	19920.9	24873.3	21413.6	0.32	0.5597	1	0.1	0.8592	1	-0.22	0.6752	1
Rv1809	PPE33	PPE family protein PPE33	148.5	169.1	144	5643.6	6424.06	5471.32	0.19	0.7663	1	-0.04	0.9394	1	-0.23	0.7244	1
Rv1810	-	hypothetical protein	386.6	263.6	467.9	8504.9	5800	10292.9	-0.55	0.4115	1	0.28	0.6232	1	0.83	0.2138	1
Rv1811	mgtC	Possible Mg2+ transport P-type ATPase C MgtC	930.9	1172.9	745.1	27927.5	35186.3	22352.8	0.33	0.5703	1	-0.32	0.601	1	-0.65	0.3214	1
Rv1812c	-	Probable dehydrogenase	402	543.6	479	17686.5	23918.9	21074.3	0.44	0.6246	1	0.25	0.7759	1	-0.18	0.8345	1
Rv1813c	-	hypothetical protein	106.8	81.5	289.6	1922.8	1466.62	5213.45	-0.39	0.6326	1	1.44	0.7363	1	1.83	0.5826	1
Rv1814	erg3	Membrane-bound C-5 sterol desaturase Erg3 (sterol-C5-desaturase)	616.8	566.5	733.1	25905.9	23793.2	30788.5	-0.12	0.779	1	0.25	0.6042	1	0.37	0.4893	1
Rv1815	-	hypothetical protein	218.2	468.9	278.5	3054.4	6564.75	3899.13	1.1	0.38	1	0.35	0.7047	1	-0.75	0.4987	1
Rv1816	-	Possible transcriptional regulatory protein	267.5	239.9	197.2	8024.9	7198.36	5917.24	-0.16	0.8351	1	-0.44	0.5086	1	-0.28	0.7441	1
Rv1817	-	Possible flavoprotein	370.3	423.9	281.3	19253.8	22042.2	14627.6	0.2	0.8536	1	-0.4	0.6928	1	-0.59	0.4799	1
Rv1818c	PE_PGRS33	PE-PGRS family protein PE_PGRS33	59.4	31.6	26.7	1306.4	694.55	586.81	-0.91	0.424	1	-1.15	0.3055	1	-0.24	0.7853	1
Rv1819c	bacA	Probable drug-transport transmembrane ATP-binding protein ABC transporter BacA	417	477.3	586.5	24184.1	27681.6	34015.1	0.19	0.709	1	0.49	0.3475	1	0.3	0.56	1
Rv1820	ilvG	Probable acetolactate synthase IlvG (acetohydroxy-acid synthase)(ALS)	222.5	308	194	7120.7	9856.95	6207.84	0.47	0.293	1	-0.2	0.6849	1	-0.67	0.1802	1
Rv1821	secA2	Possible preprotein translocase ATPase SecA2	2.3	0.4	0.6	162.6	27.29	45.15	-2.58	0.0088	0.51244	-1.85	0.0387	1	0.73	0.4513	1
Rv1822	pgsA2	Probable CDP-diacylglycerol--glycerol-3-phosphate 3-phosphatidyltransferase PgsA2 (PGP synthase) (phosphatidylglycerophosphate synthase) (3-phosphatidyl-1'-glycerol-3'phosphate synthase)	17.2	8.6	3.9	584.7	292.7	132.09	-1	0.7446	1	-2.15	0.7563	1	-1.15	0.8747	1
Rv1823	-	hypothetical protein	22	6.4	9.5	616.4	178.04	267.13	-1.79	0.0609	1	-1.21	0.1112	1	0.59	0.625	1
Rv1824	-	hypothetical protein	5.3	9.9	9.8	42	79.28	78.77	0.92	0.3694	1	0.91	0.3531	1	-0.01	0.9905	1
Rv1825	-	hypothetical protein	103.5	8.3	18	1863	148.54	324.42	-3.65	0.0083	0.51244	-2.52	0.0376	1	1.13	0.6542	1
Rv1826	gcvH	Probable glycine cleavage system H protein GcvH	0	0	0	0	0	0	0	1	1	0	1	1	0	1	1
Rv1827	garA	Conserved protein with FHA domain, GarA	0	0	0	0	0	0	0	1	1	0	1	1	0	1	1
Rv1828	-	hypothetical protein	0	0	0	0	0	0	0	1	1	0	1	1	0	1	1
Rv1829	-	hypothetical protein	61.4	8.7	41.1	1104.3	155.95	739.79	-2.82	0.0088	0.51244	-0.58	0.5204	1	2.25	0.0328	1
Rv1830	-	hypothetical protein	0.4	0	0	7	0	0	-0.43	1	1	-0.43	1	1	0	1	1
Rv1831	-	Hypothetical protein	413.2	414.9	567.4	4131.6	4149.09	5674.32	0.01	0.9935	1	0.46	0.5862	1	0.45	0.592	1
Rv1832	gcvB	Probable glycine dehydrogenase GcvB (glycine decarboxylase) (glycine cleavage system P-protein)	0.1	0	0	7.8	0	0	-0.11	1	1	-0.11	1	1	0	1	1
Rv1833c	-	Possible haloalkane dehalogenase	69.9	209.5	37.9	1817.4	5447.51	985.85	1.58	0.4165	1	-0.88	0.4028	1	-2.47	0.3212	1
Rv1834	lipZ	Probable hydrolase	106.5	184	116.8	2129.7	3679.71	2335.47	0.79	0.3141	1	0.13	0.8776	1	-0.66	0.4396	1
Rv1835c	-	hypothetical protein	377.8	467.9	302.6	25691.7	31819.2	20574.9	0.31	0.5942	1	-0.32	0.6303	1	-0.63	0.2394	1
Rv1836c	-	hypothetical protein	23.9	8.4	9.3	1766.3	620.64	684.64	-1.51	0.0785	1	-1.37	0.123	1	0.14	0.8416	1
Rv1837c	glcB	Malate synthase G GlcB	0	0	0	0	0	0	0	1	1	0	1	1	0	1	1
Rv1838c	vapC13	Possible toxin VapC13	631.3	892.6	839.1	12625.2	17851.6	16782.9	0.5	0.5489	1	0.41	0.6377	1	-0.09	0.9004	1
Rv1839c	vapB13	Possible antitoxin VapB13	138.5	253.8	130.5	277.1	507.62	260.98	0.87	0.3309	1	-0.09	1	1	-0.96	0.3297	1
Rv1840c	PE_PGRS34	PE-PGRS family protein PE_PGRS34	31.8	47.8	114.5	953.6	1434.11	3435.23	0.59	0.4743	1	1.85	0.2318	1	1.26	0.4164	1
Rv1841c	-	hypothetical protein	316.1	180.1	190.8	8217.9	4683.32	4960.89	-0.81	0.3915	1	-0.73	0.4427	1	0.08	0.9279	1
Rv1842c	-	hypothetical protein	250.5	281.7	392.8	7514.9	8452.32	11784.6	0.17	0.8344	1	0.65	0.4487	1	0.48	0.5627	1
Rv1843c	guaB1	Probable inosine-5'-monophosphate dehydrogenase GuaB1(imp dehydrogenase) (IMPDH) (IMPD)	420.4	520.3	1422.5	16816.4	20810.9	56898.6	0.31	0.6216	1	1.76	0.1362	1	1.45	0.2925	1
Rv1844c	gnd1	Probable 6-phosphogluconate dehydrogenase Gnd1	406.6	359.4	634.7	11383.7	10062.7	17772.2	-0.18	0.7737	1	0.64	0.456	1	0.82	0.3661	1
Rv1845c	blaR	Possible sensor-transducer protein BlaR	0	0	0	0	0	0	0	1	1	0	1	1	0	1	1
Rv1846c	blaI	Transcriptional repressor BlaI	28.2	7.3	28.5	168.9	43.89	171.26	-1.94	0.2307	1	0.02	0.9593	1	1.96	0.2973	1
Rv1847	-	hypothetical protein	691	470.9	1016.5	6910.1	4709.09	10164.8	-0.55	0.6796	1	0.56	0.7456	1	1.11	0.6735	1
Rv1848	ureA	Urease gamma subunit UreA (urea amidohydrolase)	78.4	122.2	212.9	313.7	488.98	851.45	0.64	0.7187	1	1.44	1	1	0.8	0.9194	1
Rv1849	ureB	Urease beta subunit UreB (urea amidohydrolase)	12.3	2.7	0	147.9	32.51	0	-2.19	0.744	1	-3.74	0.4795	1	-1.89	0.4837	1
Rv1850	ureC	Urease alpha subunit UreC (urea amidohydrolase)	57.7	145.4	50.5	1270.3	3198.52	1110.36	1.33	0.2889	1	-0.19	0.8044	1	-1.53	0.232	1
Rv1851	ureF	Urease accessory protein UreF	94.7	49.4	149.3	379	197.51	597.17	-0.94	0.5968	1	0.66	0.775	1	1.6	0.3511	1
Rv1852	ureG	Urease accessory protein UreG	174.2	152.7	274.9	1393.3	1221.81	2199.53	-0.19	0.9803	1	0.66	0.6116	1	0.85	0.7147	1
Rv1853	ureD	Probable urease accessory protein UreD	31.3	60.9	42.2	312.9	609.14	421.94	0.96	0.5116	1	0.43	0.7541	1	-0.53	0.8232	1
Rv1854c	ndh	Probable NADH dehydrogenase Ndh	0.2	0.2	0	7	6.17	0	-0.18	1	1	-0.27	1	1	-0.24	1	1
Rv1855c	-	Possible oxidoreductase	425.1	429.4	432.8	9352.2	9447.36	9520.52	0.01	0.9834	1	0.03	0.9682	1	0.01	0.9893	1
Rv1856c	-	Possible oxidoreductase	335.1	643.2	472.1	2681.2	5145.32	3776.98	0.94	0.8604	1	0.49	0.5851	1	-0.45	0.8859	1
Rv1857	modA	Probable molybdate-binding lipoprotein ModA	367.9	5409.6	1179.9	3679.5	54096.1	11799	3.88	0.4954	1	1.68	0.6929	1	-2.2	0.6653	1
Rv1858	modB	Probable molybdenum-transport integral membrane protein ABC transporter ModB	200.8	267.6	112.3	6827.3	9099.09	3818.69	0.41	0.4687	1	-0.84	0.2092	1	-1.25	0.0751	1
Rv1859	modC	Probable molybdenum-transport ATP-binding protein ABC transporter ModC	173.8	157.1	184.6	5560.2	5028.59	5906.97	-0.14	0.7996	1	0.09	0.8948	1	0.23	0.7345	1
Rv1860	apa	Alanine and proline rich secreted protein Apa (fibronectin attachment protein) (immunogenic protein MPT32) (antigen MPT-32) (45-kDa glycoprotein) (45/47 kDa antigen)	167.4	148.7	142.7	4687.5	4163.08	3995.25	-0.17	0.8263	1	-0.23	0.8494	1	-0.06	0.9568	1
Rv1861	-	Probable conserved transmembrane protein	306.3	298.8	218.9	4288.3	4183.58	3065.07	-0.04	0.9733	1	-0.48	0.6586	1	-0.45	0.6452	1
Rv1862	adhA	Probable alcohol dehydrogenase AdhA	131.3	123.9	241	3939	3716.06	7229.3	-0.08	0.9054	1	0.88	0.4004	1	0.96	0.3613	1
Rv1863c	-	Probable conserved integral membrane protein	574.9	635.3	265.6	11498.7	12705.3	5312.19	0.14	0.8528	1	-1.11	0.1175	1	-1.26	0.147	1
Rv1864c	-	hypothetical protein	197.8	186.7	203.7	3560.7	3359.78	3666.17	-0.08	0.9112	1	0.04	0.9598	1	0.13	0.8912	1
Rv1865c	-	Probable short-chain type dehydrogenase	204.4	567	239.9	4905.2	13608.2	5756.4	1.47	0.4835	1	0.23	0.8655	1	-1.24	0.5482	1
Rv1866	-	hypothetical protein	103.9	88.2	63.1	6652.1	5643.43	4035.84	-0.24	0.7509	1	-0.72	0.3613	1	-0.48	0.5514	1
Rv1867	-	hypothetical protein	162.6	151.6	128.9	5855.1	5456.69	4640.39	-0.1	0.8749	1	-0.34	0.6029	1	-0.23	0.7441	1
Rv1868	-	hypothetical protein	232.2	226.1	150.5	12539	12211.3	8128.88	-0.04	0.9462	1	-0.63	0.2258	1	-0.59	0.3548	1
Rv1869c	-	Probable reductase	190.5	253	253.7	8761.5	11639.2	11669.1	0.41	0.4382	1	0.41	0.4984	1	0	0.9946	1
Rv1870c	-	hypothetical protein	253	345.7	283	5059.4	6914.4	5660.59	0.45	0.6867	1	0.16	0.8078	1	-0.29	0.7705	1
Rv1871c	-	hypothetical protein	134.6	112.7	187.1	2153.2	1803.86	2993.71	-0.26	0.7018	1	0.48	0.5594	1	0.73	0.4109	1
Rv1872c	lldD2	Possible L-lactate dehydrogenase (cytochrome) LldD2	421.4	278.3	901.2	10957	7235.79	23431.8	-0.6	0.5146	1	1.1	0.3181	1	1.7	0.1591	1
Rv1873	-	hypothetical protein	334.4	500.5	341.1	6018.7	9009.85	6139.32	0.58	0.3008	1	0.03	0.9618	1	-0.55	0.3673	1
Rv1874	-	hypothetical protein	328.9	276.1	329.7	7235.6	6074.66	7253.31	-0.25	0.6924	1	0	0.9961	1	0.26	0.7244	1
Rv1875	-	hypothetical protein	335.8	386.3	524.8	2686.1	3090.62	4198.62	0.2	0.837	1	0.64	0.6417	1	0.44	0.7082	1
Rv1876	bfrA	Probable bacterioferritin BfrA	430.8	843.4	408.4	8615.2	16868.1	8167.97	0.97	0.4569	1	-0.08	0.9115	1	-1.05	0.4419	1
Rv1877	-	Probable conserved integral membrane protein	216.7	431.7	317.5	13000.3	25904.2	19049	0.99	0.1172	1	0.55	0.2107	1	-0.44	0.5859	1
Rv1878	glnA3	Probable glutamine synthetase GlnA3 (glutamine synthase) (GS-I)	133.4	218.5	121.4	6935.4	11359.5	6312.27	0.71	0.3703	1	-0.14	0.9237	1	-0.85	0.3872	1
Rv1879	-	hypothetical protein	117.4	68.2	56.9	3990.4	2317.99	1935.9	-0.78	0.2846	1	-1.04	0.1464	1	-0.26	0.6869	1
Rv1880c	cyp140	Probable cytochrome P450 140 Cyp140	171.3	238.4	181	5139.9	7152.48	5428.66	0.48	0.6916	1	0.08	0.926	1	-0.4	0.7436	1
Rv1881c	lppE	Possible conserved lipoprotein LppE	297.9	220.8	248.9	4765.8	3533.19	3982.58	-0.43	0.6445	1	-0.26	0.7967	1	0.17	0.8446	1
Rv1882c	-	Probable short-chain type dehydrogenase/reductase	381.5	415.3	607.3	10683.1	11629	17005.7	0.12	0.8042	1	0.67	0.2662	1	0.55	0.3655	1
Rv1883c	-	hypothetical protein	187.9	111.7	202.1	2255.3	1340.13	2425.35	-0.75	0.4678	1	0.1	0.8975	1	0.86	0.3551	1
Rv1884c	rpfC	Probable resuscitation-promoting factor RpfC	41.6	33.2	46.5	416.4	331.51	464.9	-0.33	0.7088	1	0.16	0.8926	1	0.49	0.6774	1
Rv1885c	-	Chorismate mutase	125	167.5	143.7	2250.6	3014.16	2586.56	0.42	0.6721	1	0.2	0.7386	1	-0.22	0.807	1
Rv1886c	fbpB	Secreted antigen 85-B FbpB (85B) (antigen 85 complex B) (mycolyl transferase 85B) (fibronectin-binding protein B) (extracellular alpha-antigen)	321.3	211.9	166	14780.3	9749.44	7633.85	-0.6	0.1015	1	-0.95	0.0185	0.88492	-0.35	0.4741	1
Rv1887	-	Hypothetical protein	167	191.4	130.2	6345.8	7273.55	4946.05	0.2	0.812	1	-0.36	0.5299	1	-0.56	0.5349	1
Rv1888A	-	hypothetical protein	0	0	0	0	0	0	0	1	1	0	1	1	0	1	1
Rv1888c	-	Possible transmembrane protein	328.6	268.8	243	8542.4	6988.29	6317.26	-0.29	0.6163	1	-0.44	0.3587	1	-0.15	0.8323	1
Rv1889c	-	hypothetical protein	260.2	732.4	578.5	1560.9	4394.62	3471.12	1.49	0.6988	1	1.15	0.7876	1	-0.34	0.6663	1
Rv1890c	-	Hypothetical protein	119.4	110.1	78.6	1910.4	1761.06	1256.95	-0.12	0.9179	1	-0.6	0.5218	1	-0.49	0.7991	1
Rv1891	-	hypothetical protein	708.3	362.9	212.3	11333	5806.86	3397.26	-0.96	0.3403	1	-1.74	0.1946	1	-0.77	0.5169	1
Rv1892	-	Probable membrane protein	256.3	409.6	443.4	3588.1	5734.91	6208.24	0.68	0.4759	1	0.79	0.8311	1	0.11	0.9274	1
Rv1893	-	hypothetical protein	0	0	0	0	0	0	0	1	1	0	1	1	0	1	1
Rv1894c	-	hypothetical protein	553.1	463.9	412.8	12169	10206.8	9081.32	-0.25	0.6957	1	-0.42	0.4937	1	-0.17	0.8107	1
Rv1895	-	Possible dehydrogenase	122.3	93.8	127.7	4158.1	3187.58	4343.5	-0.38	0.5406	1	0.06	0.9433	1	0.45	0.6391	1
Rv1896c	-	hypothetical protein	117.6	99.6	110.8	4939.8	4184.94	4653.54	-0.24	0.6737	1	-0.09	0.8736	1	0.15	0.8173	1
Rv1897c	-	hypothetical protein	86.8	46.9	150.6	694.3	375.27	1204.56	-0.89	0.423	1	0.79	0.7231	1	1.68	0.4251	1
Rv1898	-	hypothetical protein	35.7	20.7	167.2	214.1	124.13	1003.01	-0.79	0.3582	1	2.23	0.2034	1	3.01	0.1759	1
Rv1899c	lppD	Possible lipoprotein LppD	322	475.2	244	6440.7	9504.44	4880.67	0.56	0.3855	1	-0.4	0.4562	1	-0.96	0.1725	1
Rv1900c	lipJ	Probable lignin peroxidase LipJ	109.1	103.2	58.7	4144.3	3921.67	2230.25	-0.08	0.9174	1	-0.89	0.2884	1	-0.81	0.2919	1
Rv1901	cinA	Probable CinA-like protein CinA	261.2	398.6	20.6	8880.4	13553.4	698.96	0.61	0.3309	1	-3.67	0	0	-4.28	0	0
Rv1902c	nanT	Probable sialic acid-transport integral membrane protein NanT	194.2	271.4	205.6	11653.8	16281.3	12333.8	0.48	0.5458	1	0.08	0.8835	1	-0.4	0.6064	1
Rv1903	-	Probable conserved membrane protein	539.9	449.4	299.3	5398.9	4493.99	2992.94	-0.26	0.8034	1	-0.85	0.4844	1	-0.59	0.503	1
Rv1904	-	hypothetical protein	356.3	448.2	318.9	7125.9	8964.79	6378.1	0.33	0.8328	1	-0.16	0.8688	1	-0.49	0.7129	1
Rv1905c	aao	Probable D-amino acid oxidase Aao	339.5	422.3	469.3	11542.7	14359.1	15955.4	0.31	0.5896	1	0.47	0.4009	1	0.15	0.7911	1
Rv1906c	-	hypothetical protein	204.3	276.7	393.7	3676.9	4979.9	7086.21	0.44	0.8154	1	0.95	0.4099	1	0.51	0.6287	1
Rv1907c	-	Hypothetical protein	116.4	23.1	149	2328.3	461.53	2980.06	-2.33	0.0122	0.65028	0.36	0.8488	1	2.69	0.1684	1
Rv1908c	katG	Catalase-peroxidase-peroxynitritase T KatG	3.1	0.7	0.3	207.8	45.81	21.48	-2.18	0.0964	1	-3.27	0.0082	0.56806	-1.09	0.2893	1
Rv1909c	furA	Ferric uptake regulation protein FurA (fur)	80	26.8	127.2	1280.6	428.9	2035.14	-1.58	0.0698	1	0.67	0.547	1	2.25	0.3128	1
Rv1910c	-	Probable exported protein	215	248	213.3	5160.5	5951.86	5118.3	0.21	0.7418	1	-0.01	0.9893	1	-0.22	0.7838	1
Rv1911c	lppC	Probable lipoprotein LppC	54.8	45.9	52.4	876.4	734.23	838.08	-0.26	0.7209	1	-0.06	0.9257	1	0.19	0.8174	1
Rv1912c	fadB5	Possible oxidoreductase FadB5	222.2	132.5	204.2	5778.3	3445.26	5308.64	-0.75	0.4548	1	-0.12	0.8996	1	0.62	0.5979	1
Rv1913	-	hypothetical protein	127.3	157.7	142.5	2546.9	3154.14	2849.37	0.31	0.8363	1	0.16	0.863	1	-0.15	0.9113	1
Rv1914c	-	hypothetical protein	81.5	46.2	51.9	814.9	461.81	518.58	-0.82	0.66	1	-0.65	0.6979	1	0.17	0.8793	1
Rv1915	aceAa	Probable isocitrate lyase AceAa [first part] (isocitrase) (isocitratase) (Icl)	219.8	186.6	216	9231.5	7838.76	9071.82	-0.24	0.6656	1	-0.03	0.9609	1	0.21	0.7334	1
Rv1916	aceAb	Probable isocitrate lyase AceAb [second part] (isocitrase) (isocitratase) (Icl)	120.7	144.2	94.8	3861.5	4614.46	3032.23	0.26	0.7647	1	-0.35	0.6039	1	-0.61	0.5022	1
Rv1917c	PPE34	PPE family protein PPE34	109.4	193	145.1	24950.1	43996.4	33078.3	0.82	0.3051	1	0.41	0.2399	1	-0.41	0.5915	1
Rv1918c	PPE35	PPE family protein PPE35	139.7	154.9	121.5	19840	21992	17247.2	0.15	0.8318	1	-0.2	0.6996	1	-0.35	0.5841	1
Rv1919c	-	hypothetical protein	266	252.9	303.6	3723.4	3539.95	4250.28	-0.07	0.9068	1	0.19	0.8132	1	0.26	0.7611	1
Rv1920	-	Probable membrane protein	227.3	109.3	124.4	5000.9	2405.18	2737.89	-1.06	0.1692	1	-0.87	0.2952	1	0.19	0.78	1
Rv1921c	lppF	Probable conserved lipoprotein LppF	302.3	204.4	156.7	12092.3	8176.56	6267.39	-0.56	0.4184	1	-0.95	0.194	1	-0.38	0.4145	1
Rv1922	-	Probable conserved lipoprotein	250.8	410.9	184.8	9531	15613.9	7020.91	0.71	0.5606	1	-0.44	0.4463	1	-1.15	0.3645	1
Rv1923	lipD	Probable lipase LipD	295.7	281.5	290	16558.3	15764	16239.2	-0.07	0.9082	1	-0.03	0.9524	1	0.04	0.9418	1
Rv1924c	-	hypothetical protein	170	144.1	123.7	3060.1	2593.76	2226.75	-0.24	0.735	1	-0.46	0.4583	1	-0.22	0.7786	1
Rv1925	fadD31	Probable acyl-CoA ligase FadD31 (acyl-CoA synthetase) (acyl-CoA synthase)	786.2	714	1771.9	53460.3	48551.6	120492	-0.14	0.832	1	1.17	0.2428	1	1.31	0.2176	1
Rv1926c	mpt63	Immunogenic protein Mpt63 (antigen Mpt63/MPB63) (16 kDa immunoprotective extracellular protein)	110.6	196.7	52.6	1769.8	3146.42	841.45	0.83	0.4578	1	-1.07	0.6919	1	-1.9	0.1013	1
Rv1927	-	hypothetical protein	269.2	204.1	255.9	8615.1	6529.89	8187.58	-0.4	0.4957	1	-0.07	0.8938	1	0.33	0.6299	1
Rv1928c	-	Probable short-chain type dehydrogenase/reductase	211.1	105.6	135.3	7175.7	3591.78	4600.8	-1	0.082	1	-0.64	0.2486	1	0.36	0.4821	1
Rv1929c	-	hypothetical protein	107.8	98.7	98.9	1939.5	1776.16	1780.14	-0.13	0.8613	1	-0.12	0.8494	1	0	0.9974	1
Rv1930c	-	hypothetical protein	10.7	26.8	6.8	85.6	214.11	54.5	1.32	0.8112	1	-0.65	0.7075	1	-1.97	0.6258	1
Rv1931c	-	Probable transcriptional regulatory protein	32.7	80.4	82.7	130.8	321.49	330.81	1.3	0.3637	1	1.34	0.3648	1	0.04	0.9563	1
Rv1932	tpx	Probable thiol peroxidase Tpx	60.5	23.6	17.3	847	330.26	241.68	-1.36	0.2542	1	-1.81	0.1355	1	-0.45	0.7638	1
Rv1933c	fadE18	Probable acyl-CoA dehydrogenase FadE18	29.4	105.2	16.8	528.4	1893.03	303.17	1.84	0.078	1	-0.8	0.3707	1	-2.64	0.0328	1
Rv1934c	fadE17	Probable acyl-CoA dehydrogenase FadE17	63.4	80.1	147.8	1394.9	1762.3	3252.43	0.34	0.7389	1	1.22	0.3804	1	0.88	0.4908	1
Rv1935c	echA13	Possible enoyl-CoA hydratase EchA13 (enoyl hydrase) (unsaturated acyl-CoA hydratase) (crotonase)	203.1	379.7	240.6	4061.9	7594.6	4812.08	0.9	0.5573	1	0.24	0.7637	1	-0.66	0.6698	1
Rv1936	-	Possible monooxygenase	224.9	320	315	6746.6	9600.37	9450.19	0.51	0.628	1	0.49	0.6538	1	-0.02	0.9802	1
Rv1937	-	Possible oxygenase	86.2	98.3	289.8	7589.1	8652.16	25505.2	0.19	0.6794	1	1.75	0.3323	1	1.56	0.4759	1
Rv1938	ephB	Probable epoxide hydrolase EphB (epoxide hydratase)	102.7	108	177.9	3287.7	3456.67	5693.5	0.07	0.9289	1	0.79	0.4587	1	0.72	0.5032	1
Rv1939	-	Probable oxidoreductase	60.9	53.9	25.2	609.4	539.44	252.45	-0.18	0.8493	1	-1.27	0.3076	1	-1.1	0.4377	1
Rv1940	ribA1	Probable riboflavin biosynthesis protein RibA1 (GTP cyclohydrolase II)	202.4	275.3	165.3	3238.5	4405.19	2645.21	0.44	0.6108	1	-0.29	0.7456	1	-0.74	0.449	1
Rv1941	-	Probable short-chain type dehydrogenase/reductase	235.7	129.3	215.2	1413.9	775.76	1291.1	-0.87	0.8715	1	-0.13	0.8164	1	0.73	0.9758	1
Rv1942c	mazF5	Possible toxin MazF5	0	0	1.8	0	0	7.16	0	1	1	1.48	1	1	1.48	1	1
Rv1943c	mazE5	Possible antitoxin MazE5	116.4	127.5	98.2	2327.6	2549.84	1963.82	0.13	0.9036	1	-0.25	0.8168	1	-0.38	0.7273	1
Rv1944c	-	hypothetical protein	98.9	353	92.3	1384	4941.37	1292.68	1.84	0.2656	1	-0.1	0.9539	1	-1.93	0.3312	1
Rv1945	-	hypothetical protein	188.9	678.3	191.6	7177	25775.9	7281.9	1.84	0.1785	1	0.02	0.9774	1	-1.82	0.1761	1
Rv1946c	lppG	Possible lipoprotein	171.1	135.5	68.5	2394.8	1896.32	958.75	-0.34	0.8029	1	-1.32	0.4423	1	-0.98	0.3743	1
Rv1947	-	Hypothetical protein	70.8	938.8	17.1	425	5632.51	102.85	3.73	0.4394	1	-2.05	0.0522	1	-5.78	0.3131	1
Rv1948c	-	Hypothetical protein	152.6	98.3	183	4576.6	2949.24	5491.49	-0.63	0.4841	1	0.26	0.8158	1	0.9	0.4454	1
Rv1949c	-	hypothetical protein	159.3	277.3	250.6	5416.3	9426.68	8521.51	0.8	0.2861	1	0.65	0.4123	1	-0.15	0.8516	1
Rv1950c	-	hypothetical protein	245.8	470.2	229.2	2458.2	4701.8	2291.85	0.94	0.1995	1	-0.1	0.8707	1	-1.04	0.1813	1
Rv1951c	-	hypothetical protein	78.1	64	141.4	780.7	639.96	1414	-0.29	0.7749	1	0.86	0.7152	1	1.14	0.6693	1
Rv1952	vapB14	Possible antitoxin VapB14	57.8	34.1	5.4	231.2	136.47	21.48	-0.76	0.6355	1	-3.43	0.2507	1	-2.67	0.2566	1
Rv1953	vapC14	Possible toxin VapC14	102.1	181.6	71.8	1837.1	3269.61	1292.39	0.83	0.5292	1	-0.51	0.6449	1	-1.34	0.3721	1
[truncated: 2,025 more rows]

## Sheet: PBS starvation
Table S1b	Whole genome phenotypic profiling of M.tb mutants during PBS starvation in the presence of INH.
mean hits/ TA	Mean of read counts averaged over occupied TA sites
log2 fc	log2-transformed ratios of the normalized read counts of experimental and control condition
pval	P-value calculated by permutation test
qval	P-value adjusted for multiple comparisons by Benjamin-Hochberg correction
ID	Name	Description	Input	PBS starvation + DMSO	PBS starvation + INH	Input	PBS starvation + DMSO	PBS starvation + INH	PBS starvation + DMSO / input			PBS starvation + INH / input			PBS starvation + INH / PBS starvation + DMSO
			mean hits/TA	mean hits/TA	mean hits/TA	Sum of read counts	Sum of read counts	Sum of read counts	log2 fc	pval	qval	log2 fc	pval	qval	log2 fc	pval	qval
Rv0001	dnaA	Chromosomal replication initiator protein DnaA	0	0	0	0	0	0	0	1	1	0	1	1	0	1	1
Rv0002	dnaN	DNA polymerase III (beta chain) DnaN (DNA nucleotidyltransferase)	0	0	0	0	0	0	0	1	1	0	1	1	0	1	1
Rv0003	recF	DNA replication and repair protein RecF (single-strand DNA binding protein)	27.3	21.1	13.7	1802.7	1393.98	904.18	-0.37	0.9825	1	-1	0.983	1	-0.62	0.4671	1
Rv0004	-	hypothetical protein	0	0	0	0	0	0	0	1	1	0	1	1	0	1	1
Rv0005	gyrB	DNA gyrase (subunit B) GyrB (DNA topoisomerase (ATP-hydrolysing)) (DNA topoisomerase II) (type II DNA topoisomerase)	0	0	0	0	0	0	0	1	1	0	1	1	0	1	1
Rv0006	gyrA	DNA gyrase (subunit A) GyrA (DNA topoisomerase (ATP-hydrolysing)) (DNA topoisomerase II) (type II DNA topoisomerase)	0.2	0	0.1	20.1	0	11.85	-0.31	1	1	-0.76	1	1	0.19	1	1
Rv0007	-	Possible conserved membrane protein	234	93.5	81.6	4680.4	1869.54	1632.72	-1.32	0.1937	1	-1.52	0.1545	1	-0.2	0.8251	1
Rv0008c	-	Possible membrane protein	154.1	124.4	41.7	1232.5	995.34	333.57	-0.31	0.7953	1	-1.89	0.5119	1	-1.58	0.4113	1
Rv0009	ppiA	Probable iron-regulated peptidyl-prolyl cis-trans isomerase A PpiA (PPIase A) (rotamase A)	59.1	95.2	252.9	709.5	1141.85	3035.06	0.69	0.7497	1	2.1	0.5173	1	1.41	0.7197	1
Rv0010c	-	Probable conserved membrane protein	126.3	174.7	171.2	2526	3494.42	3424.95	0.47	0.6504	1	0.44	0.6688	1	-0.03	0.9705	1
Rv0011c	-	Probable conserved transmembrane protein	0	0	0	0	0	0	0	1	1	0	1	1	0	1	1
Rv0012	-	Probable conserved membrane protein	41.9	56.5	70.5	1172.4	1581.07	1973.63	0.43	0.4894	1	0.75	0.3341	1	0.32	0.6337	1
Rv0013	trpG	Possible anthranilate synthase component II TrpG (glutamine amidotransferase)	0	0	0	0	0	0	0	1	1	0	1	1	0	1	1
Rv0014c	pknB	Transmembrane serine/threonine-protein kinase B PknB (protein kinase B) (STPK B)	0	0	0	0	0	0	0	1	1	0	1	1	0	1	1
Rv0015c	pknA	Transmembrane serine/threonine-protein kinase A PknA (protein kinase A) (STPK A)	0.4	1.8	0.3	9.2	47.57	7.22	2.37	1	1	-0.35	1	1	-2.72	1	1
Rv0016c	pbpA	Probable penicillin-binding protein PbpA	15.1	22.2	29.5	1023.5	1507.59	2009.18	0.56	0.6108	1	0.97	0.294	1	0.41	0.6498	1
Rv0017c	rodA	Probable cell division protein RodA	210.6	166.5	86.6	9685.5	7661.03	3983.49	-0.34	0.7722	1	-1.28	0.392	1	-0.94	0.5334	1
Rv0018c	pstP	Phosphoserine/threonine phosphatase PstP	13	21.7	14.6	600.2	997.9	673.45	0.73	0.449	1	0.17	0.8592	1	-0.57	0.5146	1
Rv0019c	fhaB	Conserved protein with FHA domain, FhaB	22.5	20.2	11.6	539.7	485.36	277.8	-0.15	0.8681	1	-0.96	0.3766	1	-0.8	0.4038	1
Rv0020c	fhaA	Conserved protein with FHA domain, FhaA	4.5	16	10.1	449.2	1596.87	1012.1	1.83	0.1983	1	1.17	0.3264	1	-0.66	0.5831	1
Rv0021c	-	hypothetical protein	210.5	252.5	212.3	7579.7	9089.67	7644.37	0.26	0.6469	1	0.01	0.9844	1	-0.25	0.6365	1
Rv0022c	whiB5	Probable transcriptional regulatory protein WhiB-like WhiB5	271.2	296.5	436.8	4339.7	4743.29	6988.53	0.13	0.9091	1	0.69	0.7108	1	0.56	0.6698	1
Rv0023	-	Possible transcriptional regulatory protein	0	0	0	0	0	0	0	1	1	0	1	1	0	1	1
Rv0024	-	Putative secreted protein P60-related protein	56.4	232.5	115.1	1240.5	5114.07	2532.28	2.04	0.2134	1	1.03	0.4994	1	-1.01	0.5199	1
Rv0025	-	hypothetical protein	456.5	145.1	116.8	6391.1	2031.68	1634.87	-1.65	0.3124	1	-1.97	0.2439	1	-0.31	0.8272	1
Rv0026	-	hypothetical protein	168.1	171.1	165.5	4033.7	4107.46	3970.96	0.03	0.9794	1	-0.02	0.9772	1	-0.05	0.9608	1
Rv0027	-	hypothetical protein	61.4	79.5	80.3	613.6	795.04	802.82	0.37	0.7197	1	0.39	0.7233	1	0.01	0.9891	1
Rv0028	-	hypothetical protein	362.8	367.3	535.1	2902.6	2938.68	4280.48	0.02	0.9734	1	0.56	0.8863	1	0.54	0.8945	1
Rv0029	-	hypothetical protein	196.2	86.2	98	6671.8	2929.55	3331.48	-1.19	0.3444	1	-1	0.4271	1	0.19	0.8078	1
Rv0030	-	hypothetical protein	67.9	69.1	237.1	678.8	690.86	2370.86	0.03	0.9804	1	1.8	0.7065	1	1.78	0.6018	1
Rv0031	-	Possible remnant of a transposase	0	0	0	0	0	0	0	1	1	0	1	1	0	1	1
Rv0032	bioF2	Possible 8-amino-7-oxononanoate synthase BioF2 (AONS) (8-amino-7-ketopelargonate synthase) (7-keto-8-amino-pelargonic acid synthetase) (7-KAP synthetase) (L-alanine--pimelyl CoA ligase)	280	208.7	200.4	28001.2	20874.4	20035.2	-0.42	0.6225	1	-0.48	0.5712	1	-0.06	0.8942	1
Rv0033	acpA	Probable acyl carrier protein AcpA (ACP)	192.5	415.3	216.9	1155.3	2491.96	1301.64	1.11	0.4427	1	0.17	0.83	1	-0.94	0.4903	1
Rv0034	-	hypothetical protein	216.6	213	300	2166.3	2130.31	3000.4	-0.02	0.985	1	0.47	0.6841	1	0.49	0.5734	1
Rv0035	fadD34	Probable fatty-acid-CoA ligase FadD34 (fatty-acid-CoA synthetase) (fatty-acid-CoA synthase)	269	217.1	171.5	12910.4	10420.3	8229.66	-0.31	0.773	1	-0.65	0.5144	1	-0.34	0.5336	1
Rv0036c	-	hypothetical protein	180.8	106.5	187.7	1446.2	851.99	1501.44	-0.76	0.3705	1	0.05	0.9465	1	0.82	0.4151	1
Rv0037c	-	Probable conserved integral membrane protein	351.1	214	341.5	11935.8	7274.53	11609.6	-0.71	0.5334	1	-0.04	0.9689	1	0.67	0.8288	1
Rv0038	-	hypothetical protein	210.9	83.7	148.4	2952.2	1172.49	2078.27	-1.33	0.2899	1	-0.51	0.6317	1	0.83	0.6694	1
Rv0039c	-	Possible conserved transmembrane protein	240.3	128.8	105	1922.7	1030.47	840.18	-0.9	0.7054	1	-1.19	0.6444	1	-0.29	0.8094	1
Rv0040c	mtc28	Secreted proline rich protein Mtc28 (proline rich 28 kDa antigen)	675	619.7	694.2	10800.5	9915.93	11107.7	-0.12	0.8791	1	0.04	0.9608	1	0.16	0.8371	1
Rv0041	leuS	Probable leucyl-tRNA synthetase LeuS (leucine--tRNA ligase) (LEURS)	0	0	0	0	6.45	0	0.07	1	1	0	1	1	-0.07	1	1
Rv0042c	-	Possible transcriptional regulatory protein (probably MarR-family)	15.1	7.3	13.1	151.4	73	130.94	-1.05	0.4339	1	-0.21	0.8691	1	0.84	0.5497	1
Rv0043c	-	Probable transcriptional regulatory protein (probably GntR-family)	242.3	164.7	230.3	3392.2	2305.66	3224.48	-0.56	0.5604	1	-0.07	0.9377	1	0.48	0.5016	1
Rv0044c	-	Possible oxidoreductase	181.4	248.5	224.4	6894.7	9441.55	8526.43	0.45	0.6155	1	0.31	0.6388	1	-0.15	0.8613	1
Rv0045c	-	Possible hydrolase	138.5	103.8	102.7	1661.7	1245.36	1232.56	-0.42	0.688	1	-0.43	0.6726	1	-0.01	0.9835	1
Rv0046c	ino1	myo-inositol-1-phosphate synthase Ino1 (inositol 1-phosphate synthetase) (D-glucose 6-phosphate cycloaldolase) (glucose 6-phosphate cyclase) (glucocycloaldolase)	0	0	0	0	0	0	0	1	1	0	1	1	0	1	1
Rv0047c	-	hypothetical protein	185.8	107.6	107.5	2601.4	1506.7	1504.6	-0.79	0.4379	1	-0.79	0.4414	1	0	0.998	1
Rv0048c	-	Possible membrane protein	836.9	623.8	513.4	23434.1	17467	14376.5	-0.42	0.6213	1	-0.7	0.4591	1	-0.28	0.7407	1
Rv0049	-	hypothetical protein	421.3	507.4	813.9	5056.1	6088.77	9766.87	0.27	0.7745	1	0.95	0.5289	1	0.68	0.6573	1
Rv0050	ponA1	Probable bifunctional penicillin-binding protein 1A/1B PonA1 (murein polymerase) (PBP1): penicillin-insensitive transglycosylase (peptidoglycan TGASE) + penicillin-sensitive transpeptidase (DD-transpeptidase)	67.6	82.1	80.2	4462.4	5418.93	5295.3	0.28	0.7212	1	0.25	0.7427	1	-0.03	0.9613	1
Rv0051	-	Probable conserved transmembrane protein	122.1	87	95.5	8056.7	5745.11	6303.33	-0.49	0.7597	1	-0.35	0.6924	1	0.13	0.8895	1
Rv0052	-	hypothetical protein	523.8	173.1	178.4	6285.4	2077.38	2140.69	-1.6	0.5638	1	-1.55	0.5909	1	0.04	0.9504	1
Rv0053	rpsF	30S ribosomal protein S6 RpsF	0	0	0	0	0	0	0	1	1	0	1	1	0	1	1
Rv0054	ssb	Single-strand binding protein Ssb (helix-destabilizing protein)	0	0	0	0	0	0	0	1	1	0	1	1	0	1	1
Rv0055	rpsR1	30S ribosomal protein S18-1 RpsR1	2.3	0	50.6	18.4	0	404.57	-1.72	1	1	4.46	1	1	5.69	1	1
Rv0056	rplI	50S ribosomal protein L9 RplI	76.2	43.6	36.7	1066.8	610.94	513.61	-0.8	0.6606	1	-1.05	0.4607	1	-0.25	0.7938	1
Rv0057	-	Hypothetical protein	40.8	27.3	34.2	1224.8	819.32	1025.19	-0.58	0.6801	1	-0.26	0.8691	1	0.32	0.7989	1
Rv0058	dnaB	Probable replicative DNA helicase DnaB	0	0	0	0	0	0	0	1	1	0	1	1	0	1	1
Rv0059	-	Hypothetical protein	497.6	515.2	794.6	15923.9	16484.8	25427.7	0.05	0.9349	1	0.68	0.5373	1	0.63	0.5627	1
Rv0060	-	hypothetical protein	0	0	0	0	0	0	0	1	1	0	1	1	0	1	1
Rv0061c	-	Hypothetical protein	258.1	137.5	130.8	3097.2	1650.05	1569.74	-0.91	0.4553	1	-0.98	0.4252	1	-0.07	0.9669	1
Rv0062	celA1	Possible cellulase CelA1 (endoglucanase) (endo-1,4-beta-glucanase) (FI-cmcase) (carboxymethyl cellulase)	112.4	99.7	173.8	4272.4	3787.06	6602.92	-0.17	0.8031	1	0.63	0.5784	1	0.8	0.4886	1
Rv0063	-	Possible oxidoreductase	109.4	118.6	190.9	4594.8	4982.62	8017.22	0.12	0.8756	1	0.8	0.2965	1	0.69	0.373	1
Rv0064	-	Probable conserved transmembrane protein	94	101.3	109	12026	12972.1	13953.6	0.11	0.8613	1	0.21	0.7444	1	0.11	0.8589	1
Rv0064A	vapB1	Possible antitoxin VapB1	228.9	504.7	296.3	1373.3	3028.46	1777.89	1.14	0.344	1	0.37	0.5961	1	-0.77	0.4473	1
Rv0065	vapC1	Possible toxin VapC1	37.6	34	53.1	525.7	476.1	742.88	-0.14	0.8814	1	0.5	0.6921	1	0.64	0.6247	1
Rv0066c	icd2	Probable isocitrate dehydrogenase [NADP] Icd2 (oxalosuccinate decarboxylase) (IDH) (NADP+-specific ICDH) (IDP)	11.5	15.5	18	758.4	1024.28	1191.02	0.43	0.5114	1	0.65	0.3529	1	0.22	0.7388	1
Rv0067c	-	Possible transcriptional regulatory protein (possibly TetR-family)	3	5.1	3.5	66.9	112.72	76.87	0.75	0.5118	1	0.2	0.8464	1	-0.55	0.62	1
Rv0068	-	Probable oxidoreductase	185.3	163.3	153.1	4076.9	3593.42	3367.27	-0.18	0.8314	1	-0.28	0.77	1	-0.09	0.9254	1
Rv0069c	sdaA	Probable L-serine dehydratase SdaA (L-serine deaminase) (SDH) (L-SD)	146.7	143	40.8	3227.1	3146.87	898.65	-0.04	0.9732	1	-1.84	0.3729	1	-1.81	0.1879	1
Rv0070c	glyA2	Serine hydroxymethyltransferase GlyA2 (serine methylase 2) (SHMT 2)	63	90.2	77.7	2014.6	2885.56	2487.58	0.52	0.4668	1	0.3	0.6987	1	-0.21	0.7816	1
Rv0071	-	Possible maturase	84.9	161.4	197.2	1357.8	2582.64	3155.73	0.93	0.7636	1	1.22	0.2732	1	0.29	0.8153	1
Rv0072	-	Probable glutamine-transport transmembrane protein ABC transporter	664.2	662.4	624.2	21253.8	21196.5	19973.4	0	0.9972	1	-0.09	0.8929	1	-0.09	0.9334	1
Rv0073	-	Probable glutamine-transport ATP-binding protein ABC transporter	316.2	89.4	290	8220.2	2323.31	7540.86	-1.82	0.0376	1	-0.12	0.9152	1	1.7	0.2379	1
Rv0074	-	hypothetical protein	126.2	232.5	165	3533.6	6508.9	4619.13	0.88	0.5077	1	0.39	0.622	1	-0.49	0.6883	1
Rv0075	-	Probable aminotransferase	239.4	175.6	187.2	10533.7	7724.75	8237.9	-0.45	0.6308	1	-0.35	0.7092	1	0.09	0.8878	1
Rv0076c	-	Probable membrane protein	324.2	284.5	318.9	1945.4	1707.04	1913.24	-0.19	0.934	1	-0.02	0.9837	1	0.16	0.8407	1
Rv0077c	-	Probable oxidoreductase	219.6	182.2	181.6	4830.1	4009.32	3994.22	-0.27	0.8416	1	-0.27	0.8123	1	-0.01	0.9925	1
Rv0078	-	Probable transcriptional regulatory protein	50	27.4	20.9	700	384.21	292.82	-0.87	0.5607	1	-1.26	0.3616	1	-0.39	0.7798	1
Rv0078A	-	Hypothetical protein	91.1	69.9	28.2	1640.5	1257.45	506.95	-0.38	0.8997	1	-1.69	0.6384	1	-1.31	0.2784	1
Rv0078B	-	hypothetical protein	41.2	180.7	143	164.9	722.86	572.08	2.13	0.1439	1	1.79	0.2911	1	-0.34	0.6361	1
Rv0079	-	hypothetical protein	239.3	304.4	286.1	6222	7914.43	7438.59	0.35	0.6852	1	0.26	0.7382	1	-0.09	0.9087	1
Rv0080	-	hypothetical protein	87.1	57.8	163	522.6	346.85	978.23	-0.59	0.6781	1	0.9	0.879	1	1.5	0.8038	1
Rv0081	-	Probable transcriptional regulatory protein	251	343.5	303.4	2510	3434.79	3033.93	0.45	0.5931	1	0.27	0.753	1	-0.18	0.8185	1
Rv0082	-	Probable oxidoreductase	10.7	37.1	11.7	149.1	519.78	164.47	1.8	0.3287	1	0.14	1	1	-1.66	0.2891	1
Rv0083	-	Probable oxidoreductase	154.7	86.8	91.5	6188.6	3473.23	3658.95	-0.83	0.3042	1	-0.76	0.343	1	0.08	0.9029	1
Rv0084	hycD	Possible formate hydrogenlyase HycD (FHL)	92.1	31.4	38.1	1289.3	438.93	533.25	-1.55	0.6017	1	-1.27	0.7755	1	0.28	0.985	1
Rv0085	hycP	Possible hydrogenase HycP	1.7	2.3	8.4	10.1	13.59	50.57	0.43	1	1	2.33	1	1	1.9	1	1
Rv0086	hycQ	Possible hydrogenase HycQ	116	51.8	29.7	3246.9	1451.34	830.7	-1.16	0.7617	1	-1.97	0.4972	1	-0.8	0.4764	1
Rv0087	hycE	Possible formate hydrogenase HycE (FHL)	39	62.9	43.3	1717.5	2767.31	1907.14	0.69	0.5978	1	0.15	0.9874	1	-0.54	0.7321	1
Rv0088	-	Possible polyketide cyclase/dehydrase	55.7	114.5	76.6	1224.9	2518.41	1684.31	1.04	0.5857	1	0.46	0.6811	1	-0.58	0.6248	1
Rv0089	-	Possible methyltransferase/methylase	24.9	22.1	30.9	447.9	397.58	556.62	-0.17	0.8853	1	0.31	0.7607	1	0.49	0.7623	1
Rv0090	-	Possible membrane protein	309.1	260	268.5	7419.2	6239.78	6444.43	-0.25	0.8008	1	-0.2	0.8419	1	0.05	0.9338	1
Rv0091	mtn	Probable bifunctional MTA/SAH nucleosidase Mtn: 5'-methylthioadenosine nucleosidase (methylthioadenosine methylthioribohydrolase) + S-adenosylhomocysteine nucleosidase (S-adenosyl-L-homocysteine homocysteinylribohydrolase)	182.7	314.3	304.4	4019.4	6914.75	6696.95	0.78	0.4253	1	0.74	0.5076	1	-0.05	0.9643	1
Rv0092	ctpA	Cation transporter P-type ATPase a CtpA	49	52.8	58.1	2644	2853.84	3135.86	0.11	0.8617	1	0.25	0.7454	1	0.14	0.8685	1
Rv0093c	-	Probable conserved membrane protein	9.6	20.6	80.4	133.8	289.07	1125.89	1.11	0.7152	1	3.07	0.7071	1	1.96	0.7661	1
Rv0094c	-	hypothetical protein	357.1	153.6	124.4	9998	4300.91	3482.19	-1.22	0.3137	1	-1.52	0.2517	1	-0.3	0.678	1
Rv0095c	-	hypothetical protein	9.8	4.3	3.6	137.8	60.81	50.57	-1.18	1	1	-1.45	1	1	-0.27	0.7463	1
Rv0096	PPE1	PPE family protein PPE1	440.1	104.8	85.5	26405.8	6288.43	5131.5	-2.07	0.4073	1	-2.36	0.2925	1	-0.29	0.6614	1
Rv0097	-	Possible oxidoreductase	219.5	170.8	143.3	10537	8197.67	6880.49	-0.36	0.5222	1	-0.61	0.3277	1	-0.25	0.6357	1
Rv0098	fcoT	Probable fatty acyl CoA thioesterase type III FcoT	406.2	191.9	281.4	8124.4	3837.73	5628.08	-1.08	0.5075	1	-0.53	0.776	1	0.55	0.737	1
Rv0099	fadD10	Possible fatty-acid-CoA ligase FadD10 (fatty-acid-CoA synthetase) (fatty-acid-CoA synthase)	24.5	29.8	22.4	1472.7	1790.57	1344.88	0.28	0.7249	1	-0.13	0.8757	1	-0.41	0.5993	1
Rv0100	-	hypothetical protein	247.1	201	172.6	1482.4	1205.99	1035.81	-0.3	0.8212	1	-0.52	0.6613	1	-0.22	0.8156	1
Rv0101	nrp	Probable peptide synthetase Nrp (peptide synthase)	90.1	107.6	118.2	18564.9	22175.8	24342	0.26	0.653	1	0.39	0.554	1	0.13	0.8346	1
Rv0102	-	Probable conserved integral membrane protein	0	0.1	0	0	6.45	0	0.12	1	1	0	1	1	-0.12	1	1
Rv0103c	ctpB	Probable cation-transporter P-type ATPase B CtpB	171.8	187.6	228	9618.9	10506.9	12765.9	0.13	0.8601	1	0.41	0.5315	1	0.28	0.6879	1
Rv0104	-	hypothetical protein	234.8	200.2	178.8	11740.3	10009	8939.46	-0.23	0.7732	1	-0.39	0.5909	1	-0.16	0.7886	1
Rv0105c	rpmB1	50S ribosomal protein L28-1 RpmB1	64.4	41.3	77.1	643.8	413.18	770.98	-0.64	0.9758	1	0.26	0.5889	1	0.9	0.6874	1
Rv0106	-	hypothetical protein	101.3	107.6	89.4	2025.2	2151.27	1787.71	0.09	0.9119	1	-0.18	0.8455	1	-0.27	0.7801	1
Rv0107c	ctpI	Probable cation-transporter ATPase I CtpI	152.8	115	151.5	18032.1	13572.3	17873.3	-0.41	0.5532	1	-0.01	0.9848	1	0.4	0.5531	1
Rv0108c	-	Hypothetical protein	233.4	225.8	199.9	933.5	903.1	799.43	-0.05	0.968	1	-0.22	0.8336	1	-0.18	0.9109	1
Rv0109	PE_PGRS1	PE-PGRS family protein PE_PGRS1	135	235	157.7	6748.4	11749.8	7885.83	0.8	0.5378	1	0.22	0.8445	1	-0.58	0.6574	1
Rv0110	-	Probable conserved integral membrane protein	357.7	359.3	423.1	9301.1	9341.59	11001.1	0.01	0.9929	1	0.24	0.7085	1	0.24	0.7161	1
Rv0111	-	Possible transmembrane acyltransferase	94	133.8	114.1	7519	10701.2	9125.71	0.51	0.2692	1	0.28	0.5348	1	-0.23	0.6085	1
Rv0112	gca	Possible GDP-mannose 4,6-dehydratase Gca (GDP-D-mannose dehydratase)	94.3	74.1	84.7	5469.9	4298.97	4911.04	-0.35	0.5487	1	-0.16	0.7868	1	0.19	0.7686	1
Rv0113	gmhA	Probable sedoheptulose-7-phosphate isomerase GmhA (phosphoheptose isomerase)	4.2	4.7	11	100.6	112.37	263.92	0.16	0.9515	1	1.39	0.5375	1	1.23	0.6096	1
Rv0114	gmhB	Possible D-alpha,beta-D-heptose-1,7-biphosphate phosphatase GmhB (D-glycero-D-manno-heptose 7-phosphate kinase)	230.1	359.2	199.5	4142.4	6465.01	3591.22	0.64	0.474	1	-0.21	0.823	1	-0.85	0.3786	1
Rv0115	hddA	Possible D-alpha-D-heptose-7-phosphate kinase HddA	250.5	293.6	188.5	8516.4	9982.3	6409.67	0.23	0.7591	1	-0.41	0.6574	1	-0.64	0.3636	1
Rv0116c	ldtA	Probable L,D-transpeptidase LdtA	146.8	206.5	461.9	4403	6195.49	13856.6	0.49	0.7432	1	1.65	0.3838	1	1.16	0.3831	1
Rv0117	oxyS	Oxidative stress response regulatory protein OxyS	55.4	85	68.6	1774.1	2718.66	2193.64	0.62	0.5791	1	0.31	0.7241	1	-0.31	0.7642	1
Rv0118c	oxcA	Probable oxalyl-CoA decarboxylase OxcA	33.3	42.5	116.1	1664.2	2126.13	5807.2	0.35	0.7794	1	1.8	0.6353	1	1.45	0.7853	1
Rv0119	fadD7	Probable fatty-acid-CoA ligase FadD7 (fatty-acid-CoA synthetase) (fatty-acid-CoA synthase)	1.1	1.8	3.1	27.6	46.87	80.94	0.77	0.5971	1	1.55	0.6171	1	0.79	0.6905	1
Rv0120c	fusA2	Probable elongation factor G FusA2 (EF-G)	44.9	18.4	25.1	2243.1	919.98	1254.46	-1.29	0.203	1	-0.84	0.3581	1	0.45	0.5587	1
Rv0121c	-	hypothetical protein	230.1	238.5	218.2	4601	4769.32	4363	0.05	0.946	1	-0.08	0.9398	1	-0.13	0.9079	1
Rv0122	-	Hypothetical protein	40.5	16.8	36.5	729	302.66	657.43	-1.27	0.6733	1	-0.15	0.71	1	1.12	0.7389	1
Rv0123	-	hypothetical protein	0.7	0	0.5	9.2	0	7.22	-0.73	1	1	-0.35	1	1	0.6	1	1
Rv0124	PE_PGRS2	PE-PGRS family protein PE_PGRS2	96.2	142.5	119.4	2115.6	3135.99	2625.97	0.57	0.7021	1	0.31	0.7105	1	-0.26	0.8691	1
Rv0125	pepA	Probable serine protease PepA (serine proteinase) (MTB32A)	48.1	103.8	66.3	865.6	1868.58	1193.84	1.11	0.3165	1	0.46	0.6566	1	-0.65	0.5625	1
Rv0126	treS	Trehalose synthase TreS	1.8	2.1	18.4	107.2	122.81	1066.73	0.2	0.856	1	3.32	0.213	1	3.12	0.2132	1
Rv0127	mak	Maltokinase Mak	0.5	1.2	1.2	28.4	64.8	66.49	1.19	0.6564	1	1.23	0.2971	1	0.04	0.9876	1
Rv0128	-	Probable conserved transmembrane protein	380.2	358.1	426.7	12928.3	12176	14506.1	-0.09	0.8999	1	0.17	0.8195	1	0.25	0.7433	1
Rv0129c	fbpC	Secreted antigen 85-C FbpC (85C) (antigen 85 complex C) (AG58C) (mycolyl transferase 85C) (fibronectin-binding protein C)	104.3	125.2	144.3	5634.8	6763.14	7791.79	0.26	0.6694	1	0.47	0.4635	1	0.2	0.6973	1
Rv0130	htdZ	Probable 3-hydroxyl-thioester dehydratase	1.7	5.5	22.2	10.1	33.28	132.97	1.73	0.4568	1	3.72	0.4231	1	2	0.7255	1
Rv0131c	fadE1	Probable acyl-CoA dehydrogenase FadE1	89.9	93.8	65.6	3057	3189.49	2230.21	0.06	0.9768	1	-0.45	0.9578	1	-0.52	0.564	1
Rv0132c	fgd2	Putative F420-dependent glucose-6-phosphate dehydrogenase Fgd2	204.9	183.9	250.3	5736.3	5149.93	7009.74	-0.16	0.8159	1	0.29	0.7052	1	0.44	0.5721	1
Rv0133	-	GCN5-related N-acetyltransferase	296.2	370.9	231	3554.3	4450.87	2772.38	0.32	0.6863	1	-0.36	0.6626	1	-0.68	0.3897	1
Rv0134	ephF	Possible epoxide hydrolase EphF (epoxide hydratase) (arene-oxide hydratase)	196.7	159.9	163.7	4326.7	3518.7	3601.16	-0.3	0.7315	1	-0.26	0.7535	1	0.03	0.9638	1
Rv0135c	-	Possible transcriptional regulatory protein	4.4	9.2	18.4	96.2	203.31	403.78	1.08	0.3673	1	2.07	0.0584	1	0.99	0.2708	1
Rv0136	cyp138	Probable cytochrome P450 138 Cyp138	386.7	204.6	224.1	17014.4	9004.19	9858.78	-0.92	0.5599	1	-0.79	0.6338	1	0.13	0.835	1
Rv0137c	msrA	Probable peptide methionine sulfoxide reductase MsrA (protein-methionine-S-oxide reductase) (peptide met(O) reductase)	54.7	97.9	92.5	1203.3	2152.86	2034.7	0.84	0.5409	1	0.76	0.3329	1	-0.08	0.9408	1
Rv0138	-	hypothetical protein	452.4	700.3	503.5	5428.6	8403.36	6042	0.63	0.3921	1	0.15	0.8162	1	-0.48	0.4652	1
Rv0139	-	Possible oxidoreductase	391.5	418.4	497.4	9395.1	10040.6	11937.4	0.1	0.8988	1	0.35	0.6598	1	0.25	0.7394	1
Rv0140	-	hypothetical protein	161.9	216.1	135.8	4857.1	6482.04	4075.49	0.42	0.6755	1	-0.25	0.8071	1	-0.67	0.5268	1
Rv0141c	-	hypothetical protein	155.5	84.5	277.4	2488	1351.29	4438.3	-0.88	0.5089	1	0.83	0.4953	1	1.72	0.2181	1
Rv0142	-	hypothetical protein	64.7	55.2	94.3	647.3	551.56	942.56	-0.23	0.8162	1	0.54	0.8443	1	0.77	0.6811	1
Rv0143c	-	Probable conserved transmembrane protein	112.9	177.3	170.9	5646.1	8866.48	8542.8	0.65	0.2199	1	0.6	0.2541	1	-0.05	0.9218	1
Rv0144	-	Probable transcriptional regulatory protein (possibly TetR-family)	367.9	423.4	275.9	10301.6	11854.3	7726.09	0.2	0.6847	1	-0.42	0.4113	1	-0.62	0.2279	1
Rv0145	-	Possible S-adenosylmethionine-dependent methyltransferase	400.3	274.3	229.5	11207.9	7679.32	6426.15	-0.55	0.6162	1	-0.8	0.4718	1	-0.26	0.7007	1
Rv0146	-	Possible S-adenosylmethionine-dependent methyltransferase	248.1	279	243.4	7444.5	8368.9	7303.24	0.17	0.7803	1	-0.03	0.9621	1	-0.2	0.748	1
Rv0147	-	Probable aldehyde dehydrogenase (NAD+) dependent	487.5	393.3	396.7	22424.5	18091.7	18250	-0.31	0.5815	1	-0.3	0.5866	1	0.01	0.9748	1
Rv0148	-	Probable short-chain type dehydrogenase/reductase	332.8	306.4	311.3	9984.1	9190.81	9339.86	-0.12	0.8698	1	-0.1	0.8878	1	0.02	0.9741	1
Rv0149	-	Possible quinone oxidoreductase (NADPH:quinone oxidoreductase) (zeta-crystallin)	320.3	249.6	200.3	12169.7	9485.97	7611.74	-0.36	0.5932	1	-0.68	0.3294	1	-0.32	0.5528	1
Rv0150c	-	hypothetical protein	3.4	0	0.9	27.6	0	7.22	-2.15	1	1	-1.93	1	1	0.93	1	1
Rv0151c	PE1	PE family protein PE1	722.5	391.6	294.9	57803.2	31324.2	23590.2	-0.88	0.244	1	-1.29	0.0584	1	-0.41	0.23	1
Rv0152c	PE2	PE family protein PE2	583.5	432	333	40846.6	30240.2	23310.9	-0.43	0.397	1	-0.81	0.1278	1	-0.38	0.2739	1
Rv0153c	ptbB	Phosphotyrosine protein phosphatase PTPB (protein-tyrosine-phosphatase) (PTPase)	53.4	96.8	77.9	1175.3	2129.96	1714.23	0.86	0.3832	1	0.54	0.4446	1	-0.31	0.7346	1
Rv0154c	fadE2	Probable acyl-CoA dehydrogenase FadE2	375.7	210.8	195.4	8265.1	4638.54	4299.9	-0.83	0.4638	1	-0.94	0.4193	1	-0.11	0.8957	1
Rv0155	pntAa	Probable NAD(P) transhydrogenase (subunit alpha) PntAa [first part; catalytic part] (pyridine nucleotide transhydrogenase subunit alpha) (nicotinamide nucleotide transhydrogenase subunit alpha)	83.2	76.1	54.7	1664.1	1522.59	1093.04	-0.13	0.8501	1	-0.61	0.3493	1	-0.48	0.5473	1
Rv0156	pntAb	Probable NAD(P) transhydrogenase (subunit alpha) PntAb [second part; integral membrane protein] (pyridine nucleotide transhydrogenase subunit alpha) (nicotinamide nucleotide transhydrogenase subunit alpha)	0	0	0	0	0	0	0	1	1	0	1	1	0	1	1
Rv0157	pntB	Probable NAD(P) transhydrogenase (subunit beta) PntB [integral membrane protein] (pyridine nucleotide transhydrogenase subunit beta) (nicotinamide nucleotide transhydrogenase subunit beta)	100.2	83.2	102.4	2003.5	1664.57	2048.7	-0.27	0.7578	1	0.03	0.9651	1	0.3	0.7081	1
Rv0157A	-	hypothetical protein	250.9	2	1.9	2509.4	19.69	19.08	-6.99	0.131	1	-7.04	0.129	1	-0.05	1	1
Rv0158	-	Probable transcriptional regulatory protein (possibly TetR-family)	628	407.1	465	18838.6	12211.7	13950.7	-0.63	0.3327	1	-0.43	0.5195	1	0.19	0.7546	1
Rv0159c	PE3	PE family protein PE3	534.9	357.9	378.6	51347.8	34355.6	36344.2	-0.58	0.1291	1	-0.5	0.1872	1	0.08	0.7857	1
Rv0160c	PE4	PE family protein PE4	228.9	306.7	283.1	18772.1	25151.3	23216.7	0.42	0.437	1	0.31	0.5519	1	-0.12	0.8322	1
Rv0161	-	Possible oxidoreductase	49.7	62.7	32.4	1589.4	2005.52	1036.26	0.34	0.6171	1	-0.62	0.3969	1	-0.95	0.2161	1
Rv0162c	adhE1	Probable zinc-type alcohol dehydrogenase (E subunit) AdhE1	29.2	33.9	26.6	875.6	1015.6	798.3	0.21	0.8607	1	-0.13	0.8532	1	-0.35	0.7736	1
Rv0163	-	hypothetical protein	351	284	281.8	6317.6	5112.73	5073.03	-0.31	0.7324	1	-0.32	0.7401	1	-0.01	0.9906	1
Rv0164	TB18.5	Conserved protein TB18.5	593.9	177	125.7	9501.9	2831.57	2010.54	-1.75	0.4779	1	-2.24	0.4846	1	-0.49	0.7462	1
Rv0165c	mce1R	Probable transcriptional regulatory protein Mce1R (probably GntR-family)	266.1	186.6	245.8	2661.2	1866.32	2458.23	-0.51	0.6012	1	-0.11	0.8973	1	0.4	0.6896	1
Rv0166	fadD5	Probable fatty-acid-CoA ligase FadD5 (fatty-acid-CoA synthetase) (fatty-acid-CoA synthase)	183	256.1	236.5	8418.9	11781.2	10879.7	0.48	0.5282	1	0.37	0.5562	1	-0.11	0.8758	1
Rv0167	yrbE1A	Conserved integral membrane protein YrbE1A	90.9	24	53.1	1091.4	288.37	637.33	-1.92	0.389	1	-0.78	0.6071	1	1.14	0.3794	1
Rv0168	yrbE1B	Conserved integral membrane protein YrbE1B	194	156.5	150.5	5044.5	4069.21	3914.07	-0.31	0.7637	1	-0.37	0.713	1	-0.06	0.9415	1
Rv0169	mce1A	Mce-family protein Mce1A	193.8	181	152.3	12789.1	11946.1	10048.5	-0.1	0.8612	1	-0.35	0.4474	1	-0.25	0.6975	1
Rv0170	mce1B	Mce-family protein Mce1B	186.4	138.6	106.7	5963.3	4436.67	3414.22	-0.43	0.6592	1	-0.8	0.4424	1	-0.38	0.7116	1
Rv0171	mce1C	Mce-family protein Mce1C	182.4	74.4	122.6	8391.9	3424.06	5639.14	-1.29	0.1889	1	-0.57	0.4886	1	0.72	0.3459	1
Rv0172	mce1D	Mce-family protein Mce1D	338.1	162.6	165.9	20961.4	10083.4	10286.4	-1.06	0.1841	1	-1.03	0.1883	1	0.03	0.9556	1
Rv0173	lprK	Possible Mce-family lipoprotein LprK (Mce-family lipoprotein Mce1E)	638.1	185.5	167.2	19142.1	5563.91	5016.02	-1.78	0.1099	1	-1.93	0.0781	1	-0.15	0.8515	1
Rv0174	mce1F	Mce-family protein Mce1F	284.4	174	135.5	15924.8	9744.76	7586.91	-0.71	0.3545	1	-1.07	0.172	1	-0.36	0.6591	1
Rv0175	-	Probable conserved Mce associated membrane protein	136.2	75.1	49.5	2451.3	1351.8	890.64	-0.86	0.4292	1	-1.46	0.2145	1	-0.6	0.4863	1
Rv0176	-	Probable conserved Mce associated transmembrane protein	151	163.8	61.4	4529.2	4913.7	1841.22	0.12	0.8897	1	-1.3	0.1345	1	-1.42	0.1599	1
Rv0177	-	Probable conserved Mce associated protein	123.3	46.5	74.9	2713.4	1022.53	1647.62	-1.41	0.1377	1	-0.72	0.3906	1	0.69	0.3881	1
Rv0178	-	Probable conserved Mce associated membrane protein	145.2	27.2	96.2	3195.4	597.73	2116.31	-2.42	0.024	1	-0.59	0.479	1	1.82	0.0385	1
Rv0179c	lprO	Possible lipoprotein LprO	416.4	241.4	189.8	18320.3	10623.3	8353.15	-0.79	0.4522	1	-1.13	0.3117	1	-0.35	0.6405	1
Rv0180c	-	Probable conserved transmembrane protein	128.4	69.6	157.7	6933.3	3757.13	8515.04	-0.88	0.3747	1	0.3	0.837	1	1.18	0.4719	1
Rv0181c	-	hypothetical protein	211.4	267.6	506.4	5918.7	7492.82	14178.5	0.34	0.7893	1	1.26	0.581	1	0.92	0.6934	1
Rv0182c	sigG	Probable alternative RNA polymerase sigma factor SigG (RNA polymerase ECF type sigma factor)	436.7	287.7	230.4	16593.7	10931.7	8755.25	-0.6	0.8195	1	-0.92	0.7098	1	-0.32	0.6913	1
Rv0183	-	Possible lysophospholipase	271.7	294	303.9	7607.4	8230.82	8508.02	0.11	0.8393	1	0.16	0.7649	1	0.05	0.9322	1
Rv0184	-	hypothetical protein	35.3	43.4	83.7	776.8	954.09	1841.78	0.3	0.7834	1	1.25	0.1394	1	0.95	0.2842	1
Rv0185	-	hypothetical protein	14.4	9.4	8.3	259.8	168.97	150.02	-0.62	0.6056	1	-0.79	0.5375	1	-0.17	0.8545	1
Rv0186	bglS	Probable beta-glucosidase BglS (gentiobiase) (cellobiase) (beta-D-glucoside glucohydrolase)	68.9	73.2	88.4	4407.1	4685.35	5656.52	0.09	0.8888	1	0.36	0.5594	1	0.27	0.637	1
Rv0186A	mymT	Metallothionein, MymT	78.3	18.3	153.3	469.7	109.92	919.76	-2.1	0.4024	1	0.97	0.6949	1	3.06	0.292	1
Rv0187	-	Probable O-methyltransferase	216.6	353.2	202.3	3032.5	4944.8	2832.33	0.71	0.6746	1	-0.1	0.9138	1	-0.8	0.6523	1
Rv0188	-	Probable conserved transmembrane protein	170.7	82.6	109.8	2730.9	1322.09	1756.44	-1.05	0.8364	1	-0.64	0.8682	1	0.41	0.667	1
Rv0189c	ilvD	Probable dihydroxy-acid dehydratase IlvD (dad)	0	0	0	0	0	0	0	1	1	0	1	1	0	1	1
Rv0190	-	hypothetical protein	45.7	50.6	23.6	274.3	303.71	141.33	0.15	0.9229	1	-0.96	0.3093	1	-1.1	0.3842	1
Rv0191	-	Probable conserved integral membrane protein	352.3	248	336	11978.3	8431.47	11424.3	-0.51	0.3338	1	-0.07	0.8994	1	0.44	0.4244	1
Rv0192	-	hypothetical protein	235.8	264.8	314	5188.1	5826.21	6907.58	0.17	0.7901	1	0.41	0.4819	1	0.25	0.6861	1
Rv0192A	-	Conserved secreted protein	179.3	195	157.9	717.3	780.17	631.46	0.12	0.9027	1	-0.18	0.828	1	-0.31	0.7221	1
Rv0193c	-	Hypothetical protein	320.3	341.7	283.2	20502.2	21870.8	18126.6	0.09	0.8438	1	-0.18	0.7018	1	-0.27	0.595	1
Rv0194	-	Probable transmembrane multidrug efflux pump	514.5	378.7	329.7	49391.9	36356.7	31652.2	-0.44	0.4965	1	-0.64	0.2695	1	-0.2	0.5914	1
Rv0195	-	Possible two component transcriptional regulatory protein (probably LuxR-family)	638.4	791.3	427.4	7661.3	9495.31	5129.02	0.31	0.7254	1	-0.58	0.609	1	-0.89	0.3745	1
Rv0196	-	Possible transcriptional regulatory protein	95.3	137.2	273.3	1334.5	1921.48	3826.14	0.53	0.4874	1	1.52	0.192	1	0.99	0.3335	1
Rv0197	-	Possible oxidoreductase	86.4	62.8	79.9	5356.4	3891.3	4951.22	-0.46	0.5244	1	-0.11	0.8645	1	0.35	0.4878	1
Rv0198c	zmp1	Probable zinc metalloprotease Zmp1	25	32.7	50.4	1951	2553.03	3927.95	0.39	0.5536	1	1.01	0.272	1	0.62	0.4546	1
Rv0199	-	Probable conserved membrane protein	64.8	112.7	56.2	1555.7	2705.83	1347.7	0.8	0.44	1	-0.21	0.8183	1	-1.01	0.3556	1
Rv0200	-	Possible conserved transmembrane protein	122.9	117.7	44.5	1720.5	1647.92	623.22	-0.06	0.9585	1	-1.47	0.7719	1	-1.4	0.3685	1
Rv0201c	-	hypothetical protein	116.8	192.9	177.7	1634.8	2700.66	2488.49	0.72	0.5819	1	0.61	0.706	1	-0.12	0.8627	1
Rv0202c	mmpL11	Probable conserved transmembrane transport protein MmpL11	31.6	14.2	12.4	2273.1	1024.86	894.25	-1.15	0.4292	1	-1.35	0.3629	1	-0.2	0.8139	1
Rv0203	-	Possible exported protein	200.9	110.4	8.4	1205.3	662.27	50.57	-0.86	0.965	1	-4.57	0.4925	1	-3.71	0.139	1
Rv0204c	-	Probable conserved transmembrane protein	40.7	65.3	60.4	1548.4	2480.22	2296.92	0.68	0.4347	1	0.57	0.4438	1	-0.11	0.8817	1
Rv0205	-	Probable conserved transmembrane protein	71.8	88.2	69	1722.1	2117.16	1656.88	0.3	0.7137	1	-0.06	0.9479	1	-0.35	0.6622	1
Rv0206c	mmpL3	Possible conserved transmembrane transport protein MmpL3	0.5	0.1	0	27.6	6.8	0	-2.02	1	1	-0.59	1	1	-0.17	1	1
Rv0207c	-	hypothetical protein	217.3	261.5	302.3	3911.2	4706.44	5440.8	0.27	0.6335	1	0.48	0.488	1	0.21	0.7344	1
Rv0208c	-	Hypothetical methlytransferase (methylase)	8.5	3.2	34.1	171	64.45	682.82	-1.41	1	1	2	0.7513	1	3.41	0.7479	1
Rv0209	-	Hypothetical protein	252.1	77.7	131.4	7059.8	2175.61	3679.73	-1.7	0.4728	1	-0.94	0.7852	1	0.76	0.4107	1
Rv0210	-	Hypothetical protein	372.7	281.7	233.4	8944.7	6760.36	5602.1	-0.4	0.7902	1	-0.68	0.6459	1	-0.27	0.6692	1
Rv0211	pckA	Probable iron-regulated phosphoenolpyruvate carboxykinase [GTP] PckA (phosphoenolpyruvate carboxylase) (PEPCK)(pep carboxykinase)	295	23.2	77.7	12980.1	1020.74	3417.83	-3.67	0.0007	1	-1.93	0.0389	1	1.74	0.0812	1
Rv0212c	nadR	Possible transcriptional regulatory protein NadR (probably AsnC-family)	289.2	286.1	269.7	3470.5	3433	3236.21	-0.02	0.9831	1	-0.1	0.9073	1	-0.09	0.9198	1
Rv0213c	-	Possible methyltransferase (methylase)	55.5	123.2	85.3	3331.9	7394.59	5120.44	1.15	0.0179	1	0.62	0.2088	1	-0.53	0.2136	1
Rv0214	fadD4	Probable fatty-acid-CoA ligase FadD4 (fatty-acid-CoA synthetase) (fatty-acid-CoA synthase)	57.6	107.8	71.1	3572	6685.48	4408.94	0.9	0.0713	1	0.3	0.5769	1	-0.6	0.2415	1
Rv0215c	fadE3	Probable acyl-CoA dehydrogenase FadE3	109.5	99.6	132.4	3066.2	2788.37	3708.29	-0.14	0.8248	1	0.27	0.7186	1	0.41	0.6172	1
Rv0216	-	Double hotdog hydratase	33.3	28.8	18.6	1267.3	1094.06	706.3	-0.21	0.9124	1	-0.84	0.8474	1	-0.63	0.5507	1
Rv0217c	lipW	Possible esterase LipW	135.9	125	121.6	5163.9	4750.69	4620.03	-0.12	0.8867	1	-0.16	0.8447	1	-0.04	0.9568	1
Rv0218	-	Probable conserved transmembrane protein	138.9	131.2	156.9	5000.5	4723.44	5649.86	-0.08	0.922	1	0.18	0.833	1	0.26	0.7425	1
Rv0219	-	Probable conserved transmembrane protein	29	49.3	41.9	637.7	1083.91	920.89	0.77	0.5923	1	0.53	0.6991	1	-0.24	0.8311	1
Rv0220	lipC	Probable esterase LipC	55.2	45.4	40.8	2430.9	1997.9	1793.47	-0.28	0.7073	1	-0.44	0.5862	1	-0.16	0.8253	1
Rv0221	-	Possible triacylglycerol synthase (diacylglycerol acyltransferase)	277.9	235.2	218	13897.5	11759.5	10902.2	-0.24	0.7686	1	-0.35	0.6864	1	-0.11	0.8627	1
Rv0222	echA1	Probable enoyl-CoA hydratase EchA1 (enoyl hydrase) (unsaturated acyl-CoA hydratase) (crotonase)	175.2	266.1	36.5	2803.3	4258.34	583.49	0.6	0.5822	1	-2.26	0.2591	1	-2.87	0.0884	1
Rv0223c	-	Probable aldehyde dehydrogenase	45.4	97.3	42	1997.1	4279.18	1848.33	1.1	0.1706	1	-0.11	0.8733	1	-1.21	0.1459	1
Rv0224c	-	Possible methyltransferase (methylase)	0	0	0	0	0	0	0	1	1	0	1	1	0	1	1
Rv0225	-	Possible conserved protein	0	0	0.2	0	0	7.22	0	1	1	0.24	1	1	0.24	1	1
Rv0226c	-	Probable conserved transmembrane protein	0	0	0	0	0	0	0	1	1	0	1	1	0	1	1
Rv0227c	-	Probable conserved membrane protein	0	0	0	0	0	0	0	1	1	0	1	1	0	1	1
Rv0228	-	Probable integral membrane acyltransferase	0	0	0	0	0	0	0	1	1	0	1	1	0	1	1
Rv0229c	-	Possible conserved membrane protein with PIN domain	178.2	225	108	5701.7	7199.99	3455.77	0.34	0.7298	1	-0.72	0.468	1	-1.06	0.2933	1
Rv0230c	php	Probable phosphotriesterase Php (parathion hydrolase) (PTE) (aryldialkylphosphatase) (paraoxonase) (a-esterase) (aryltriphosphatase) (paraoxon hydrolase)	561.9	809	450.2	14609.1	21034.1	11706.1	0.53	0.5693	1	-0.32	0.7363	1	-0.85	0.3726	1
Rv0231	fadE4	Probable acyl-CoA dehydrogenase FadE4	360.7	288.2	317.8	23807.6	19023.5	20972.7	-0.32	0.6892	1	-0.18	0.8217	1	0.14	0.8248	1
Rv0232	-	Probable transcriptional regulatory protein (probably TetR/AcrR-family)	184.9	238	292.4	3328.6	4283.94	5263.69	0.36	0.6394	1	0.66	0.4076	1	0.3	0.6842	1
Rv0233	nrdB	Ribonucleoside-diphosphate reductase (beta chain) NrdB (ribonucleotide reductase small chain)	448.8	440.7	281.6	9873.9	9696.35	6195.3	-0.03	0.9833	1	-0.67	0.7498	1	-0.65	0.4847	1
Rv0234c	gabD1	Succinate-semialdehyde dehydrogenase [NADP+] dependent (SSDH) GabD1	53.7	48.5	37.2	2041.5	1841.3	1411.7	-0.15	0.8855	1	-0.53	0.5025	1	-0.38	0.7449	1
Rv0235c	-	Probable conserved transmembrane protein	44.9	52.7	38.6	1976.4	2316.89	1697.86	0.23	0.8094	1	-0.22	0.832	1	-0.45	0.6236	1
Rv0236A	-	Small secreted protein	0	0	0	0	0	0	0	1	1	0	1	1	0	1	1
Rv0236c	aftD	Possible arabinofuranosyltransferase AftD	0	0.1	0	0	6.45	0	0.13	1	1	0	1	1	-0.13	1	1
Rv0237	lpqI	Probable conserved lipoprotein LpqI	101.6	131.1	68.4	2438.1	3146.13	1642.55	0.37	0.7459	1	-0.57	0.5709	1	-0.94	0.4819	1
Rv0238	-	Possible transcriptional regulatory protein (probably TetR-family)	19.5	6.6	20.2	428.2	144.95	443.4	-1.56	0.6975	1	0.05	0.9676	1	1.61	0.4162	1
Rv0239	vapB24	Possible antitoxin VapB24	105.2	472.8	93.4	420.8	1891.2	373.41	2.17	0.3675	1	-0.17	0.8405	1	-2.34	0.2369	1
Rv0240	vapC24	Possible toxin VapC24 Contains PIN domain	116.6	144.8	93.2	1398.7	1737.06	1118.55	0.31	0.7751	1	-0.32	0.7454	1	-0.64	0.5444	1
Rv0241c	htdX	Probable 3-hydroxyacyl-thioester dehydratase HtdX	1.5	3.3	2.5	39.4	85.54	64.46	1.12	0.4269	1	0.71	0.5572	1	-0.41	0.7269	1
Rv0242c	fabG4	Probable 3-oxoacyl-[acyl-carrier protein] reductase FabG4 (3-ketoacyl-acyl carrier protein reductase)	2.2	1.2	2.2	47.7	26.48	47.97	-0.85	0.52	1	0.01	1	1	0.86	0.7868	1
Rv0243	fadA2	Probable acetyl-CoA acyltransferase FadA2 (3-ketoacyl-CoA thiolase) (beta-ketothiolase)	11.2	10.8	12.9	403.8	388.33	462.7	-0.06	0.9588	1	0.2	0.7392	1	0.25	0.7759	1
Rv0244c	fadE5	Probable acyl-CoA dehydrogenase FadE5	18.8	26.4	24.5	791.3	1109.66	1030.95	0.49	0.6115	1	0.38	0.626	1	-0.11	0.9014	1
Rv0245	-	Possible oxidoreductase	17.2	16.1	15	137.8	129.12	120.22	-0.09	0.8965	1	-0.2	0.9036	1	-0.1	0.8863	1
Rv0246	-	Probable conserved integral membrane protein	275.2	157	251.3	15959.9	9103.19	14575	-0.81	0.555	1	-0.13	0.8536	1	0.68	0.5849	1
Rv0247c	-	Probable succinate dehydrogenase [iron-sulfur subunit] (succinic dehydrogenase)	6.1	19.2	12.6	109.8	345.89	225.99	1.66	0.8844	1	1.04	0.6818	1	-0.61	0.9805	1
Rv0248c	-	Probable succinate dehydrogenase [iron-sulfur subunit] (succinic dehydrogenase)	25.1	7.3	33.2	1657	479.36	2191.49	-1.79	0.0302	1	0.4	0.6201	1	2.19	0.024	1
Rv0249c	-	Probable succinate dehydrogenase [membrane anchor subunit] (succinic dehydrogenase)	20.1	11.6	11.7	885.3	509.48	516.77	-0.8	0.2322	1	-0.78	0.2512	1	0.02	0.9707	1
Rv0250c	-	hypothetical protein	83.8	104.9	85.5	502.9	629.12	512.82	0.32	0.8253	1	0.03	0.9613	1	-0.29	0.8265	1
Rv0251c	hsp	Heat shock protein Hsp (heat-stress-induced ribosome-binding protein A)	233.4	191.5	249.8	2334.4	1915	2498.19	-0.29	0.689	1	0.1	0.9601	1	0.38	0.8311	1
Rv0252	nirB	Probable nitrite reductase [NAD(P)H] large subunit [FAD flavoprotein] NirB	147.9	139.9	109.5	11242.3	10636.1	8323.12	-0.08	0.8837	1	-0.43	0.4351	1	-0.35	0.5163	1
Rv0253	nirD	Probable nitrite reductase [NAD(P)H] small subunit NirD	73.6	75.4	31.2	883.6	904.38	373.98	0.03	0.9724	1	-1.24	0.417	1	-1.27	0.3182	1
Rv0254c	cobU	Probable bifunctional cobalamin biosynthesis protein CobU: cobinamide kinase + cobinamide phosphate guanylyltransferase	233.3	259.1	173.8	2332.6	2590.74	1738.38	0.15	0.9008	1	-0.42	0.7777	1	-0.58	0.6302	1
Rv0255c	cobQ1	Probable cobyric acid synthase CobQ1	288.6	62	137	7504.7	1612.73	3562.9	-2.22	0.2723	1	-1.07	0.6197	1	1.14	0.2546	1
Rv0256c	PPE2	PPE family protein PPE2	212.9	236.5	223.5	13202.4	14660.7	13858.7	0.15	0.8353	1	0.07	0.925	1	-0.08	0.8757	1
Rv0257	-	hypothetical protein	188.4	83.2	99.7	1130.3	499.17	598.27	-1.18	0.2204	1	-0.92	0.3177	1	0.26	0.764	1
Rv0258c	-	hypothetical protein	28.7	60	16	343.8	720.02	191.9	1.07	0.9348	1	-0.84	0.4436	1	-1.91	0.7747	1
Rv0259c	-	hypothetical protein	42.6	95.1	24.1	595.8	1332.01	336.95	1.16	0.4694	1	-0.82	0.6226	1	-1.98	0.4158	1
Rv0260c	-	Possible transcriptional regulatory protein	43.9	54.1	80.1	1581.1	1946.88	2882.67	0.3	0.7252	1	0.87	0.3604	1	0.57	0.5547	1
Rv0261c	narK3	Probable integral membrane nitrite extrusion protein NarK3 (nitrite facilitator)	107	56.3	20.5	4706.3	2475.53	900.68	-0.93	0.5046	1	-2.39	0.0915	1	-1.46	0.1215	1
Rv0262c	aac	Aminoglycoside 2'-N-acetyltransferase Aac (Aac(2')-IC)	102	69.9	52.3	1223.5	838.4	627.96	-0.55	0.7017	1	-0.96	0.5031	1	-0.42	0.8447	1
Rv0263c	-	hypothetical protein	113	44.1	70.3	3389	1324.42	2109.99	-1.36	0.5512	1	-0.68	0.6043	1	0.67	0.8235	1
Rv0264c	-	hypothetical protein	154.7	265.9	163.5	2785	4785.41	2943.62	0.78	0.3915	1	0.08	0.9297	1	-0.7	0.4545	1
Rv0265c	-	Probable periplasmic iron-transport lipoprotein	111.7	210.6	156.6	2010.6	3791.31	2819.68	0.92	0.1995	1	0.49	0.4788	1	-0.43	0.5048	1
Rv0266c	oplA	Probable 5-oxoprolinase OplA (5-oxo-L-prolinase) (pyroglutamase) (5-OPASE)	282.5	327.9	346.9	21471.8	24920	26360.9	0.21	0.69	1	0.3	0.5261	1	0.08	0.8707	1
Rv0267	narU	Probable integral membrane nitrite extrusion protein NarU (nitrite facilitator)	194	177.9	174	4268.6	3913.7	3827.04	-0.13	0.8326	1	-0.16	0.7958	1	-0.03	0.9557	1
Rv0268c	-	Hypothetical protein	684.3	517.8	405.7	16424.3	12427.7	9737.99	-0.4	0.66	1	-0.75	0.4212	1	-0.35	0.5724	1
Rv0269c	-	hypothetical protein	155.9	234	108.8	3118.6	4680.11	2175.12	0.59	0.4027	1	-0.52	0.3963	1	-1.11	0.1571	1
Rv0270	fadD2	Probable fatty-acid-CoA ligase FadD2 (fatty-acid-CoA synthetase) (fatty-acid-CoA synthase)	105	92.9	81.2	4410.9	3901.57	3410.84	-0.18	0.6935	1	-0.37	0.5117	1	-0.19	0.7178	1
Rv0271c	fadE6	Probable acyl-CoA dehydrogenase FadE6	187.8	85.2	96.2	9390.6	4260.01	4811.14	-1.14	0.3911	1	-0.96	0.4619	1	0.18	0.8084	1
Rv0272c	-	hypothetical protein	107.4	25.7	85.5	3223	770.92	2564.67	-2.06	0.2543	1	-0.33	0.688	1	1.73	0.4742	1
Rv0273c	-	Possible transcriptional regulatory protein	53.1	55.4	41.2	1592.8	1662.09	1236.62	0.06	0.9391	1	-0.37	0.7038	1	-0.43	0.6429	1
Rv0274	-	hypothetical protein	119.5	101.3	77.9	1911.4	1620.7	1245.88	-0.24	0.7681	1	-0.62	0.4982	1	-0.38	0.6649	1
Rv0275c	-	Possible transcriptional regulatory protein (possibly TetR-family)	61.3	46	50	858.1	643.42	699.76	-0.42	0.7644	1	-0.29	0.7741	1	0.12	0.9026	1
Rv0276	-	hypothetical protein	72.4	80.8	144.1	2462	2746.29	4900.55	0.16	0.8078	1	0.99	0.3697	1	0.84	0.4155	1
Rv0277c	vapC25	Possible toxin VapC25 Contains PIN domain	306.4	294	391.7	3064.4	2940.24	3916.89	-0.06	0.9452	1	0.35	0.7306	1	0.41	0.6561	1
Rv0278c	PE_PGRS3	PE-PGRS family protein PE_PGRS3	10.2	13.9	28.3	489.5	666.74	1357.18	0.45	0.6692	1	1.47	0.1682	1	1.03	0.2664	1
Rv0279c	PE_PGRS4	PE-PGRS family protein PE_PGRS4	62.2	61	99.9	2114	2075.68	3396.62	-0.03	0.9701	1	0.68	0.3735	1	0.71	0.3177	1
Rv0280	PPE3	PPE family protein PPE3	93.6	90.6	97.7	4868.4	4710.49	5078.56	-0.05	0.9281	1	0.06	0.9159	1	0.11	0.8412	1
Rv0281	-	Possible S-adenosylmethionine-dependent methyltransferase	594	322.8	399.4	14256.9	7747.82	9586.62	-0.88	0.8237	1	-0.57	0.8814	1	0.31	0.6927	1
Rv0282	eccA3	ESX conserved component EccA3 ESX-3 type VII secretion system protein	0	0	0	0	0	0	0	1	1	0	1	1	0	1	1
Rv0283	eccB3	ESX conserved component EccB3 ESX-3 type VII secretion system protein Possible membrane protein	0	0	0	0	0	0	0	1	1	0	1	1	0	1	1
Rv0284	eccC3	ESX conserved component EccC3 ESX-3 type VII secretion system protein Possible membrane protein	0	0.1	0	0	6.45	0	0.08	1	1	0	1	1	-0.08	1	1
Rv0285	PE5	PE family protein PE5	0	0	0	0	0	0	0	1	1	0	1	1	0	1	1
Rv0286	PPE4	PPE family protein PPE4	0	0	0	0	0	0	0	1	1	0	1	1	0	1	1
Rv0287	esxG	ESAT-6 like protein EsxG (conserved protein TB9.8)	0	0	0	0	0	0	0	1	1	0	1	1	0	1	1
Rv0288	esxH	Low molecular weight protein antigen 7 EsxH (10 kDa antigen) (CFP-7) (protein TB10.4)	0	0	0	0	0	0	0	1	1	0	1	1	0	1	1
Rv0289	espG3	ESX-3 secretion-associated protein EspG3	0	0	0.3	0	0	7.22	0	1	1	0.35	1	1	0.35	1	1
Rv0290	eccD3	ESX conserved component EccD3 ESX-3 type VII secretion system protein Probable transmembrane protein	0	0	0	0	0	0	0	1	1	0	1	1	0	1	1
Rv0291	mycP3	Probable membrane-anchored mycosin MycP3 (serine protease) (subtilisin-like protease) (subtilase-like) (mycosin-3)	0	0	0	0	0	0	0	1	1	0	1	1	0	1	1
Rv0292	eccE3	ESX conserved component EccE3 ESX-3 type VII secretion system protein Probable transmembrane protein	13.3	12.1	7	452.6	412.48	237.62	-0.13	1	1	-0.93	1	1	-0.8	0.8699	1
Rv0293c	-	hypothetical protein	149.5	134.8	107.8	7775.8	7011.05	5605.72	-0.15	0.8413	1	-0.47	0.5189	1	-0.32	0.6244	1
Rv0294	tam	Probable trans-aconitate methyltransferase Tam	145.5	133.9	223	3783.6	3482.04	5798.75	-0.12	0.9299	1	0.62	0.5882	1	0.74	0.7273	1
Rv0295c	-	hypothetical protein	26.3	48.6	44	367.8	681.04	616.56	0.89	0.4667	1	0.75	0.5453	1	-0.14	0.8975	1
Rv0296c	-	Probable sulfatase	202.3	203.4	190.7	16990.4	17089.2	16021.6	0.01	0.9913	1	-0.08	0.899	1	-0.09	0.868	1
Rv0297	PE_PGRS5	PE-PGRS family protein PE_PGRS5	40.2	76.3	43.3	1124.5	2137.23	1211.22	0.93	0.5162	1	0.11	0.907	1	-0.82	0.5877	1
Rv0298	-	Hypothetical protein	282.5	240.8	175.9	2824.7	2408.21	1758.7	-0.23	0.8978	1	-0.68	0.7	1	-0.45	0.5557	1
Rv0299	-	Hypothetical protein	252.8	276.4	140.7	1011.4	1105.42	562.94	0.13	1	1	-0.85	0.7136	1	-0.97	0.7131	1
Rv0300	vapB2	Possible antitoxin VapB2	248.4	298.5	328.2	1987.4	2388.01	2625.86	0.26	0.701	1	0.4	0.6848	1	0.14	0.8544	1
Rv0301	vapC2	Possible toxin VapC2	302.8	202.7	261.1	4239.2	2838.24	3655.12	-0.58	0.4273	1	-0.21	0.7626	1	0.36	0.5504	1
Rv0302	-	Probable transcriptional regulatory protein (probably TetR/AcrR-family)	302.5	245.1	325.1	4840.7	3921.07	5201.94	-0.3	0.8425	1	0.1	0.917	1	0.41	0.6415	1
Rv0303	-	Probable dehydrogenase/reductase	191.6	243.7	204.5	4598	5849.63	4907.99	0.35	0.7332	1	0.09	0.9342	1	-0.25	0.756	1
Rv0304c	PPE5	PPE family protein PPE5	200.4	194.5	175.7	47698.1	46291	41826.4	-0.04	0.9023	1	-0.19	0.5916	1	-0.15	0.63	1
Rv0305c	PPE6	PPE family protein PPE6	201.3	249.9	272.5	21333	26487.2	28879.8	0.31	0.3428	1	0.44	0.2246	1	0.12	0.7255	1
Rv0306	-	Putative oxidoreductase	94.2	203.7	270.9	1130.8	2444.74	3250.78	1.11	0.5371	1	1.52	0.555	1	0.41	0.8408	1
Rv0307c	-	hypothetical protein	319.8	227.4	211.4	5116.1	3639.11	3382.17	-0.49	0.7465	1	-0.6	0.6773	1	-0.11	0.9308	1
Rv0308	-	Probable conserved integral membrane protein	133.7	115.9	58.9	4010.7	3477.99	1768.18	-0.21	0.861	1	-1.18	0.3207	1	-0.98	0.1642	1
Rv0309	-	Possible conserved exported protein	199.2	135.6	166.8	4382.5	2982.23	3668.55	-0.56	0.5477	1	-0.26	0.7602	1	0.3	0.7482	1
Rv0310c	-	hypothetical protein	46.9	48.4	46.3	1126.2	1162.18	1111.21	0.05	0.9483	1	-0.02	0.98	1	-0.06	0.9424	1
Rv0311	-	hypothetical protein	113.7	99.4	43	3410.2	2982.07	1288.77	-0.19	0.8381	1	-1.4	0.1793	1	-1.21	0.2572	1
Rv0312	-	Conserved hypothetical proline and threonine rich protein	3.6	24.1	9.1	136.5	916.12	345.64	2.75	0.1747	1	1.34	0.3372	1	-1.41	0.6512	1
Rv0313	-	hypothetical protein	118.4	255.5	203.4	947.3	2043.84	1627.08	1.11	0.3054	1	0.78	0.4666	1	-0.33	0.6857	1
Rv0314c	-	Possible conserved membrane protein	797.6	680.1	433.3	11166.1	9521.92	6066.62	-0.23	0.8236	1	-0.88	0.4582	1	-0.65	0.583	1
Rv0315	-	Possible beta-1,3-glucanase precursor	134.5	79.5	128.1	2152.7	1272.64	2049.6	-0.76	0.7235	1	-0.07	0.9425	1	0.69	0.4966	1
Rv0316	-	Possible muconolactone isomerase	120	61	85.9	1920.5	975.85	1373.66	-0.98	0.7618	1	-0.48	0.7351	1	0.49	0.7648	1
Rv0317c	glpQ2	Possible glycerophosphoryl diester phosphodiesterase GlpQ2 (glycerophosphodiester phosphodiesterase)	206	152.8	176.1	5355.4	3972.56	4577.7	-0.43	0.6212	1	-0.23	0.7986	1	0.2	0.8434	1
Rv0318c	-	Probable conserved integral membrane protein	128.7	239.1	122.5	1544.6	2869.54	1470.51	0.89	0.8285	1	-0.07	0.924	1	-0.96	0.6554	1
Rv0319	pcp	Probable pyrrolidone-carboxylate peptidase Pcp (5-oxoprolyl-peptidase) (pyroglutamyl-peptidase I) (PGP-I) (pyrase)	67.3	76.4	83	942.2	1069.84	1162.23	0.18	0.9017	1	0.3	0.8208	1	0.12	0.9346	1
Rv0320	-	Possible conserved exported protein	253.9	249.7	222.4	6093.9	5993.75	5337.85	-0.02	0.9628	1	-0.19	0.755	1	-0.17	0.7884	1
Rv0321	dcd	Probable deoxycytidine triphosphate deaminase Dcd (dCTP deaminase)	65.2	58.3	144.1	521.5	466.02	1152.98	-0.16	0.843	1	1.14	0.3305	1	1.31	0.3128	1
Rv0322	udgA	Probable UDP-glucose 6-dehydrogenase UdgA (UDP-GLC dehydrogenase) (UDP-GLCDH) (UDPGDH)	111.7	135.2	134.6	4689.6	5678.2	5653.35	0.28	0.7821	1	0.27	0.706	1	-0.01	0.9942	1
Rv0323c	-	hypothetical protein	237.1	109.5	169	5217	2408.78	3716.97	-1.11	0.8205	1	-0.49	0.7288	1	0.63	0.8419	1
Rv0324	-	Possible transcriptional regulatory protein (possibly ArsR-family)	16.2	7.3	7.3	357	159.59	160.41	-1.16	0.1989	1	-1.15	0.2005	1	0.01	0.9912	1
Rv0325	-	Hypothetical protein	368.9	112	254.6	4427.2	1344.27	3055.72	-1.72	0.0464	1	-0.53	0.4187	1	1.18	0.1367	1
Rv0326	-	Hypothetical protein	17.1	26.2	32.3	308.4	470.71	581.23	0.61	0.5743	1	0.91	0.4459	1	0.3	0.8041	1
Rv0327c	cyp135A1	Possible cytochrome P450 135A1 Cyp135A1	68.9	56.5	86.1	2894.6	2373.02	3616.85	-0.29	0.7604	1	0.32	0.738	1	0.61	0.5728	1
Rv0328	-	Possible transcriptional regulatory protein (possibly TetR/AcrR-family)	9.4	11.7	16.3	206	256.49	358.4	0.32	0.8614	1	0.8	0.533	1	0.48	0.7179	1
Rv0329c	-	hypothetical protein	35.4	63.1	37.7	566.8	1009.96	603.01	0.83	0.4071	1	0.09	0.9479	1	-0.74	0.4664	1
Rv0330c	-	Hypothetical protein	224.4	178	371.2	4039.6	3203.63	6680.81	-0.33	0.6486	1	0.73	0.7917	1	1.06	0.6371	1
Rv0331	-	Possible dehydrogenase/reductase	207.2	123.2	134	7459.6	4436.6	4822.65	-0.75	0.5951	1	-0.63	0.6794	1	0.12	0.8738	1
Rv0332	-	hypothetical protein	99	146.9	133.5	1584.7	2351.16	2136.63	0.57	0.3879	1	0.43	0.6799	1	-0.14	0.8717	1
Rv0333	-	hypothetical protein	260.2	191.8	279.8	2081.6	1534.08	2238.79	-0.44	0.7113	1	0.11	0.8705	1	0.55	0.656	1
Rv0334	rmlA	Alpha-D-glucose-1-phosphate thymidylyltransferase RmlA (dTDP-glucose synthase) (dTDP-glucose pyrophosphorylase)	0	0	0	0	0	0	0	1	1	0	1	1	0	1	1
Rv0335c	PE6	PE family protein PE6	0	13.1	17.8	0	26.13	35.56	3.81	0.3241	1	4.23	1	1	0.44	1	1
Rv0336	-	Conserved 13E12 repeat family protein	293.8	387.3	334	10578.1	13944	12024.9	0.4	0.4328	1	0.18	0.7081	1	-0.21	0.6718	1
Rv0337c	aspC	Probable aspartate aminotransferase AspC (transaminase A) (ASPAT)	0	0	0	0	0	0	0	1	1	0	1	1	0	1	1
Rv0338c	-	Probable iron-sulfur-binding reductase	16	0.1	0.3	1120.8	6.8	21.67	-7.37	1	1	-5.69	1	1	1.67	1	1
Rv0339c	-	Possible transcriptional regulatory protein	204.9	85.1	154	10655.2	4422.66	8010.56	-1.27	0.153	1	-0.41	0.6069	1	0.86	0.3321	1
Rv0340	-	hypothetical protein	207.5	71.8	105.8	1659.7	574.53	846.73	-1.53	0.7421	1	-0.97	0.7402	1	0.56	0.8783	1
Rv0341	iniB	Isoniazid inductible gene protein IniB	143.6	119	146.8	4306.7	3570.36	4403.41	-0.27	0.7938	1	0.03	0.9765	1	0.3	0.802	1
Rv0342	iniA	Isoniazid inductible gene protein IniA	222.3	164.8	228.8	10668.7	7911.12	10983.3	-0.43	0.6239	1	0.04	0.9519	1	0.47	0.4947	1
Rv0343	iniC	Isoniazid inductible gene protein IniC	93.2	84	100	1864.1	1680.08	2000.38	-0.15	0.8656	1	0.1	0.9369	1	0.25	0.8516	1
Rv0344c	lpqJ	Probable lipoprotein LpqJ	270.8	186.1	126.4	5415.5	3722.55	2528.1	-0.54	0.5345	1	-1.1	0.2067	1	-0.56	0.6292	1
Rv0345	-	hypothetical protein	89.1	164.8	149.4	1248	2306.75	2091.7	0.89	0.2831	1	0.75	0.3284	1	-0.14	0.856	1
Rv0346c	ansP2	Possible L-asparagine permease AnsP2 (L-asparagine transport protein)	22.6	19.8	21.8	1174.3	1031.88	1133.33	-0.19	0.8312	1	-0.05	0.9485	1	0.14	0.786	1
Rv0347	-	Probable conserved membrane protein	0	0	0	0	0	0	0	1	1	0	1	1	0	1	1
Rv0348	-	Possible transcriptional regulatory protein	10.4	1.9	4.7	331.6	60.46	151.71	-2.46	0.2614	1	-1.13	0.4743	1	1.33	0.2219	1
Rv0349	-	Hypothetical protein	311	235.7	335.8	4975.3	3770.6	5373.52	-0.4	0.6632	1	0.11	0.9369	1	0.51	0.6773	1
Rv0350	dnaK	Probable chaperone protein DnaK (heat shock protein 70) (heat shock 70 kDa protein) (HSP70)	0	0	0	0	0	0	0	1	1	0	1	1	0	1	1
Rv0351	grpE	Probable GrpE protein (HSP-70 cofactor)	2.1	3	3.6	37.6	54.37	65.02	0.53	0.7407	1	0.79	0.7524	1	0.26	0.8629	1
Rv0352	dnaJ1	Probable chaperone protein DnaJ1	3.6	0.6	0.3	86.2	13.59	7.22	-2.66	0.4967	1	-3.58	0.4866	1	-0.91	1	1
Rv0353	hspR	Probable heat shock protein transcriptional repressor HspR (MerR family)	131.5	21.2	35.5	1577.5	254.74	425.45	-2.63	0.1032	1	-1.89	0.2107	1	0.74	0.3187	1
Rv0354c	PPE7	PPE family protein PPE7	542.7	1095.8	683.3	4341.6	8766.13	5466.76	1.01	0.6051	1	0.33	0.7103	1	-0.68	0.7278	1
Rv0355c	PPE8	PPE family protein PPE8	398.9	371.6	334.8	122858	114446	103130	-0.1	0.7525	1	-0.25	0.4212	1	-0.15	0.4549	1
Rv0356c	-	hypothetical protein	105.1	139.2	63.2	1682.3	2226.41	1011.87	0.4	0.6725	1	-0.73	0.5772	1	-1.14	0.2035	1
Rv0357c	purA	Probable adenylosuccinate synthetase PurA (imp--aspartate ligase) (ADSS) (ampsase)	0	0	0	0	0	0	0	1	1	0	1	1	0	1	1
Rv0358	-	hypothetical protein	0	0	0	0	0	0	0	1	1	0	1	1	0	1	1
Rv0359	-	Probable conserved integral membrane protein	591.9	405.6	543.5	11837.2	8111.32	10870	-0.55	0.6004	1	-0.12	0.8932	1	0.42	0.6735	1
Rv0360c	-	hypothetical protein	98.4	207.9	423.7	1574.5	3327.01	6779.7	1.08	0.2887	1	2.11	0.5666	1	1.03	0.9251	1
Rv0361	-	Probable conserved membrane protein	569.2	245.7	81.4	9108	3930.57	1302.43	-1.21	0.6791	1	-2.81	0.1721	1	-1.59	0.1663	1
Rv0362	mgtE	Possible Mg2+ transport transmembrane protein MgtE	147	104.1	102.4	4117.1	2914.81	2868.56	-0.5	0.4057	1	-0.52	0.4154	1	-0.02	0.9772	1
Rv0363c	fba	Probable fructose-bisphosphate aldolase Fba	0	0	0	0	0	0	0	1	1	0	1	1	0	1	1
Rv0364	-	Possible conserved transmembrane protein	4.2	13.2	32.1	101.9	316.16	770.42	1.63	0.8764	1	2.92	1	1	1.28	1	1
Rv0365c	-	hypothetical protein	273	201.7	281.4	10375.3	7665.15	10692.4	-0.44	0.4405	1	0.04	0.9546	1	0.48	0.5528	1
Rv0366c	-	hypothetical protein	234.5	403.2	172.8	2345.2	4032.1	1727.66	0.78	0.6139	1	-0.44	0.6391	1	-1.22	0.4184	1
Rv0367c	-	Hypothetical protein	226	230.8	270.4	904.1	923.14	1081.63	0.03	0.9699	1	0.26	0.8281	1	0.23	0.7714	1
Rv0368c	-	hypothetical protein	177.8	228.7	156.4	6046.7	7775.99	5319.22	0.36	0.7149	1	-0.18	0.8616	1	-0.55	0.5695	1
Rv0369c	-	Possible membrane oxidoreductase	152.4	36.1	77.3	2133	506.09	1082.2	-2.08	0.323	1	-0.98	0.675	1	1.1	0.3006	1
Rv0370c	-	Possible oxidoreductase	19.3	35	26.2	731.7	1329.14	994.15	0.86	0.3259	1	0.44	0.7894	1	-0.42	0.7487	1
Rv0371c	-	hypothetical protein	5	12.8	15.2	59.5	153.85	182.64	1.37	0.578	1	1.62	0.7382	1	0.25	0.872	1
Rv0372c	-	hypothetical protein	18.9	3.8	16.2	227	46.17	194.5	-2.3	0.4559	1	-0.22	0.7946	1	2.07	0.5217	1
Rv0373c	-	Probable carbon monoxyde dehydrogenase (large chain)	104.2	87	108.3	7714.1	6435.55	8017.45	-0.26	0.7943	1	0.06	0.9523	1	0.32	0.694	1
Rv0374c	-	Probable carbon monoxyde dehydrogenase (small chain)	8.1	2.5	4.5	65.2	19.69	36.12	-1.73	0.7264	1	-0.85	0.7366	1	0.88	1	1
Rv0375c	-	Probable carbon monoxyde dehydrogenase (medium chain)	367.2	113.1	90.8	5875.6	1809.74	1453.47	-1.7	0.6431	1	-2.02	0.5777	1	-0.32	0.8104	1
Rv0376c	-	hypothetical protein	186.3	148.6	321.6	6705.5	5348	11579	-0.33	0.7817	1	0.79	0.4974	1	1.11	0.4255	1
Rv0377	-	Probable transcriptional regulatory protein (probably LysR-family)	54.4	33.8	121	870	540.9	1935.92	-0.69	0.839	1	1.15	0.7453	1	1.84	0.6037	1
Rv0378	-	Conserved hypothetical glycine rich protein	4.7	0	24	28.4	0	143.92	-2.52	0.4496	1	2.34	0.4555	1	4.64	0.4556	1
Rv0379	secE2	Possible protein transport protein SecE2	37.4	28.6	30.1	149.6	114.48	120.22	-0.39	0.7138	1	-0.32	0.8254	1	0.07	1	1
Rv0380c	-	Possible RNA methyltransferase (RNA methylase)	13	10.7	12.7	259.8	213.74	254.1	-0.28	0.8586	1	-0.03	0.9825	1	0.25	0.8993	1
Rv0381c	-	Hypothetical protein	161.4	187.5	178.5	5487.4	6374.68	6068.87	0.22	0.7737	1	0.15	0.8433	1	-0.07	0.8917	1
Rv0382c	pyrE	Probable orotate phosphoribosyltransferase PyrE (OPRT) (oprtase)	0	0	0	0	0	0	0	1	1	0	1	1	0	1	1
Rv0383c	-	Possible conserved secreted protein	25.1	18.5	19.7	402.3	296.47	315.39	-0.44	1	1	-0.35	1	1	0.09	0.7403	1
Rv0384c	clpB	Probable endopeptidase ATP binding protein (chain B) ClpB (ClpB protein) (heat shock protein F84.1)	5.2	3.2	3.4	220.5	135.57	144.49	-0.7	0.6058	1	-0.61	0.6015	1	0.09	1	1
Rv0385	-	Probable monooxygenase	377.3	349	377.1	14339.2	13262.4	14328.3	-0.11	0.9342	1	0	0.9991	1	0.11	0.8494	1
Rv0386	-	Probable transcriptional regulatory protein (probably LuxR/UhpA-family)	230.4	212.8	279.2	18891	17450.3	22897.1	-0.11	0.8357	1	0.28	0.6201	1	0.39	0.4197	1
Rv0387c	-	hypothetical protein	229.4	108.9	166.4	5046.9	2396.72	3660.76	-1.07	0.7879	1	-0.46	0.903	1	0.61	0.5633	1
Rv0388c	PPE9	PPE family protein PPE9	44.6	131.6	148.3	803.1	2369.03	2669.77	1.56	0.2542	1	1.73	0.1534	1	0.17	0.8376	1
Rv0389	purT	Probable phosphoribosylglycinamide formyltransferase 2 PurT (GART 2) (gar transformylase 2) (5'-phosphoribosylglycinamide transformylase 2) (formate-dependent gar transformylase)	72.9	124.5	122.8	1020.4	1743.16	1718.63	0.77	0.3981	1	0.75	0.437	1	-0.02	0.9741	1
Rv0390	-	hypothetical protein	453.6	210.4	84.9	5442.6	2524.31	1019.1	-1.11	0.9596	1	-2.42	0.8149	1	-1.31	0.2785	1
Rv0391	metZ	Probable O-succinylhomoserine sulfhydrylase MetZ (OSH sulfhydrylase)	61.2	44.9	58.3	2448.6	1794.81	2332.93	-0.45	0.4184	1	-0.07	0.9042	1	0.38	0.5496	1
Rv0392c	ndhA	Probable membrane NADH dehydrogenase NdhA	177.3	105.6	183.7	5319.4	3167.26	5511.68	-0.75	0.4031	1	0.05	0.9666	1	0.8	0.7442	1
Rv0393	-	Conserved 13E12 repeat family protein	285.7	184.7	186.7	5713.2	3693.26	3733.45	-0.63	0.6563	1	-0.61	0.6601	1	0.02	0.9825	1
Rv0394c	-	Possible secreted protein	236.7	262	174.7	4259.8	4716.3	3144.1	0.15	0.8614	1	-0.44	0.6387	1	-0.59	0.5844	1
Rv0395	-	Hypothetical protein	59.2	59.1	62.3	710	709.5	748.18	0	0.9993	1	0.08	0.9577	1	0.08	0.9347	1
Rv0396	-	Hypothetical protein	68.5	97.1	68.1	548.1	776.88	544.54	0.5	0.5499	1	-0.01	0.9853	1	-0.51	0.542	1
Rv0397	-	Conserved 13E12 repeat family protein	501.4	724	565.1	3008.6	4344.14	3390.41	0.53	0.5852	1	0.17	0.8191	1	-0.36	0.7768	1
Rv0397A	-	hypothetical protein	85.3	44.8	86.9	1194.7	626.89	1216.98	-0.93	0.5208	1	0.03	0.9791	1	0.96	0.4171	1
Rv0398c	-	Possible secreted protein	176	370.5	287.6	1408.2	2963.63	2300.53	1.07	0.7339	1	0.71	0.7301	1	-0.37	0.7338	1
Rv0399c	lpqK	Possible conserved lipoprotein LpqK	56.7	54.5	42.6	2607.7	2504.88	1960.08	-0.06	0.9411	1	-0.41	0.6099	1	-0.35	0.5792	1
Rv0400c	fadE7	Acyl-CoA dehydrogenase FadE7	87.6	80.7	216.6	1751.2	1613.27	4331.51	-0.12	0.9176	1	1.31	0.4979	1	1.42	0.4869	1
Rv0401	-	Probable conserved transmembrane protein	144.5	125.3	229	867	751.68	1374.23	-0.21	0.8547	1	0.66	0.6484	1	0.87	0.6473	1
Rv0402c	mmpL1	Probable conserved transmembrane transport protein MmpL1	197.9	173.1	429.4	18996.1	16615	41221.4	-0.19	0.6283	1	1.12	0.5929	1	1.31	0.4169	1
Rv0403c	mmpS1	Probable conserved membrane protein MmpS1	179.8	362	185.4	2516.6	5067.83	2595.83	1.01	0.239	1	0.04	0.9566	1	-0.97	0.2731	1
Rv0404	fadD30	Fatty-acid-AMP ligase FadD30 (fatty-acid-AMP synthetase) (fatty-acid-AMP synthase)	60.8	44.6	43.3	9731.4	7133.09	6932.08	-0.45	0.4832	1	-0.49	0.4431	1	-0.04	0.9428	1
Rv0405	pks6	Probable membrane bound polyketide synthase Pks6	176.2	87.6	105.5	36299.7	18042.2	21729.2	-1.01	0.2888	1	-0.74	0.4428	1	0.27	0.5602	1
Rv0406c	-	Beta lactamase like protein	43.2	100.6	74.9	1122.9	2616.39	1946.31	1.22	0.1448	1	0.79	0.3232	1	-0.43	0.5782	1
Rv0407	fgd1	F420-dependent glucose-6-phosphate dehydrogenase Fgd1	64	55.5	71.5	2305	1997.8	2573.15	-0.21	0.831	1	0.16	0.8898	1	0.37	0.7434	1
Rv0408	pta	Probable phosphate acetyltransferase Pta (phosphotransacetylase)	37.3	88.2	87.5	2836	6699.71	6649.87	1.24	0.0973	1	1.23	0.1604	1	-0.01	0.9875	1
Rv0409	ackA	Probable acetate kinase AckA (acetokinase)	48.5	128.8	77.5	1551.6	4120.67	2481.6	1.41	0.2896	1	0.68	0.514	1	-0.73	0.4871	1
Rv0410c	pknG	Serine/threonine-protein kinase PknG (protein kinase G) (STPK G)	0.5	1	1.7	28.4	60.81	101.14	1.1	0.4395	1	1.83	0.2828	1	0.73	0.6275	1
Rv0411c	glnH	Probable glutamine-binding lipoprotein GlnH (GLNBP)	11	4.2	10.4	175.4	67.96	166.16	-1.37	0.6702	1	-0.08	0.9329	1	1.29	0.7365	1
Rv0412c	-	Possible conserved membrane protein	0.5	0.8	0.3	19.2	33.98	14.45	0.82	0.682	1	-0.41	0.7435	1	-1.23	0.6801	1
Rv0413	mutT3	Possible mutator protein MutT3 (7,8-dihydro-8-oxoguanine-triphosphatase) (8-oxo-dGTPase) (dGTP pyrophosphohydrolase)	384	450.6	448.6	3840.4	4506.29	4486.04	0.23	0.8137	1	0.22	0.8119	1	-0.01	0.9968	1
Rv0414c	thiE	Thiamine-phosphate pyrophosphorylase ThiE (TMP pyrophosphorylase) (TMP-PPASE) (thiamine-phosphate synthase)	0	0	0	0	0	0	0	1	1	0	1	1	0	1	1
Rv0415	thiO	Possible thiamine biosynthesis oxidoreductase ThiO	0	0	0	0	0	0	0	1	1	0	1	1	0	1	1
Rv0416	thiS	Possible protein ThiS	0	0	1.5	0	0	11.85	0	1	1	1.31	1	1	1.31	1	1
Rv0417	thiG	Probable thiamin biosynthesis protein ThiG (thiazole biosynthesis protein)	0	0	0	0	0	0	0	1	1	0	1	1	0	1	1
Rv0418	lpqL	Probable lipoprotein aminopeptidase LpqL	63.3	94.8	65	3418.9	5116.97	3507.81	0.58	0.5315	1	0.04	0.968	1	-0.54	0.5599	1
Rv0419	lpqM	Possible lipoprotein peptidase LpqM	291.8	300.7	292.5	10503.3	10823.9	10531.3	0.04	0.9481	1	0	0.9939	1	-0.04	0.9588	1
Rv0420c	-	Possible transmembrane protein	690.6	520.6	615.9	9668.7	7288.19	8623.26	-0.41	0.8705	1	-0.17	0.7409	1	0.24	0.8701	1
Rv0421c	-	hypothetical protein	26	8.8	13.8	416.4	140.96	220.8	-1.56	0.4893	1	-0.92	0.6582	1	0.65	0.7488	1
Rv0422c	thiD	Probable phosphomethylpyrimidine kinase ThiD (HMP-phosphate kinase) (HMP-P kinase)	0	0	0	0	0	0	0	1	1	0	1	1	0	1	1
Rv0423c	thiC	Probable thiamine biosynthesis protein ThiC	0	0	0	0	0	0	0	1	1	0	1	1	0	1	1
Rv0424c	-	Hypothetical protein	244.2	249.6	113	3907.8	3993.52	1807.69	0.03	0.9739	1	-1.11	0.517	1	-1.14	0.2691	1
Rv0425c	ctpH	Possible metal cation transporting P-type ATPase CtpH	169.5	227.7	334.4	11524.3	15485.1	22737.6	0.43	0.6175	1	0.98	0.3673	1	0.55	0.5714	1
Rv0426c	-	Possible transmembrane protein	106.2	104.6	86.6	424.8	418.45	346.55	-0.02	0.9941	1	-0.29	0.8925	1	-0.27	0.749	1
Rv0427c	xthA	Probable exodeoxyribonuclease III protein XthA (exonuclease III) (EXO III) (AP endonuclease VI)	29.1	73.4	66.5	756.3	1907.15	1729.92	1.33	0.0637	1	1.19	0.2319	1	-0.14	0.8593	1
Rv0428c	-	GCN5-related N-acetyltransferase	93.2	86.2	80.3	2236.2	2067.93	1928.25	-0.11	0.9111	1	-0.21	0.8088	1	-0.1	0.9159	1
Rv0429c	def	Probable polypeptide deformylase Def (PDF) (formylmethionine deformylase)	0	0	0	0	0	0	0	1	1	0	1	1	0	1	1
Rv0430	-	hypothetical protein	0	0	0	0	0	0	0	1	1	0	1	1	0	1	1
Rv0431	-	Putative tuberculin related peptide	3.6	8.3	14.4	65.2	149.64	258.73	1.2	0.3146	1	1.99	0.7265	1	0.79	0.9551	1
Rv0432	sodC	Periplasmic superoxide dismutase [Cu-Zn] SodC	271.7	200	224	6521.7	4800.69	5376.79	-0.44	0.6416	1	-0.28	0.7389	1	0.16	0.8356	1
Rv0433	-	hypothetical protein	173.3	119.1	186.1	7624.2	5240.41	8189.93	-0.54	0.5049	1	0.1	0.9075	1	0.64	0.5491	1
Rv0434	-	hypothetical protein	204.8	167.5	194.7	5324.4	4354.1	5063.09	-0.29	0.6918	1	-0.07	0.9187	1	0.22	0.7178	1
Rv0435c	-	Putative conserved ATPase	156.4	264.2	199.5	6570.5	11094.7	8378.78	0.76	0.6088	1	0.35	0.6224	1	-0.41	0.763	1
Rv0436c	pssA	Probable CDP-diacylglycerol--serine O-phosphatidyltransferase PssA (PS synthase) (phosphatidylserine synthase)	94.3	38.1	60.6	3017.8	1219.42	1938.19	-1.31	0.415	1	-0.64	0.5731	1	0.67	0.4675	1
Rv0437c	psd	Possible phosphatidylserine decarboxylase Psd (PS decarboxylase)	29.9	36	47.9	478.6	576.26	765.79	0.27	0.8609	1	0.68	0.637	1	0.41	0.9345	1
Rv0438c	moeA2	Probable molybdopterin biosynthesis protein MoeA2	163.4	178.2	158.9	4248.2	4633.72	4130.69	0.13	0.9021	1	-0.04	0.9772	1	-0.17	0.836	1
Rv0439c	-	Probable dehydrogenase/reductase	199	132.5	128.5	7164.2	4770.28	4625.79	-0.59	0.5576	1	-0.63	0.5547	1	-0.04	0.968	1
Rv0440	groEL2	60 kDa chaperonin 2 GroEL2 (protein CPN60-2) (GroEL protein 2) (65 kDa antigen) (heat shock protein 65) (cell wall protein A) (antigen A)	0	0	0	0	0	0	0	1	1	0	1	1	0	1	1
Rv0441c	-	Hypothetical protein	30.8	38.6	66.6	431.3	539.82	932.41	0.32	0.8068	1	1.11	0.3959	1	0.79	0.523	1
Rv0442c	PPE10	PPE family protein PPE10	171.7	180.9	157.3	7556	7960.38	6921.58	0.08	0.9605	1	-0.13	0.9311	1	-0.2	0.7548	1
Rv0443	-	hypothetical protein	241.9	361	307.7	5805.5	8662.92	7383.94	0.58	0.3379	1	0.35	0.5573	1	-0.23	0.6677	1
Rv0444c	rskA	Anti-sigma factor RskA (regulator of sigma K)	188	169.9	159.6	2631.7	2378.76	2234.38	-0.15	0.8472	1	-0.24	0.7827	1	-0.09	0.9211	1
Rv0445c	sigK	Alternative RNA polymerase sigma factor SigK	197.8	292.1	139.6	3955.9	5842.61	2791.8	0.56	0.6337	1	-0.5	0.5724	1	-1.07	0.3881	1
Rv0446c	-	Possible conserved transmembrane protein	275.3	322.1	192.7	8259.8	9663.65	5781.59	0.23	0.7508	1	-0.51	0.4792	1	-0.74	0.3636	1
Rv0447c	ufaA1	Probable cyclopropane-fatty-acyl-phospholipid synthase UfaA1 (cyclopropane fatty acid synthase) (CFA synthase)	328.2	263.6	215.4	16409.5	13178.5	10770.2	-0.32	0.7515	1	-0.61	0.556	1	-0.29	0.7132	1
Rv0448c	-	hypothetical protein	323	281.5	384.1	8397.6	7318.9	9985.78	-0.2	0.7875	1	0.25	0.7848	1	0.45	0.6335	1
Rv0449c	-	hypothetical protein	315.6	208.6	268	14515.6	9594.61	12329	-0.6	0.3777	1	-0.24	0.7279	1	0.36	0.4446	1
Rv0450c	mmpL4	Probable conserved transmembrane transport protein MmpL4	15.7	17.7	25.9	2425.2	2731.67	3993.65	0.17	0.7409	1	0.72	0.1395	1	0.55	0.255	1
Rv0451c	mmpS4	Probable conserved membrane protein MmpS4	3.1	1.9	3.6	87	52.96	100.58	-0.72	0.5647	1	0.21	0.8389	1	0.93	0.3856	1
Rv0452	-	Possible transcriptional regulatory protein	55.8	72.4	62.7	1003.9	1303.11	1128.71	0.38	0.6457	1	0.17	0.8328	1	-0.21	0.7689	1
Rv0453	PPE11	PPE family protein PPE11	182.8	209.9	157	7676.8	8816.26	6593.44	0.2	0.7279	1	-0.22	0.7051	1	-0.42	0.4898	1
Rv0454	-	hypothetical protein	449.7	572.2	266.7	5395.8	6866.99	3200.66	0.35	0.7858	1	-0.75	0.6938	1	-1.1	0.2895	1
Rv0455c	-	hypothetical protein	0	0.3	0	0	6.8	0	0.42	1	1	0	1	1	-0.42	1	1
Rv0456A	mazF1	Possible toxin MazF1	71.6	203.7	213	572.9	1629.76	1704.29	1.51	0.5901	1	1.57	0.3564	1	0.06	0.9225	1
Rv0456B	mazE1	Possible antitoxin MazE1	176.7	220.8	124.9	3886.3	4857.13	2747.77	0.32	0.7011	1	-0.5	0.4865	1	-0.82	0.3803	1
Rv0456c	echA2	enoyl-CoA hydratase EchA2 (enoyl hydrase) (unsaturated acyl-CoA hydratase) (crotonase)	26.8	91.5	88.4	481.5	1647.18	1590.39	1.77	0.2349	1	1.72	0.1175	1	-0.05	0.9637	1
Rv0457c	-	Probable peptidase	176.4	249.1	153.9	11996	16937.4	10468.3	0.5	0.595	1	-0.2	0.8637	1	-0.69	0.5382	1
Rv0458	-	Probable aldehyde dehydrogenase	140.4	143.1	188.6	5054.2	5153.15	6789.17	0.03	0.9671	1	0.43	0.5188	1	0.4	0.5611	1
Rv0459	-	hypothetical protein	215.6	99.4	221.2	2155.8	994.45	2211.93	-1.12	0.5225	1	0.04	0.9695	1	1.15	0.5925	1
Rv0460	-	Conserved hydrophobic protein	2.5	15	136.3	10.1	60.11	545.22	2.58	0.4271	1	5.76	0.4369	1	3.18	0.7096	1
Rv0461	-	Probable transmembrane protein	463	510.7	373.8	13891.4	15321.7	11213	0.14	0.8017	1	-0.31	0.5763	1	-0.45	0.435	1
Rv0462	lpdC	Dihydrolipoamide dehydrogenase LpdC (lipoamide reductase (NADH)) (lipoyl dehydrogenase) (dihydrolipoyl dehydrogenase) (diaphorase)	0	0.1	0	0	6.45	0	0.17	1	1	0	1	1	-0.17	1	1
Rv0463	-	Probable conserved membrane protein	340.4	211.6	96.7	2042.5	1269.42	580.33	-0.69	0.6927	1	-1.82	0.4506	1	-1.13	0.6902	1
Rv0464c	-	hypothetical protein	175.8	216.7	164.6	4921.7	6066.66	4608.4	0.3	0.785	1	-0.09	0.8602	1	-0.4	0.7042	1
Rv0465c	-	Probable transcriptional regulatory protein	562.1	263.2	378.4	26978.5	12632.9	18161.5	-1.09	0.161	1	-0.57	0.4715	1	0.52	0.3634	1
Rv0466	-	hypothetical protein	567.8	280.3	201.8	9084.8	4484.18	3229.33	-1.02	0.3952	1	-1.49	0.3576	1	-0.47	0.6993	1
Rv0467	icl1	Isocitrate lyase Icl (isocitrase) (isocitratase)	0.3	0	0.2	9.2	0	7.22	-0.33	1	1	-0.35	1	1	0.26	1	1
Rv0468	fadB2	3-hydroxybutyryl-CoA dehydrogenase FadB2 (beta-hydroxybutyryl-CoA dehydrogenase) (BHBD)	60.3	107.3	87.5	1205.5	2146.77	1750.69	0.83	0.5103	1	0.54	0.633	1	-0.29	0.7235	1
Rv0469	umaA	Possible mycolic acid synthase UmaA	99.4	76.9	100.4	4173.5	3229.82	4217.61	-0.37	0.7979	1	0.02	0.9884	1	0.38	0.5863	1
Rv0470A	-	Hypothetical protein	432.6	321.1	469.3	9516.5	7063.11	10323.6	-0.43	0.5137	1	0.12	0.8901	1	0.55	0.5501	1
Rv0470c	pcaA	Mycolic acid synthase PcaA (cyclopropane synthase)	69.5	76.7	23.7	1389.9	1533.44	474.22	0.14	0.9293	1	-1.55	0.3401	1	-1.69	0.692	1
Rv0471c	-	Hypothetical protein	739.2	314.5	458.1	17741.6	7547.13	10994.9	-1.23	0.1541	1	-0.69	0.3992	1	0.54	0.2899	1
Rv0472c	-	Probable transcriptional regulatory protein (possibly TetR-family)	65.2	3.6	2.4	1174.1	65.5	42.78	-4.16	0.0004	1	-4.78	0.0005	0.66967	-0.61	0.4062	1
Rv0473	-	Possible conserved transmembrane protein	253.7	193.9	229.8	7103.3	5430	6434.27	-0.39	0.5502	1	-0.14	0.8178	1	0.24	0.6868	1
Rv0474	-	Probable transcriptional regulatory protein	632.7	307	529.3	8858.4	4298.01	7410.14	-1.04	0.4254	1	-0.26	0.7646	1	0.79	0.4549	1
Rv0475	hbhA	Iron-regulated heparin binding hemagglutinin HbhA (adhesin)	102.9	196	179.7	1852.7	3528.81	3235.43	0.93	0.5907	1	0.8	0.4913	1	-0.13	0.8778	1
Rv0476	-	Possible conserved transmembrane protein	457.7	503.8	353.2	4577.3	5038.29	3532.19	0.14	0.8583	1	-0.37	0.6426	1	-0.51	0.5067	1
Rv0477	-	Possible conserved secreted protein	502	676.6	451.2	5019.6	6765.82	4511.66	0.43	0.6268	1	-0.15	0.865	1	-0.58	0.4933	1
Rv0478	deoC	Probable deoxyribose-phosphate aldolase DeoC (phosphodeoxyriboaldolase) (deoxyriboaldolase)	25.2	150.1	94.5	151.4	900.39	567.01	2.57	0.1391	1	1.91	0.2659	1	-0.67	0.5196	1
Rv0479c	-	Probable conserved membrane protein	5.8	1.7	2.4	138.7	39.72	57.8	-1.8	0.875	1	-1.26	0.7367	1	0.54	1	1
Rv0480c	-	Possible amidohydrolase	586.7	381.4	462.2	16428.9	10678.5	12940.2	-0.62	0.556	1	-0.34	0.7591	1	0.28	0.7745	1
Rv0481c	-	Hypothetical protein	610.2	454.1	355.6	13425	9989.31	7823.74	-0.43	0.6323	1	-0.78	0.4035	1	-0.35	0.6337	1
Rv0482	murB	Probable UDP-N-acetylenolpyruvoylglucosamine reductase MurB (UDP-N-acetylmuramate dehydrogenase)	0	0	0	0	0	0	0	1	1	0	1	1	0	1	1
Rv0483	lprQ	Probable conserved lipoprotein LprQ	377.6	374.1	338	18122.8	17957.4	16225.4	-0.01	0.9702	1	-0.16	0.7246	1	-0.15	0.7283	1
Rv0484c	-	Probable short-chain type oxidoreductase	158.4	245.6	167.8	2535.1	3929.46	2684.45	0.63	0.5409	1	0.08	0.9148	1	-0.55	0.595	1
Rv0485	-	Possible transcriptional regulatory protein	203.5	203.7	358.1	8548.7	8553.99	15039	0	0.9986	1	0.81	0.1463	1	0.81	0.141	1
Rv0486	mshA	Glycosyltransferase MshA	4.5	2.1	1.1	99.7	46.17	23.71	-1.11	0.76	1	-2.07	0.518	1	-0.96	0.6119	1
Rv0487	-	hypothetical protein	416.3	385.1	349.4	7493.7	6932.17	6290.01	-0.11	0.8509	1	-0.25	0.6738	1	-0.14	0.8011	1
Rv0488	-	Probable conserved integral membrane protein	242.6	407.8	191.6	4366.2	7340.45	3448.43	0.75	0.6333	1	-0.34	0.6879	1	-1.09	0.5006	1
Rv0489	gpm1	Probable phosphoglycerate mutase 1 Gpm1 (phosphoglyceromutase) (PGAM) (BPG-dependent PGAM)	0.4	0.3	0	9.2	6.45	0	-0.51	1	1	-0.5	1	1	-0.37	1	1
Rv0490	senX3	Putative two component sensor histidine kinase SenX3	100.9	40.5	34	3230.1	1295.39	1088.52	-1.32	0.22	1	-1.57	0.1394	1	-0.25	0.6944	1
Rv0491	regX3	Two component sensory transduction protein RegX3 (transcriptional regulatory protein) (probably LuxR-family)	223.4	272.9	353.9	3574.7	4365.9	5662.49	0.29	0.7714	1	0.66	0.4746	1	0.38	0.7208	1
Rv0492A	-	Hypothetical protein	374.9	139	79.6	2999.6	1111.77	637.11	-1.43	0.4091	1	-2.24	0.1979	1	-0.8	0.3937	1
Rv0492c	-	Probable oxidoreductase GMC-type	308.7	238.6	189	8642.6	6680.63	5290.89	-0.37	0.786	1	-0.71	0.6077	1	-0.34	0.645	1
Rv0493c	-	hypothetical protein	312.5	271.1	264.1	9999.7	8675.07	8452.38	-0.21	0.9641	1	-0.24	0.8457	1	-0.04	0.9711	1
Rv0494	-	Probable transcriptional regulatory protein (probably GntR-family)	94.4	76.9	74.6	1132.5	922.31	895.15	-0.3	0.7859	1	-0.34	0.7609	1	-0.04	0.9579	1
Rv0495c	-	hypothetical protein	44.8	11.6	20.4	985.9	254.16	449.38	-1.96	0.2145	1	-1.13	0.5066	1	0.82	0.8121	1
Rv0496	-	hypothetical protein	80.2	123.3	66.6	1283.4	1973.3	1065.83	0.62	0.5505	1	-0.27	0.712	1	-0.89	0.4107	1
Rv0497	-	Probable conserved transmembrane protein	59.3	28.2	40.6	1423.9	676.25	975.19	-1.07	0.5566	1	-0.55	0.739	1	0.53	0.5729	1
Rv0498	-	hypothetical protein	263.7	277.3	245.8	5802.2	6099.77	5407.05	0.07	0.9352	1	-0.1	0.9139	1	-0.17	0.8139	1
Rv0499	-	hypothetical protein	130.2	155.6	64.9	1302	1555.55	648.62	0.26	0.7531	1	-1.01	0.331	1	-1.26	0.1867	1
Rv0500	proC	Probable pyrroline-5-carboxylate reductase ProC (P5CR) (P5C reductase)	0	0	0	0	0	0	0	1	1	0	1	1	0	1	1
Rv0500A	-	hypothetical protein	0	2.2	10.7	0	13.24	64.46	1.68	0.4484	1	3.55	0.4489	1	2.28	0.4522	1
Rv0500B	-	hypothetical protein	27.6	16.8	106.7	55.1	33.63	213.35	-0.71	1	1	1.95	1	1	2.67	1	1
Rv0501	galE2	Possible UDP-glucose 4-epimerase GalE2 (galactowaldenase) (UDP-galactose 4-epimerase) (uridine diphosphate galactose 4-epimerase) (uridine diphospho-galactose 4-epimerase)	147.1	168.9	144.7	6764.3	7768.88	6654.51	0.2	0.7694	1	-0.02	0.9727	1	-0.22	0.7345	1
Rv0502	-	hypothetical protein	220.5	179.5	146.3	7056.9	5744.88	4682.57	-0.3	0.6097	1	-0.59	0.3134	1	-0.29	0.6321	1
Rv0503c	cmaA2	Cyclopropane-fatty-acyl-phospholipid synthase 2 CmaA2 (cyclopropane fatty acid synthase) (CFA synthase) (cyclopropane mycolic acid synthase 2) (mycolic acid trans-cyclopropane synthetase)	132.8	118.2	126.8	5046.1	4492.12	4816.9	-0.17	0.7401	1	-0.07	0.886	1	0.1	0.8433	1
Rv0504c	-	hypothetical protein	3.1	4.1	1.8	50.3	65.85	28.9	0.39	1	1	-0.8	0.7398	1	-1.19	0.6089	1
Rv0505c	serB1	Possible phosphoserine phosphatase SerB1 (PSP) (O-phosphoserine phosphohydrolase) (pspase)	3.1	3.7	5.5	117.2	142.49	209.85	0.28	0.7733	1	0.84	0.6394	1	0.56	0.5834	1
Rv0506	mmpS2	Probable conserved membrane protein MmpS2	309.2	295.1	330.1	4947	4720.92	5281.64	-0.07	0.9274	1	0.09	0.9174	1	0.16	0.8503	1
Rv0507	mmpL2	Probable conserved transmembrane transport protein MmpL2	242.1	184.7	224.3	38245.8	29186.4	35445.9	-0.39	0.7057	1	-0.11	0.8964	1	0.28	0.6458	1
Rv0508	-	hypothetical protein	342.3	196.7	127.7	4107.5	2360.32	1532.03	-0.8	0.6649	1	-1.42	0.4362	1	-0.62	0.5371	1
Rv0509	hemA	Probable glutamyl-tRNA reductase HemA (GLUTR)	0	0.4	0	0	13.59	0	0.44	1	1	0	1	1	-0.44	1	1
Rv0510	hemC	Probable porphobilinogen deaminase HemC (PBG) (hydroxymethylbilane synthase) (HMBS) (pre-uroporphyrinogen synthase)	0	0	0	0	0	0	0	1	1	0	1	1	0	1	1
Rv0511	hemD	Probable uroporphyrin-III C-methyltransferase HemD (uroporphyrinogen III methylase) (urogen III methylase) (SUMT) (urogen III methylase) (UROM)	0	0	0	0	0	0	0	1	1	0	1	1	0	1	1
Rv0512	hemB	Probable delta-aminolevulinic acid dehydratase HemB (porphobilinogen synthase) (ALAD) (ALADH)	0	0	0	0	0	0	0	1	1	0	1	1	0	1	1
Rv0513	-	Possible conserved transmembrane protein	239.6	121.2	152.9	2875.7	1454.98	1835.12	-0.98	0.505	1	-0.65	0.6052	1	0.33	0.7704	1
Rv0514	-	Possible transmembrane protein	537.9	465.1	640.4	1075.9	930.29	1280.76	-0.21	1	1	0.25	1	1	0.46	0.6721	1
Rv0515	-	Conserved 13E12 repeat family protein	325.4	399	333.4	11714.9	14363.3	12001.4	0.29	0.5552	1	0.03	0.9353	1	-0.26	0.5939	1
Rv0516c	-	Possible anti-anti-sigma factor	527.4	524.3	326.1	7383.9	7339.84	4565.74	-0.01	0.9923	1	-0.69	0.4878	1	-0.68	0.3887	1
Rv0517	-	Possible membrane acyltransferase	429.5	443.8	617.3	14601.9	15089	20988.4	0.05	0.9455	1	0.52	0.4387	1	0.48	0.4233	1
Rv0518	-	Possible exported protein	209.3	118.2	126.1	4186.9	2364.75	2522.46	-0.82	0.7314	1	-0.73	0.7696	1	0.09	0.8974	1
Rv0519c	-	Possible conserved membrane protein	357.4	344.9	215	5718.9	5518.96	3440.42	-0.05	0.9527	1	-0.73	0.544	1	-0.68	0.495	1
Rv0520	-	Possible methyltransferase/methylase (fragment)	384.1	218.8	256.1	3072.5	1750.18	2048.92	-0.81	0.5114	1	-0.58	0.5646	1	0.23	0.8566	1
Rv0521	-	Possible methyltransferase/methylase (fragment)	111.1	152.9	256.9	889.1	1223.38	2055.35	0.46	0.7214	1	1.21	0.5944	1	0.75	0.5808	1
Rv0522	gabP	Probable GABA permease GabP (4-amino butyrate transport carrier) (GAMA-aminobutyrate permease)	302	323.7	280.2	11475.6	12300.5	10648.7	0.1	0.8942	1	-0.11	0.8996	1	-0.21	0.8092	1
Rv0523c	-	hypothetical protein	571.9	345.3	423.8	9149.7	5524.28	6781.27	-0.73	0.51	1	-0.43	0.7285	1	0.3	0.7411	1
Rv0524	hemL	Probable glutamate-1-semialdehyde 2,1-aminomutase HemL (GSA) (glutamate-1-semialdehyde aminotransferase) (GSA-at)	0	0	0	0	0	0	0	1	1	0	1	1	0	1	1
Rv0525	-	hypothetical protein	0	0	0	0	0	0	0	1	1	0	1	1	0	1	1
Rv0526	-	Possible thioredoxin protein (thiol-disulfide interchange protein)	0	0	0	0	0	0	0	1	1	0	1	1	0	1	1
Rv0527	ccdA	Possible cytochrome C-type biogenesis protein CcdA	0	0	0	0	0	0	0	1	1	0	1	1	0	1	1
Rv0528	-	Probable conserved transmembrane protein	0	0	0	0	0	0	0	1	1	0	1	1	0	1	1
Rv0529	ccsA	Possible cytochrome C-type biogenesis protein CcsA	0	0	0	0	0	0	0	1	1	0	1	1	0	1	1
Rv0530	-	hypothetical protein	137.2	140.4	211.7	4391.8	4493.18	6775.29	0.03	0.9661	1	0.63	0.3562	1	0.59	0.321	1
Rv0530A	-	hypothetical protein	345.4	295.2	220.5	1381.7	1180.72	882.17	-0.23	0.9937	1	-0.65	0.5678	1	-0.42	0.777	1
Rv0531	-	Possible conserved membrane protein	0	0	0	0	0	0	0	1	1	0	1	1	0	1	1
Rv0532	PE_PGRS6	PE-PGRS family protein PE_PGRS6	95.8	142.5	154.5	2681.6	3989.09	4325.98	0.57	0.5418	1	0.69	0.4256	1	0.12	0.884	1
Rv0533c	fabH	3-oxoacyl-[acyl-carrier-protein] synthase III FabH (beta-ketoacyl-ACP synthase III) (KAS III)	232.2	246.6	269.2	6501.4	6903.71	7536.57	0.09	0.9193	1	0.21	0.8019	1	0.13	0.8903	1
Rv0534c	menA	1,4-dihydroxy-2-naphthoate octaprenyltransferase MenA (DHNA-octaprenyltransferase)	0	0	0	0	0	0	0	1	1	0	1	1	0	1	1
Rv0535	pnp	Probable 5'-methylthioadenosine phosphorylase Pnp (MTA phosphorylase)	236.2	226.3	172.4	4250.8	4073.67	3103.92	-0.06	0.9647	1	-0.45	0.9257	1	-0.39	0.7857	1
Rv0536	galE3	Probable UDP-glucose 4-epimerase GalE3 (galactowaldenase) (UDP-galactose 4-epimerase) (uridine diphosphate galactose 4-epimerase) (uridine diphospho-galactose 4-epimerase)	116.4	209.6	174.5	2794.5	5031.37	4188.6	0.85	0.494	1	0.58	0.7183	1	-0.26	0.8294	1
Rv0537c	-	Probable integral membrane protein	136	186.2	265.5	4896.4	6702.9	9557.71	0.45	0.3885	1	0.96	0.2567	1	0.51	0.5062	1
Rv0538	-	Possible conserved membrane protein	91.5	148.3	69.1	2560.8	4152.61	1936.15	0.7	0.3348	1	-0.4	0.6292	1	-1.1	0.1142	1
Rv0539	-	Probable dolichyl-phosphate sugar synthase (dolichol-phosphate sugar synthetase) (dolichol-phosphate sugar transferase) (sugar phosphoryldolichol synthase)	3.4	77.5	49.4	40.2	930.16	593.19	4.53	0.0464	1	3.88	0.2805	1	-0.65	0.5859	1
Rv0540	-	hypothetical protein	63.3	289.3	84.7	1265.1	5786.45	1693.8	2.19	0.5619	1	0.42	0.6146	1	-1.77	0.6629	1
Rv0541c	-	Probable conserved integral membrane protein	0	0.2	0	0	6.8	0	0.26	1	1	0	1	1	-0.26	1	1
Rv0542c	menE	Possible O-succinylbenzoic acid--CoA ligase MenE (OSB-CoA synthetase) (O-succinylbenzoate-CoA synthase)	0	0	0	0	0	0	0	1	1	0	1	1	0	1	1
Rv0543c	-	hypothetical protein	0	0	0	0	0	0	0	1	1	0	1	1	0	1	1
Rv0544c	-	Possible conserved transmembrane protein	61.9	66.3	58.1	742.7	795.74	697.72	0.1	0.9348	1	-0.09	0.9403	1	-0.19	0.8609	1
Rv0545c	pitA	Probable low-affinity inorganic phosphate transporter integral membrane protein PitA	58	54.3	67.5	1623.9	1520.36	1889.53	-0.1	0.9068	1	0.22	0.7982	1	0.31	0.6809	1
Rv0546c	-	hypothetical protein	68.1	79.6	94.6	953.4	1114.48	1323.77	0.23	0.9056	1	0.47	0.7107	1	0.25	0.7968	1
Rv0547c	-	Possible oxidoreductase	201.6	285.1	244.2	4032.4	5701.4	4884.51	0.5	0.368	1	0.28	0.5977	1	-0.22	0.69	1
Rv0548c	menB	Naphthoate synthase MenB (dihydroxynaphthoic acid synthetase) (DHNA synthetase)	0	0	0	0	0	0	0	1	1	0	1	1	0	1	1
Rv0549c	vapC3	Possible toxin VapC3	42.8	44.9	64.7	342.5	358.91	517.56	0.07	0.9329	1	0.6	0.8443	1	0.53	0.9715	1
Rv0550c	vapB3	Possible antitoxin VapB3	214.2	266.2	397.5	1285	1597.06	2384.74	0.31	0.7748	1	0.89	0.4296	1	0.58	0.6163	1
Rv0551c	fadD8	Probable fatty-acid-CoA ligase FadD8 (fatty-acid-CoA synthetase) (fatty-acid-CoA synthase)	224	179.5	214.6	12545.7	10053.8	12015.4	-0.32	0.6062	1	-0.06	0.9159	1	0.26	0.6109	1
Rv0552	-	hypothetical protein	148.6	109.8	162.2	5351.2	3953.07	5840.18	-0.44	0.7154	1	0.13	0.8859	1	0.56	0.599	1
Rv0553	menC	Probable muconate cycloisomerase MenC (cis,cis-muconate lactonizing enzyme) (MLE)	0	0	0	0	0	0	0	1	1	0	1	1	0	1	1
Rv0554	bpoC	Possible peroxidase BpoC (non-haem peroxidase)	80.5	71	31.8	2094.1	1845.51	827.2	-0.18	0.8589	1	-1.34	0.3304	1	-1.16	0.3712	1
Rv0555	menD	Probable bifunctional menaquinone biosynthesis protein MenD : 2-succinyl-6-hydroxy-2,4-cyclohexadiene-1-carboxylate synthase (SHCHC synthase) + 2-oxoglutarate decarboxylase (alpha-ketoglutarate decarboxylase) (KDC)	0	0	0	0	0	0	0	1	1	0	1	1	0	1	1
Rv0556	-	Probable conserved transmembrane protein	1.7	8.6	0.5	40.2	206.24	11.85	2.36	1	1	-1.76	1	1	-4.12	1	1
Rv0557	mgtA	Mannosyltransferase MgtA	7.6	40.3	12.3	197.3	1046.87	320.81	2.41	0.4152	1	0.7	0.5845	1	-1.71	0.464	1
Rv0558	menH	Probable ubiquinone/menaquinone biosynthesis methyltransferase MenH (2-heptaprenyl-1,4-naphthoquinone methyltransferase)	0	0	0	0	0	0	0	1	1	0	1	1	0	1	1
Rv0559c	-	Possible conserved secreted protein	444.8	298	285.4	5337.9	3575.75	3425.18	-0.58	0.7207	1	-0.64	0.6634	1	-0.06	0.9431	1
Rv0560c	-	Possible benzoquinone methyltransferase (methylase)	371.7	82.2	124	8920.4	1973.07	2976.24	-2.18	0.8116	1	-1.58	0.8943	1	0.59	0.4954	1
Rv0561c	-	Possible oxidoreductase	127.8	70.8	96.4	4600.6	2549.33	3471.58	-0.85	0.656	1	-0.41	0.7735	1	0.45	0.698	1
Rv0562	grcC1	Probable polyprenyl-diphosphate synthase GrcC1 (polyprenyl pyrophosphate synthetase)	0	0	0	0	0	0	0	1	1	0	1	1	0	1	1
Rv0563	htpX	Probable protease transmembrane protein heat shock protein HtpX	10.8	4.6	9.5	237.9	100.54	209.28	-1.24	0.4455	1	-0.19	0.8646	1	1.06	0.381	1
Rv0564c	gpdA1	Probable glycerol-3-phosphate dehydrogenase [NAD(P)+] GpdA1 (NAD(P)H-dependent glycerol-3-phosphate dehydrogenase) (NAD(P)H-dependent dihydroxyacetone-phosphate reductase)	95.6	212.9	185.8	2103.3	4683.98	4088.02	1.16	0.1559	1	0.96	0.3876	1	-0.2	0.8246	1
Rv0565c	-	Probable monooxygenase	113.1	131.9	125	7689.8	8968.58	8500.24	0.22	0.6616	1	0.14	0.7837	1	-0.08	0.8578	1
Rv0566c	-	hypothetical protein	94.8	361.3	155.4	758	2890.21	1243.51	1.93	0.5282	1	0.71	0.8116	1	-1.22	0.4952	1
Rv0567	-	Probable methyltransferase/methylase	322	249.2	239.2	10305.5	7974.38	7655.66	-0.37	0.7417	1	-0.43	0.6731	1	-0.06	0.9275	1
Rv0568	cyp135B1	Possible cytochrome P450 135B1 Cyp135B1	244.4	309.5	653.1	5866.3	7427.32	15674.4	0.34	0.71	1	1.42	0.288	1	1.08	0.4395	1
Rv0569	-	hypothetical protein	320.4	212	154.1	1922.3	1272.1	924.39	-0.6	0.4085	1	-1.06	0.1923	1	-0.46	0.4909	1
Rv0570	nrdZ	Probable ribonucleoside-diphosphate reductase (large subunit) NrdZ (ribonucleotide reductase)	89.1	114	126.7	6057.3	7754.08	8618.76	0.36	0.6796	1	0.51	0.4384	1	0.15	0.8409	1
Rv0571c	-	hypothetical protein	33.2	26.5	32.7	795.7	636.05	783.74	-0.32	0.6904	1	-0.02	0.9924	1	0.3	0.8766	1
Rv0572c	-	Hypothetical protein	147	202.8	159.8	2057.8	2839.64	2237.09	0.46	0.5489	1	0.12	0.8983	1	-0.34	0.7067	1
Rv0573c	pncB2	Nicotinic acid phosphoribosyltransferase PncB2	106.8	82.3	107	2991.6	2305.38	2995.21	-0.38	0.7153	1	0	0.9987	1	0.38	0.6713	1
Rv0574c	-	hypothetical protein	302.3	224.1	243.4	11486.9	8516.38	9247.73	-0.43	0.8548	1	-0.31	0.7755	1	0.12	0.8976	1
Rv0575c	-	Possible oxidoreductase	667.6	504.8	661.2	14686.6	11105.5	14546.8	-0.4	0.6959	1	-0.01	0.9901	1	0.39	0.6785	1
Rv0576	-	Probable transcriptional regulatory protein (possibly ArsR-family)	71.6	54.3	42.6	2578.8	1954.47	1531.92	-0.4	0.6943	1	-0.75	0.529	1	-0.35	0.7058	1
Rv0577	TB27.3	Conserved protein TB27.3	515.7	440.3	562.6	12378	10567.8	13503	-0.23	0.7472	1	0.13	0.8742	1	0.35	0.6766	1
Rv0578c	PE_PGRS7	PE-PGRS family protein PE_PGRS7	5.6	11.3	9.8	258.9	519.91	451.98	1.01	0.3635	1	0.8	0.643	1	-0.2	0.8416	1
Rv0579	-	hypothetical protein	160.1	134.8	236.5	3521.2	2965.74	5202.84	-0.25	0.7049	1	0.56	0.6708	1	0.81	0.6506	1
Rv0580c	-	hypothetical protein	280.9	143.1	189.4	3933.3	2003.26	2651.59	-0.97	0.4977	1	-0.57	0.7901	1	0.4	0.8141	1
Rv0581	vapB26	Possible antitoxin VapB26	118.3	189.1	201.9	946.5	1512.54	1615.56	0.68	0.5656	1	0.77	0.5338	1	0.1	0.9136	1
Rv0582	vapC26	Possible toxin VapC26 Contains PIN domain	39.3	22.4	131.6	708.1	402.75	2368.6	-0.81	0.6151	1	1.74	0.6778	1	2.56	0.446	1
Rv0583c	lpqN	Probable conserved lipoprotein LpqN	367	299.9	285.4	5137.9	4199.22	3996.13	-0.29	0.7431	1	-0.36	0.7677	1	-0.07	0.9295	1
Rv0584	-	Possible conserved exported protein	128.5	184.9	133.1	14387.9	20705.1	14903.2	0.53	0.297	1	0.05	0.9061	1	-0.47	0.3535	1
Rv0585c	-	Probable conserved integral membrane protein	71.8	73.1	51	4884.6	4971.13	3471.35	0.03	0.9708	1	-0.49	0.5334	1	-0.52	0.5376	1
Rv0586	mce2R	Probable transcriptional regulatory protein Mce2R (GntR-family)	6.7	23	5.5	133.8	460.28	109.83	1.78	0.4257	1	-0.29	0.7992	1	-2.07	0.3942	1
Rv0587	yrbE2A	Conserved hypothetical integral membrane protein YrbE2A	11	29.2	32.4	241.4	642.97	713.87	1.41	0.4033	1	1.56	0.1931	1	0.15	0.8913	1
Rv0588	yrbE2B	Conserved hypothetical integral membrane protein YrbE2B	100.6	48	99.5	2615	1247.98	2587.03	-1.07	0.4238	1	-0.02	0.9891	1	1.05	0.3371	1
Rv0589	mce2A	Mce-family protein Mce2A	64.3	18.3	22.2	2956.4	843.79	1019.21	-1.81	0.2711	1	-1.54	0.348	1	0.27	0.6859	1
Rv0590	mce2B	Mce-family protein Mce2B	115.1	182	306.8	2072.5	3276.37	5523.09	0.66	0.5496	1	1.41	0.3347	1	0.75	0.5647	1
Rv0590A	-	Mce-family related protein	74.7	156.5	131.6	1045.2	2190.48	1842.8	1.07	0.7107	1	0.82	0.5993	1	-0.25	0.8264	1
Rv0591	mce2C	Mce-family protein Mce2C	157	166.9	148.8	6594.5	7011.68	6248.13	0.09	0.9142	1	-0.08	0.9235	1	-0.17	0.8572	1
Rv0592	mce2D	Mce-family protein Mce2D	33.3	58.9	39.5	1800.9	3182.82	2134.49	0.82	0.3312	1	0.25	0.7519	1	-0.58	0.5038	1
Rv0593	lprL	Possible Mce-family lipoprotein LprL (Mce-family lipoprotein Mce2E)	42.5	78.3	56.9	1443.8	2662.66	1933.44	0.88	0.2755	1	0.42	0.5683	1	-0.46	0.5595	1
Rv0594	mce2F	Mce-family protein Mce2F	303	201.9	389.5	16970.6	11307.5	21813.1	-0.59	0.184	1	0.36	0.7168	1	0.95	0.3362	1
Rv0595c	vapC4	Possible toxin VapC4	53.4	104.6	67.6	640.9	1255.54	810.72	0.97	0.2432	1	0.34	0.682	1	-0.63	0.4209	1
Rv0596c	vapB4	Possible antitoxin VapB4	55.1	56.5	39.4	440.8	451.73	315.39	0.04	1	1	-0.48	0.7363	1	-0.52	0.7373	1
Rv0597c	-	hypothetical protein	214.3	120.6	73.9	4713.7	2652.42	1626.29	-0.83	0.5761	1	-1.54	0.2475	1	-0.71	0.4077	1
Rv0598c	vapC27	Possible toxin VapC27 Contains PIN domain	137.7	67.7	88.2	1927.4	947.52	1235.04	-1.02	0.3483	1	-0.64	0.5371	1	0.38	0.6037	1
Rv0599c	vapB27	Possible antitoxin VapB27	22.3	35.7	54.4	267.2	428.18	653.02	0.68	0.5477	1	1.29	0.7483	1	0.61	0.8914	1
Rv0600c	-	Two component sensor kinase [second part]	64.1	68.2	96.7	256.3	272.8	386.96	0.09	1	1	0.59	0.8819	1	0.5	0.7182	1
Rv0601c	-	Two component sensor kinase [first part]	9.4	27.2	36	75.2	217.6	288.19	1.53	0.4284	1	1.94	0.2074	1	0.41	0.7448	1
Rv0602c	tcrA	Two component DNA binding transcriptional regulatory protein TcrA	290.1	80.1	129.1	6383.1	1762.59	2840.34	-1.86	0.4435	1	-1.17	0.7964	1	0.69	0.3304	1
Rv0603	-	Possible exported protein	151.6	0	7.2	303.2	0	14.45	-7.25	1	1	-4.39	1	1	3.04	1	1
Rv0604	lpqO	Probable conserved lipoprotein LpqO	39.3	140.3	93.5	393.2	1402.81	934.66	1.83	0.3822	1	1.25	0.1494	1	-0.59	0.8785	1
Rv0605	-	Possible resolvase	331.1	288.7	217.6	5297.8	4619.78	3482.3	-0.2	0.8444	1	-0.61	0.5903	1	-0.41	0.6435	1
Rv0606	-	Possible transposase (fragment)	229.4	283	253.3	3670	4527.32	4052.8	0.3	0.9705	1	0.14	0.9454	1	-0.16	0.8459	1
Rv0607	-	Hypothetical protein	736.4	80.8	111.7	1472.9	161.7	223.39	-3.19	0.3378	1	-2.72	0.3268	1	0.47	0.6752	1
Rv0608	vapB28	Possible antitoxin VapB28	85.6	75.1	93.5	342.5	300.56	373.98	-0.19	0.8789	1	0.13	1	1	0.32	0.8312	1
Rv0609	vapC28	Possible toxin VapC28 Contains PIN domain	247.1	267.9	184	3459.5	3750.98	2576.08	0.12	0.9179	1	-0.43	0.7255	1	-0.54	0.5728	1
Rv0609A	-	hypothetical protein	11.9	1.7	19.9	47.7	6.8	79.47	-2.81	0.425	1	0.74	1	1	3.55	1	1
Rv0610c	-	Hypothetical protein	166.4	226.5	127.5	2330.2	3170.38	1784.44	0.44	0.7104	1	-0.39	0.7317	1	-0.83	0.442	1
Rv0611c	-	Hypothetical protein	181	174.7	155.8	4343.7	4191.82	3740.11	-0.05	0.9792	1	-0.22	0.8708	1	-0.16	0.8308	1
Rv0612	-	hypothetical protein	96.4	62.6	69.1	1157.2	751.13	829.68	-0.62	0.5144	1	-0.48	0.6324	1	0.14	0.8899	1
Rv0613c	-	hypothetical protein	211.4	125.8	126.7	6763.8	4025.94	4054.94	-0.75	0.5319	1	-0.74	0.5372	1	0.01	0.9842	1
Rv0614	-	hypothetical protein	91.3	118.5	93.2	2374.2	3079.71	2423.01	0.38	0.586	1	0.03	0.9577	1	-0.35	0.6072	1
Rv0615	-	Probable integral membrane protein	73.2	86.9	51.8	439.1	521.57	310.99	0.25	0.7299	1	-0.5	0.8015	1	-0.75	0.6257	1
Rv0616A	vapB29	Possible antitoxin VapB29	24.9	14	9.9	149.1	84.14	59.26	-0.83	0.606	1	-1.33	0.5748	1	-0.51	0.5642	1
Rv0616c	-	Hypothetical protein	48.3	48	50.3	482.8	480.44	503	-0.01	0.9978	1	0.06	0.8709	1	0.07	0.928	1
Rv0617	vapC29	Possible toxin VapC29 Contains PIN domain	144.8	108.4	116.8	869.1	650.34	700.66	-0.42	0.7408	1	-0.31	0.8514	1	0.11	0.9237	1
Rv0618	galTa	Probable galactose-1-phosphate uridylyltransferase GalTa [first part]	262.7	37.8	27.3	3153	454.18	327.13	-2.8	0.4528	1	-3.27	0.4081	1	-0.47	0.7707	1
Rv0619	galTb	Probable galactose-1-phosphate uridylyltransferase GalTb [second part]	47.4	85.1	162.8	1137.2	2042.12	3906.06	0.84	0.3303	1	1.78	0.608	1	0.94	0.8822	1
Rv0620	galK	Probable galactokinase GalK (galactose kinase)	82.8	36.2	39.3	1159.8	507.24	550.07	-1.19	0.7663	1	-1.08	0.8793	1	0.12	0.8975	1
Rv0621	-	Possible membrane protein	121.1	107.5	88.3	2179.8	1934.56	1588.81	-0.17	0.8777	1	-0.46	0.7329	1	-0.28	0.7728	1
Rv0622	-	Possible membrane protein	186.8	103.2	191	4110.5	2270.82	4202.93	-0.86	0.6448	1	0.03	0.9876	1	0.89	0.6375	1
Rv0623	vapB30	Possible antitoxin VapB30	0	156.3	0	0	625.23	0	7.3	1	1	0	1	1	-7.3	1	1
Rv0624	vapC30	Possible toxin VapC30 Contains PIN domain	467.9	233	382	5614.3	2796.09	4584.47	-1.01	0.3538	1	-0.29	0.8506	1	0.71	0.77	1
Rv0625c	-	Probable conserved transmembrane protein	188.4	157.2	341.2	3767.4	3144.6	6823.94	-0.26	0.8596	1	0.86	0.369	1	1.12	0.2616	1
Rv0626	vapB5	Possible antitoxin VapB5	67.2	30.6	64.1	537.2	244.66	512.94	-1.13	0.7421	1	-0.07	0.9057	1	1.07	0.4441	1
Rv0627	vapC5	Possible toxin VapC5	0	9.7	0	0	19.34	0	3.42	1	1	0	1	1	-3.42	1	1
Rv0628c	-	hypothetical protein	61.1	87.2	107	366.5	523.07	641.73	0.51	0.749	1	0.81	0.7954	1	0.29	0.7946	1
Rv0629c	recD	Probable exonuclease V (alpha chain) RecD (exodeoxyribonuclease V alpha chain) (exodeoxyribonuclease V polypeptide)	110.7	60.1	69.5	3321.8	1803.78	2084.03	-0.88	0.6196	1	-0.67	0.6395	1	0.21	0.8528	1
Rv0630c	recB	Probable exonuclease V (beta chain) RecB (exodeoxyribonuclease V beta chain)(exodeoxyribonuclease V polypeptide) (chi-specific endonuclease)	88.7	84.8	58	5501.2	5255.8	3598.9	-0.07	0.9422	1	-0.61	0.5784	1	-0.55	0.4472	1
Rv0631c	recC	Probable exonuclease V (gamma chain) RecC (exodeoxyribonuclease V gamma chain)(exodeoxyribonuclease V polypeptide)	46.2	68.2	87.2	1570.8	2319.1	2963.49	0.56	0.52	1	0.92	0.3851	1	0.35	0.684	1
Rv0632c	echA3	Probable enoyl-CoA hydratase EchA3 (enoyl hydrase) (unsaturated acyl-CoA hydratase) (crotonase)	419.5	405.6	356.7	8389.3	8112.25	7134.94	-0.05	0.8755	1	-0.23	0.5995	1	-0.19	0.6958	1
Rv0633c	-	Possible exported protein	102.7	113	239.5	2465.4	2712.62	5747.84	0.14	0.8398	1	1.22	0.1647	1	1.08	0.1901	1
Rv0634A	-	hypothetical protein	152.4	160.2	20.5	1829.1	1922.91	245.63	0.07	0.8803	1	-2.9	0.8088	1	-2.97	0.8046	1
Rv0634B	rpmG2	50S ribosomal protein L33 RpmG2	0	0	0	0	0	0	0	1	1	0	1	1	0	1	1
Rv0634c	-	Possible glyoxalase II (hydroxyacylglutathione hydrolase) (GLX II)	102.8	180.1	159.7	2468.4	4322.41	3833.93	0.81	0.6178	1	0.64	0.5206	1	-0.17	0.8648	1
Rv0635	hadA	(3R)-hydroxyacyl-ACP dehydratase subunit HadA	0	0	0	0	0	0	0	1	1	0	1	1	0	1	1
Rv0636	hadB	(3R)-hydroxyacyl-ACP dehydratase subunit HadB	0	0	0	0	0	0	0	1	1	0	1	1	0	1	1
Rv0637	hadC	(3R)-hydroxyacyl-ACP dehydratase subunit HadC	0	1.7	0.6	0	20.04	7.22	1.42	0.2111	1	0.68	1	1	-1.47	0.6034	1
Rv0638	secE1	Probable preprotein translocase SecE1	0	0	0	0	0	0	0	1	1	0	1	1	0	1	1
Rv0639	nusG	Probable transcription antitermination protein NusG	0	0	0	0	0	0	0	1	1	0	1	1	0	1	1
Rv0640	rplK	50S ribosomal protein L11 RplK	0	0	0	0	0	0	0	1	1	0	1	1	0	1	1
Rv0641	rplA	50S ribosomal protein L1 RplA	0	0	0	0	0	0	0	1	1	0	1	1	0	1	1
Rv0642c	mmaA4	Methoxy mycolic acid synthase 4 MmaA4 (methyl mycolic acid synthase 4) (MMA4) (hydroxy mycolic acid synthase)	2.7	2.1	2	87.9	66.21	65.02	-0.41	0.6522	1	-0.44	0.699	1	-0.03	1	1
Rv0643c	mmaA3	Methoxy mycolic acid synthase 3 MmaA3 (methyl mycolic acid synthase 3) (MMA3) (hydroxy mycolic acid synthase)	475.5	444.8	315.7	19021.6	17792.7	12626.5	-0.1	0.9432	1	-0.59	0.7683	1	-0.49	0.5155	1
Rv0644c	mmaA2	Methoxy mycolic acid synthase 2 MmaA2 (methyl mycolic acid synthase 2) (MMA2) (hydroxy mycolic acid synthase)	718.2	463.5	679.1	12927.5	8342.74	12223.1	-0.63	0.2686	1	-0.08	0.8906	1	0.55	0.3444	1
Rv0645c	mmaA1	Methoxy mycolic acid synthase 1 MmaA1 (methyl mycolic acid synthase 1) (MMA1) (hydroxy mycolic acid synthase)	893.2	613.1	756	28583.2	19618.4	24191.4	-0.54	0.4054	1	-0.24	0.7176	1	0.3	0.5567	1
Rv0646c	lipG	Probable lipase/esterase LipG	700.9	346.4	341.3	12616.6	6234.48	6142.58	-1.02	0.2924	1	-1.04	0.2798	1	-0.02	0.973	1
Rv0647c	-	hypothetical protein	0	0	0	0	0	0	0	1	1	0	1	1	0	1	1
Rv0648	-	Alpha-mannosidase	176.2	157	170	12332.6	10991.3	11902.5	-0.17	0.7496	1	-0.05	0.9129	1	0.11	0.8032	1
Rv0649	fabD2	Possible malonyl CoA-acyl carrier protein transacylase FabD2 (MCT)	110.2	276	306.1	882	2208.12	2449.09	1.32	0.5925	1	1.47	0.594	1	0.15	0.9123	1
Rv0650	-	Possible sugar kinase	123.1	222.7	210.7	1231.3	2227.08	2107.39	0.85	0.4416	1	0.78	0.4856	1	-0.08	0.9146	1
Rv0651	rplJ	50S ribosomal protein L10 RplJ	0	0	0	0	0	0	0	1	1	0	1	1	0	1	1
Rv0652	rplL	50S ribosomal protein L7/L12 RplL (SA1)	0	0	0	0	0	0	0	1	1	0	1	1	0	1	1
Rv0653c	-	Possible transcriptional regulatory protein (probably TetR-family)	85.6	85.3	76.3	1712.4	1706.11	1526.39	-0.01	0.9956	1	-0.17	0.8293	1	-0.16	0.8729	1
Rv0654	-	Probable dioxygenase	589.5	434.7	916.4	29475.1	21734.8	45821.7	-0.44	0.5067	1	0.64	0.546	1	1.08	0.3029	1
Rv0655	mkl	Possible ribonucleotide-transport ATP-binding protein ABC transporter Mkl	227.8	343.2	232.7	5010.6	7551.09	5118.4	0.59	0.5448	1	0.03	0.9646	1	-0.56	0.6859	1
Rv0656c	vapC6	Possible toxin VapC6	175.1	165.3	159	1400.4	1322.73	1271.61	-0.08	0.926	1	-0.14	0.8911	1	-0.06	0.9398	1
Rv0657c	vapB6	Possible antitoxin VapB6	289.1	626.2	102.3	578.2	1252.47	204.65	1.12	0.6698	1	-1.5	0.6582	1	-2.61	0.3406	1
Rv0658c	-	Probable conserved integral membrane protein	104.6	116.4	166.1	2928.1	3258.79	4651.42	0.15	0.8602	1	0.67	0.5094	1	0.51	0.5947	1
Rv0659c	mazF2	Toxin MazF2	897.6	445.4	608.9	7180.7	3562.86	4871.2	-1.01	0.6493	1	-0.56	0.7798	1	0.45	0.6533	1
Rv0660c	mazE2	Possible antitoxin MazE2	42.7	78	163.6	171	311.91	654.49	0.87	0.8874	1	1.94	0.3661	1	1.07	0.5392	1
Rv0661c	vapC7	Possible toxin VapC7	124.7	161.5	236	997.7	1292.26	1888.29	0.37	0.7639	1	0.92	0.71	1	0.55	0.671	1
Rv0662c	vapB7	Possible antitoxin VapB7	0	0	0	0	0	0	0	1	1	0	1	1	0	1	1
Rv0663	atsD	Possible arylsulfatase AtsD (aryl-sulfate sulphohydrolase) (arylsulphatase)	51.4	83.1	83.2	4416.2	7143.81	7155.93	0.69	0.1379	1	0.7	0.3442	1	0	0.9965	1
Rv0664	vapB8	Possible antitoxin VapB8	95.5	80.9	25.2	573.1	485.45	151.15	-0.24	0.9003	1	-1.92	0.7825	1	-1.68	0.4365	1
Rv0665	vapC8	Possible toxin VapC8	91.3	36.7	16.5	912.9	367.24	165.03	-1.31	0.2412	1	-2.47	0.1298	1	-1.15	0.3099	1
Rv0666	-	Possible membrane protein	0	0	0	0	0	0	0	1	1	0	1	1	0	1	1
Rv0667	rpoB	DNA-directed RNA polymerase (beta chain) RpoB (transcriptase beta chain) (RNA polymerase beta subunit)	0	0	0	0	0	0	0	1	1	0	1	1	0	1	1
Rv0668	rpoC	DNA-directed RNA polymerase (beta' chain) RpoC (transcriptase beta' chain) (RNA polymerase beta' subunit)	0	0	0	0	0	0	0	1	1	0	1	1	0	1	1
Rv0669c	-	Possible hydrolase	152.1	200.9	163.2	9732.1	12858.7	10442.1	0.4	0.41	1	0.1	0.8682	1	-0.3	0.5864	1
Rv0670	end	Probable endonuclease IV End (endodeoxyribonuclease IV) (apurinase)	70.7	138	199.6	706.9	1379.97	1996.43	0.96	0.2118	1	1.5	0.3612	1	0.53	0.8331	1
Rv0671	lpqP	Possible conserved lipoprotein LpqP	476.4	373.2	353.4	11433.1	8956.58	8482.29	-0.35	0.7883	1	-0.43	0.6951	1	-0.08	0.9522	1
Rv0672	fadE8	Probable acyl-CoA dehydrogenase FadE8	83.9	123.4	134.9	3860.6	5674.59	6207.38	0.56	0.56	1	0.69	0.451	1	0.13	0.857	1
Rv0673	echA4	Possible enoyl-CoA hydratase EchA4 (enoyl hydrase) (unsaturated acyl-CoA hydratase) (crotonase)	196.6	97.2	143.1	3145.3	1554.69	2289.36	-1.02	0.8278	1	-0.46	0.6248	1	0.56	0.8973	1
Rv0674	-	hypothetical protein	0	65.7	1.6	0	787.98	19.08	6.06	0.4795	1	1.37	0.485	1	-5.37	0.8797	1
Rv0675	echA5	Probable enoyl-CoA hydratase EchA5 (enoyl hydrase) (unsaturated acyl-CoA hydratase) (crotonase)	1.3	0	14.4	10.1	0	115.59	-1.17	1	1	3.52	1	1	3.95	1	1
Rv0676c	mmpL5	Probable conserved transmembrane transport protein MmpL5	201.8	49.7	90.4	12509.9	3083.85	5607.63	-2.02	0.0169	1	-1.16	0.2106	1	0.86	0.6542	1
Rv0677c	mmpS5	Possible conserved membrane protein MmpS5	47.7	17.3	32	572.5	207.65	384.48	-1.46	0.2375	1	-0.57	0.5583	1	0.89	0.5055	1
Rv0678	-	hypothetical protein	483.4	202.4	998.2	4834.1	2023.52	9982.36	-1.26	0.2832	1	1.05	0.8784	1	2.3	0.628	1
Rv0679c	-	Conserved threonine rich protein	48.1	94.7	50	577.4	1136.3	599.52	0.98	0.7592	1	0.05	0.9447	1	-0.92	0.7585	1
Rv0680c	-	Probable conserved transmembrane protein	622.7	95.7	146.8	3736.2	574.41	880.93	-2.7	0.503	1	-2.08	0.6855	1	0.62	0.6483	1
Rv0681	-	Probable transcriptional regulatory protein (possibly TetR-family)	305.3	178.6	170.6	6716	3928.12	3753.55	-0.77	0.3995	1	-0.84	0.3687	1	-0.07	0.9414	1
Rv0682	rpsL	30S ribosomal protein S12 RpsL	0	0	0	0	0	0	0	1	1	0	1	1	0	1	1
Rv0683	rpsG	30S ribosomal protein S7 RpsG	0	0	0	0	0	0	0	1	1	0	1	1	0	1	1
Rv0684	fusA1	Probable elongation factor G FusA1 (EF-G)	0	0.1	0	0	6.45	0	0.15	1	1	0	1	1	-0.15	1	1
Rv0685	tuf	Probable iron-regulated elongation factor TU Tuf (EF-TU)	0	0	0	0	0	0	0	1	1	0	1	1	0	1	1
Rv0686	-	Probable membrane protein	471	465.7	480.6	7535.9	7451.66	7690.09	-0.02	0.9859	1	0.03	0.975	1	0.05	0.9543	1
Rv0687	-	Probable short-chain type dehydrogenase/reductase	38.8	40.5	87.3	1163	1215.81	2618.52	0.06	0.9455	1	1.17	0.1967	1	1.11	0.1965	1
Rv0688	-	Putative ferredoxin reductase	496	116.5	255.6	16864.4	3962.16	8689.55	-2.09	0.8314	1	-0.96	0.8876	1	1.13	0.666	1
Rv0689c	-	Hypothetical protein	144.4	82.3	97.8	866.4	494.03	586.99	-0.81	0.7353	1	-0.56	0.8771	1	0.25	1	1
Rv0690c	-	hypothetical protein	111	791.8	122.6	3773.4	26919.8	4168.27	2.83	0.5595	1	0.14	0.8812	1	-2.69	0.6085	1
Rv0691A	-	Mycofactocin precursor protein	133.7	50.8	39.5	802.2	304.77	237.28	-1.4	0.452	1	-1.76	0.4549	1	-0.36	0.8124	1
Rv0691c	-	Probable transcriptional regulatory protein	90.6	119.5	70.3	1630.5	2150.6	1266.08	0.4	0.5792	1	-0.36	0.6336	1	-0.76	0.3209	1
Rv0692	-	hypothetical protein	79.5	30.3	34.2	953.8	363.38	409.87	-1.39	0.447	1	-1.22	0.5023	1	0.17	0.8624	1
Rv0693	pqqE	Probable coenzyme PQQ synthesis protein E PqqE (coenzyme PQQ synthesis protein III)	106.1	42	39.2	3607.7	1426.87	1331.44	-1.34	0.2888	1	-1.44	0.2499	1	-0.1	0.9534	1
Rv0694	lldD1	Possible L-lactate dehydrogenase (cytochrome) LldD1	20	24.7	13.4	640.3	790.86	427.26	0.3	0.7891	1	-0.58	0.6826	1	-0.89	0.7352	1
Rv0695	-	hypothetical protein	41.8	69.8	24.6	836.2	1395.03	491.71	0.74	0.5019	1	-0.77	0.5643	1	-1.5	0.2045	1
Rv0696	-	Probable membrane sugar transferase	12.5	24.1	39.4	573	1109.66	1814.13	0.95	0.3786	1	1.66	0.1709	1	0.71	0.4789	1
Rv0697	-	Probable dehydrogenase	8.9	6.9	20.9	443.5	346.72	1043.71	-0.36	0.7402	1	1.23	0.3438	1	1.59	0.2503	1
Rv0698	-	hypothetical protein	50.8	46.5	26	1117.1	1022.81	571.63	-0.13	0.9187	1	-0.97	0.4413	1	-0.84	0.5471	1
Rv0699	-	Hypothetical protein	0	0	0	0	0	0	0	1	1	0	1	1	0	1	1
Rv0700	rpsJ	30S ribosomal protein S10 RpsJ (transcription antitermination factor NusE)	0	0	0	0	0	0	0	1	1	0	1	1	0	1	1
Rv0701	rplC	50S ribosomal protein L3 RplC	0	0	0	0	0	0	0	1	1	0	1	1	0	1	1
Rv0702	rplD	50S ribosomal protein L4 RplD	0	0	0	0	0	0	0	1	1	0	1	1	0	1	1
Rv0703	rplW	50S ribosomal protein L23 RplW	0	0	0	0	0	0	0	1	1	0	1	1	0	1	1
Rv0704	rplB	50S ribosomal protein L2 RplB	0	0	0	0	0	0	0	1	1	0	1	1	0	1	1
Rv0705	rpsS	30S ribosomal protein S19 RpsS	0	0	0	0	0	0	0	1	1	0	1	1	0	1	1
Rv0706	rplV	50S ribosomal protein L22 RplV	0	0	0	0	0	0	0	1	1	0	1	1	0	1	1
Rv0707	rpsC	30S ribosomal protein S3 RpsC	0	0	0.4	0	0	11.85	0	1	1	0.51	1	1	0.51	1	1
Rv0708	rplP	50S ribosomal protein L16 RplP	0	0.8	0	0	12.89	0	0.85	1	1	0	1	1	-0.85	1	1
Rv0709	rpmC	50S ribosomal protein L29 RpmC	0	0	0	0	0	0	0	1	1	0	1	1	0	1	1
Rv0710	rpsQ	30S ribosomal protein S17 RpsQ	0	0	0	0	0	0	0	1	1	0	1	1	0	1	1
Rv0711	atsA	Possible arylsulfatase AtsA (aryl-sulfate sulphohydrolase) (arylsulphatase)	271	255.9	200.8	22761.2	21494	16867.6	-0.08	0.9133	1	-0.43	0.4546	1	-0.35	0.6674	1
Rv0712	-	hypothetical protein	95.8	86	83	3450.5	3095.69	2987.08	-0.16	0.8755	1	-0.21	0.8334	1	-0.05	0.9458	1
Rv0713	-	Probable conserved transmembrane protein	186.1	173.7	210.5	5956.2	5557.92	6736.23	-0.1	0.9173	1	0.18	0.8746	1	0.28	0.7779	1
Rv0714	rplN	50S ribosomal protein L14 RplN	0	0	0	0	0	0	0	1	1	0	1	1	0	1	1
Rv0715	rplX	50S ribosomal protein L24 RplX	0	0	0	0	0	0	0	1	1	0	1	1	0	1	1
Rv0716	rplE	50S ribosomal protein L5 RplE	0	0	0	0	0	0	0	1	1	0	1	1	0	1	1
Rv0717	rpsN1	30S ribosomal protein S14 RpsN1	0	0	0	0	0	0	0	1	1	0	1	1	0	1	1
Rv0718	rpsH	30S ribosomal protein S8 RpsH	0	0	0	0	0	0	0	1	1	0	1	1	0	1	1
Rv0719	rplF	50S ribosomal protein L6 RplF	0	0	0	0	0	0	0	1	1	0	1	1	0	1	1
Rv0720	rplR	50S ribosomal protein L18 RplR	0	0	0	0	0	0	0	1	1	0	1	1	0	1	1
Rv0721	rpsE	30S ribosomal protein S5 RpsE	0	0	0	0	0	0	0	1	1	0	1	1	0	1	1
Rv0722	rpmD	50S ribosomal protein L30 RpmD	0	0	0	0	0	0	0	1	1	0	1	1	0	1	1
Rv0723	rplO	50S ribosomal protein L15 RplO	0	0	0	0	0	0	0	1	1	0	1	1	0	1	1
Rv0724	sppA	Possible protease IV SppA (endopeptidase IV) (signal peptide peptidase)	138.7	106.7	136.3	7767.5	5977.48	7631.39	-0.38	0.5247	1	-0.03	0.9695	1	0.35	0.5918	1
Rv0724A	-	hypothetical protein	52.3	18.9	230.2	523.1	189.01	2302	-1.47	0.2457	1	2.14	0.9307	1	3.61	0.8096	1
Rv0725c	-	hypothetical protein	36.8	58.7	94.5	1031	1643.8	2645.05	0.67	0.7522	1	1.36	0.8413	1	0.69	0.8386	1
Rv0726c	-	Possible S-adenosylmethionine-dependent methyltransferase	41.1	114.4	175.3	1149.8	3204.55	4908.33	1.48	0.4025	1	2.09	0.3668	1	0.62	0.703	1
Rv0727c	fucA	Possible L-fuculose phosphate aldolase FucA (L-fuculose-1-phosphate aldolase)	154	317.2	222.6	3080.7	6344.75	4452.96	1.04	0.411	1	0.53	0.5389	1	-0.51	0.67	1
Rv0728c	serA2	Possible D-3-phosphoglycerate dehydrogenase SerA2 (phosphoglycerate dehydrogenase) (PGDH)	140.2	169.7	189.8	2242.7	2714.41	3037.32	0.28	0.7953	1	0.44	0.6774	1	0.16	0.882	1
Rv0729	xylB	Possible D-xylulose kinase XylB (xylulokinase) (xylulose kinase)	230.5	206.1	193.1	7836.5	7007.38	6564.65	-0.16	0.7873	1	-0.26	0.6526	1	-0.09	0.8688	1
Rv0730	-	GCN5-related N-acetyltransferase	0	0	0	0	0	0	0	1	1	0	1	1	0	1	1
Rv0731c	-	Possible S-adenosylmethionine-dependent methyltransferase	315.1	396.2	301.1	5671.8	7132	5419.69	0.33	0.6895	1	-0.07	0.924	1	-0.4	0.6381	1
Rv0732	secY	Probable preprotein translocase SecY	0	0	0	0	0	0	0	1	1	0	1	1	0	1	1
Rv0733	adk	Adenylate kinase Adk (ATP-AMP transphosphorylase)	0	0	0	0	0	0	0	1	1	0	1	1	0	1	1
Rv0734	mapA	Methionine aminopeptidase MapA (map) (peptidase M) (MetAP)	26	80	51.3	416	1280.49	820.54	1.62	0.4226	1	0.98	0.5147	1	-0.64	0.6892	1
Rv0735	sigL	Probable alternative RNA polymerase sigma factor SigL	342.1	264.9	371.7	4105	3178.64	4459.97	-0.37	0.7036	1	0.12	0.8885	1	0.49	0.6239	1
Rv0736	rslA	Anti-sigma factor RslA	0	2.7	0	0	32.58	0	1.89	0.1419	1	0	1	1	-1.89	0.1492	1
Rv0737	-	Possible transcriptional regulatory protein	102.4	125	24.9	818.9	1000.26	199.46	0.29	0.8372	1	-2.04	0.1558	1	-2.33	0.2247	1
Rv0738	-	hypothetical protein	50.3	567.2	124.5	100.6	1134.33	248.9	3.5	1	1	1.31	1	1	-2.19	1	1
Rv0739	-	hypothetical protein	99.8	167.9	145.6	3393	5707.87	4951.91	0.75	0.2521	1	0.55	0.3844	1	-0.2	0.7228	1
Rv0740	-	hypothetical protein	215	196.6	150.2	4299.2	3931.57	3004.24	-0.13	0.8866	1	-0.52	0.4974	1	-0.39	0.61	1
Rv0741	-	Probable transposase (fragment)	142.4	29.8	519.8	854.6	178.58	3118.7	-2.26	0.5162	1	1.87	0.3673	1	4.13	0.3715	1
Rv0742	PE_PGRS8	PE-PGRS family protein PE_PGRS8	17.8	60.6	44.2	177.6	605.71	441.93	1.77	0.2775	1	1.32	0.204	1	-0.45	0.6608	1
Rv0743c	-	Hypothetical protein	538.9	529.6	588.6	8622.7	8474.29	9417.63	-0.03	0.9682	1	0.13	0.8124	1	0.15	0.813	1
Rv0744c	-	Possible transcriptional regulatory protein	51	57.1	99.6	918.2	1027.02	1792.12	0.16	0.8748	1	0.96	0.6603	1	0.8	0.6092	1
Rv0745	-	hypothetical protein	174.6	304.9	255	2444.4	4268.08	3570.57	0.8	0.8758	1	0.55	0.7814	1	-0.26	0.8463	1
Rv0746	PE_PGRS9	PE-PGRS family protein PE_PGRS9	11	18.8	35.1	306.7	525.65	983.43	0.78	0.4975	1	1.68	0.2402	1	0.9	0.4643	1
Rv0747	PE_PGRS10	PE-PGRS family protein PE_PGRS10	24.5	26.2	53	588.3	629	1271.73	0.1	0.9001	1	1.11	0.2125	1	1.02	0.2403	1
Rv0748	vapB31	Possible antitoxin VapB31	201.2	211.7	251.6	804.7	846.76	1006.23	0.07	0.8865	1	0.32	0.6863	1	0.25	0.7807	1
Rv0749	vapC31	Possible toxin VapC31 Contains PIN domain	398.2	306.7	467.2	3185.5	2453.32	3737.75	-0.38	0.6422	1	0.23	0.7655	1	0.61	0.5237	1
Rv0749A	-	hypothetical protein	896.6	383.9	506.9	1793.1	767.88	1013.79	-1.22	0.6646	1	-0.82	0.6597	1	0.4	1	1
Rv0750	-	hypothetical protein	146.3	91.5	123.9	1170.8	732.15	991.55	-0.68	0.624	1	-0.24	0.7054	1	0.44	0.8689	1
Rv0751c	mmsB	Probable 3-hydroxyisobutyrate dehydrogenase MmsB (hibadh)	43.7	23.9	65.4	524.9	286.96	784.98	-0.87	0.4166	1	0.58	0.4354	1	1.45	0.0492	1
Rv0752c	fadE9	Probable acyl-CoA dehydrogenase FadE9	161.8	126.8	72.8	4531.3	3550.48	2038.42	-0.35	0.7131	1	-1.15	0.2393	1	-0.8	0.4313	1
Rv0753c	mmsA	Probable methylmalonate-semialdehyde dehydrogenase MmsA (methylmalonic acid semialdehyde dehydrogenase) (MMSDH)	155.2	134.5	89.6	5588.8	4840.47	3225.15	-0.21	0.7824	1	-0.79	0.3109	1	-0.59	0.4574	1
Rv0754	PE_PGRS11	PE-PGRS family protein PE_PGRS11	206.7	195.8	212.6	11163.9	10572.9	11481.3	-0.08	0.9078	1	0.04	0.9545	1	0.12	0.8274	1
Rv0755A	-	Putative transposase (fragment)	191.9	134	198.6	1919.3	1339.71	1985.71	-0.52	0.3488	1	0.05	0.9356	1	0.57	0.4292	1
Rv0755c	PPE12	PPE family protein PPE12	71.4	27.8	48	7279.5	2839.74	4893.66	-1.36	0.2633	1	-0.57	0.6049	1	0.79	0.4493	1
Rv0756c	-	hypothetical protein	629.4	484.5	325.8	7552.9	5814.05	3909.78	-0.38	0.8796	1	-0.95	0.8714	1	-0.57	0.6994	1
Rv0757	phoP	Possible two component system response transcriptional positive regulator PhoP	1.4	0.7	1	27.6	13.59	19.08	-1.02	0.6053	1	-0.53	0.8712	1	0.49	0.7412	1
Rv0758	phoR	Possible two component system response sensor kinase membrane associated PhoR	2.6	0.6	1	82.7	20.04	33.53	-2.04	0.2637	1	-1.3	0.4416	1	0.74	0.4341	1
Rv0759c	-	hypothetical protein	423.1	148.6	212.3	1692.3	594.22	849.21	-1.51	0.3112	1	-0.99	0.4266	1	0.52	0.744	1
Rv0760c	-	hypothetical protein	143.8	116.1	154.9	1438.4	1160.81	1548.62	-0.31	0.8345	1	0.11	0.7364	1	0.42	0.6692	1
Rv0761c	adhB	Possible zinc-containing alcohol dehydrogenase NAD dependent AdhB	309.6	250	436.2	7429.6	5999.66	10468	-0.31	0.7012	1	0.49	0.74	1	0.8	0.6236	1
Rv0762c	-	hypothetical protein	134.2	156.4	91.8	3221.7	3754.58	2203.8	0.22	0.8516	1	-0.55	0.769	1	-0.77	0.4238	1
Rv0763c	-	Possible ferredoxin	10.1	16.1	23.7	20.1	32.23	47.41	0.68	1	1	1.24	1	1	0.56	1	1
Rv0764c	cyp51	Cytochrome P450 51 Cyp51 (CYPL1) (P450-L1A1) (sterol 14-alpha demethylase) (lanosterol 14-alpha demethylase) (P450-14DM)	60.2	83.5	58	1925.9	2671.31	1855.55	0.47	0.5464	1	-0.05	0.9596	1	-0.53	0.3774	1
Rv0765c	-	Probable oxidoreductase	19.4	25.7	7.6	349.5	462.61	136.14	0.4	0.7606	1	-1.36	0.2951	1	-1.76	0.2819	1
Rv0766c	cyp123	Probable cytochrome P450 123 Cyp123	89.6	37.9	30.8	4122	1742.14	1415.76	-1.24	0.3512	1	-1.54	0.2582	1	-0.3	0.8692	1
Rv0767c	-	hypothetical protein	106.6	224.3	10.6	2344.3	4935.33	232.65	1.07	0.3915	1	-3.33	0.0073	1	-4.41	0.0138	1
Rv0768	aldA	Probable aldehyde dehydrogenase NAD dependent AldA (aldehyde dehydrogenase [NAD+])	55.5	33.3	19.4	2442.5	1466.37	854.74	-0.74	0.5653	1	-1.51	0.3147	1	-0.78	0.4009	1
Rv0769	-	Probable dehydrogenase/reductase	142.9	132.9	129.2	4571.3	4251.84	4134.76	-0.1	0.921	1	-0.14	0.893	1	-0.04	0.9796	1
Rv0770	-	Probable dehydrogenase/reductase	188.2	43.7	195.9	2634.2	612.02	2743.26	-2.11	0.2429	1	0.06	0.964	1	2.16	0.0547	1
Rv0771	-	Possible 4-carboxymuconolactone decarboxylase (CMD)	83.9	171.4	94.2	1510.7	3084.58	1695.71	1.03	0.3553	1	0.17	0.8303	1	-0.86	0.4212	1
Rv0772	purD	Probable phosphoribosylamine--glycine ligase PurD (GARS) (glycinamide ribonucleotide synthetase) (phosphoribosylglycinamide synthetase) (5'-phosphoribosylglycinamide synthetase)	0	0	0	0	0	0	0	1	1	0	1	1	0	1	1
Rv0773c	ggtA	Probable bifunctional acylase GgtA: cephalosporin acylase (GL-7ACA acylase) + gamma-glutamyltranspeptidase (GGT)	74	112.2	100.6	2812.7	4263.32	3822.53	0.6	0.6679	1	0.44	0.7318	1	-0.16	0.8279	1
Rv0774c	-	Probable conserved exported protein	80.5	120.1	71.3	1449.3	2160.94	1283.47	0.58	0.579	1	-0.18	0.8991	1	-0.75	0.3892	1
Rv0775	-	hypothetical protein	195.8	242.6	248.5	3524.4	4366.86	4472.27	0.31	0.7051	1	0.34	0.6583	1	0.03	0.9579	1
Rv0776c	-	hypothetical protein	294.7	211.2	422.8	8251.4	5913.54	11839.6	-0.48	0.5824	1	0.52	0.518	1	1	0.2057	1
Rv0777	purB	Probable adenylosuccinate lyase PurB (adenylosuccinase) (ASL) (ASASE)	0	0.2	0	0	6.45	0	0.3	1	1	0	1	1	-0.3	1	1
Rv0778	cyp126	Possible cytochrome P450 126 Cyp126	143.2	111.7	67.9	4868.6	3797.3	2309.12	-0.36	0.6337	1	-1.08	0.2273	1	-0.72	0.3832	1
Rv0779c	-	Possible conserved transmembrane protein	74	23.2	324.5	888.1	277.93	3893.98	-1.68	0.8153	1	2.13	0.8787	1	3.81	0.9146	1
Rv0780	purC	Phosphoribosylaminoimidazole-succinocarboxamide synthase PurC (SAICAR synthetase)	0	0.1	0	0	6.45	0	0.19	1	1	0	1	1	-0.19	1	1
Rv0781	ptrBa	Probable protease II PtrBa [first part] (oligopeptidase B)	13.5	11.2	4.6	646.9	535.38	220.57	-0.27	0.8086	1	-1.55	0.325	1	-1.28	0.3131	1
Rv0782	ptrBb	Probable protease II PtrBb [second part] (oligopeptidase B)	25.4	24	26.6	1927	1825.73	2019.01	-0.08	0.927	1	0.07	0.9614	1	0.15	0.9206	1
Rv0783c	emrB	Possible multidrug resistance integral membrane efflux protein EmrB	31.5	39	64.2	1447.8	1793.12	2954.24	0.31	0.7447	1	1.03	0.435	1	0.72	0.5731	1
Rv0784	-	hypothetical protein	27.5	40.1	51.6	440	641.22	826.18	0.54	0.6676	1	0.91	0.7604	1	0.37	0.7813	1
Rv0785	-	hypothetical protein	177.4	94.5	131.5	10644.5	5671.43	7891.02	-0.91	0.4375	1	-0.43	0.6767	1	0.48	0.6326	1
Rv0786c	-	hypothetical protein	45.9	69.9	124.3	1009.6	1538.61	2733.89	0.61	0.7907	1	1.44	0.3001	1	0.83	0.5199	1
Rv0787	-	hypothetical protein	60.3	114.9	82.7	1687.5	3216.71	2316.23	0.93	0.2892	1	0.46	0.607	1	-0.47	0.5652	1
Rv0787A	-	hypothetical protein	0	0	0	0	0	0	0	1	1	0	1	1	0	1	1
Rv0788	purQ	Probable phosphoribosylformylglycinamidine synthase I PURG (FGAM synthase I)	0	0	0	0	0	0	0	1	1	0	1	1	0	1	1
Rv0789c	-	Hypothetical protein	179.1	172.1	105.3	2507.3	2409.58	1474.01	-0.06	0.9335	1	-0.77	0.5407	1	-0.71	0.4974	1
Rv0790c	-	Hypothetical protein	232	215.8	305	9278.6	8632.58	12200.4	-0.1	0.8865	1	0.39	0.631	1	0.5	0.5402	1
Rv0791c	-	hypothetical protein	225.4	260.5	359.7	5408.8	6251.58	8633.1	0.21	0.8238	1	0.67	0.4657	1	0.47	0.5591	1
Rv0792c	-	Probable transcriptional regulatory protein (probably GntR-family)	338.4	115.1	107.1	11505.7	3912.61	3641.01	-1.56	0.3717	1	-1.66	0.3264	1	-0.1	0.8858	1
Rv0793	-	Possible monooxygenase	94.7	67.5	123.5	1515.7	1079.45	1976.68	-0.49	0.5919	1	0.38	0.6695	1	0.87	0.3422	1
Rv0794c	-	Probable oxidoreductase	80.5	145.8	96.7	2415	4372.64	2899.6	0.86	0.2611	1	0.26	0.6843	1	-0.59	0.4267	1
Rv0795	-	Putative transposase for insertion sequence element IS6110 (fragment)	134.9	141.9	126.7	1079.4	1135.35	1013.91	0.07	0.9331	1	-0.09	0.9275	1	-0.16	0.8807	1
Rv0796	-	Putative transposase for insertion sequence element IS6110	243.5	261.2	227.4	10715	11494.3	10006.9	0.1	0.8389	1	-0.1	0.8401	1	-0.2	0.6696	1
Rv0797	-	Putative transposase for insertion sequence element IS1547	216.9	342.3	255.7	3903.6	6160.68	4602.87	0.66	0.544	1	0.24	0.7245	1	-0.42	0.6994	1
Rv0798c	cfp29	29 KDa antigen CFP29	89.6	55.4	30.8	2509.2	1551.82	861.74	-0.69	0.8286	1	-1.54	0.5706	1	-0.85	0.4692	1
Rv0799c	-	hypothetical protein	1037	154.6	227.9	18666.4	2782.18	4101.68	-2.75	0.2873	1	-2.19	0.431	1	0.56	0.5971	1
Rv0800	pepC	Probable aminopeptidase PepC	275	61.1	121.2	7150.1	1588.61	3152.23	-2.17	0.8553	1	-1.18	0.8357	1	0.99	0.6783	1
Rv0801	-	hypothetical protein	0	0	0	0	0	0	0	1	1	0	1	1	0	1	1
Rv0802c	-	Possible succinyltransferase in the GCN5-related N-acetyltransferase family	108	82.6	48.6	3240.3	2477.83	1458.66	-0.39	0.8515	1	-1.15	0.7709	1	-0.76	0.5987	1
Rv0803	purL	Phosphoribosylformylglycinamidine synthase II PurL (FGAM synthase II)	0	0	0	0	0	0	0	1	1	0	1	1	0	1	1
Rv0804	-	hypothetical protein	70	58.5	80.2	839.9	701.65	962.43	-0.26	0.9418	1	0.2	0.8759	1	0.46	0.6543	1
Rv0805	-	Class III cyclic nucleotide phosphodiesterase (cNMP PDE)	62.1	102	37	1862.2	3059.86	1108.95	0.72	0.5502	1	-0.75	0.4561	1	-1.46	0.2952	1
Rv0806c	cpsY	Possible UDP-glucose-4-epimerase CpsY (galactowaldenase) (UDP-galactose-4-epimerase) (uridine diphosphate galactose-4-epimerase) (uridine diphospho-galactose-4-epimerase)	203.2	92.3	92.5	16660.4	7567.71	7584.43	-1.14	0.04	1	-1.14	0.0371	1	0	0.9944	1
Rv0807	-	hypothetical protein	93	14.6	74.9	372.2	58.36	299.48	-2.67	1	1	-0.31	1	1	2.36	0.7121	1
Rv0808	purF	Amidophosphoribosyltransferase PurF (glutamine phosphoribosylpyrophosphate amidotransferase) (ATASE) (gpatase)	0	0	0	0	0	0	0	1	1	0	1	1	0	1	1
Rv0809	purM	Probable phosphoribosylformylglycinamidine CYCLO-ligase PurM (AIRS) (phosphoribosyl-aminoimidazole synthetase) (air synthase)	0	0	0	0	0	0	0	1	1	0	1	1	0	1	1
Rv0810c	-	hypothetical protein	0	0	0	0	0	0	0	1	1	0	1	1	0	1	1
Rv0811c	-	hypothetical protein	0	0	0	0	0	0	0	1	1	0	1	1	0	1	1
Rv0812	-	Probable amino acid aminotransferase	0	0	0	0	0	0	0	1	1	0	1	1	0	1	1
Rv0813c	-	hypothetical protein	188.1	210.3	180.3	4890.6	5467.62	4688.89	0.16	0.8417	1	-0.06	0.9288	1	-0.22	0.7919	1
Rv0814c	sseC2	Conserved protein SseC2	36.4	33	16.8	145.7	132.06	67.05	-0.14	0.8574	1	-1.12	0.2887	1	-0.98	0.5394	1
Rv0815c	cysA2	Probable thiosulfate sulfurtransferase CysA2 (rhodanese-like protein) (thiosulfate cyanide transsulfurase) (thiosulfate thiotransferase)	503.7	336.4	291.3	14103.7	9420.56	8156.63	-0.58	0.404	1	-0.79	0.2527	1	-0.21	0.6223	1
Rv0816c	thiX	Probable thioredoxin ThiX	41.6	45.4	89.8	249.7	272.45	538.56	0.13	0.8455	1	1.11	0.5355	1	0.98	0.5977	1
Rv0817c	-	Probable conserved exported protein	0	0	0	0	0	0	0	1	1	0	1	1	0	1	1
Rv0818	-	Transcriptional regulatory protein	526.8	471	362	8428	7535.84	5791.41	-0.16	0.8476	1	-0.54	0.546	1	-0.38	0.6418	1
Rv0819	mshD	GCN5-related N-acetyltransferase, MshD	32.5	3.6	16.5	650.3	72.3	329.84	-3.17	0.0217	1	-0.98	0.4106	1	2.19	0.1346	1
Rv0820	phoT	Probable phosphate-transport ATP-binding protein ABC transporter PhoT	168.4	153.5	61.2	3367.6	3069.53	1223.64	-0.13	0.8903	1	-1.46	0.1422	1	-1.33	0.2411	1
Rv0821c	phoY2	Probable phosphate-transport system transcriptional regulatory protein PhoY2	111.9	172.3	129.8	1118.9	1723.47	1298.14	0.62	0.6558	1	0.21	0.862	1	-0.41	0.703	1
Rv0822c	-	hypothetical protein	421	361.4	266.3	22732.2	19516.2	14380.1	-0.22	0.6817	1	-0.66	0.2391	1	-0.44	0.3707	1
Rv0823c	-	Possible transcriptional regulatory protein	278.6	288.7	374.9	9470.9	9814.15	12747.4	0.05	0.9236	1	0.43	0.4387	1	0.38	0.5203	1
Rv0824c	desA1	Probable acyl-[acyl-carrier protein] desaturase DesA1 (acyl-[ACP] desaturase) (stearoyl-ACP desaturase) (protein Des)	0	0	0	0	0	0	0	1	1	0	1	1	0	1	1
Rv0825c	-	hypothetical protein	275.7	116	181.6	5514.7	2320.72	3631.07	-1.25	0.5613	1	-0.6	0.6602	1	0.65	0.7942	1
Rv0826	-	hypothetical protein	373	373.8	227.5	13429.1	13457.8	8189.7	0	0.9958	1	-0.71	0.1525	1	-0.72	0.0984	1
Rv0827c	kmtR	Metal sensor transcriptional regulator KmtR (ArsR-SmtB family)	87.2	14	72.8	523	84.14	436.51	-2.64	0.3042	1	-0.26	0.6815	1	2.38	0.5277	1
Rv0828c	-	Possible deaminase	478.4	521.3	533.7	9568.2	10425.1	10674.6	0.12	0.8745	1	0.16	0.83	1	0.03	0.9596	1
Rv0829	-	Possible transposase (fragment)	131.4	118.4	248.1	788.2	710.55	1488.8	-0.15	0.8127	1	0.92	0.3982	1	1.07	0.3334	1
Rv0830	-	Possible S-adenosylmethionine-dependent methyltransferase	330.4	264.1	244.2	11893.3	9509.04	8791.13	-0.32	0.5636	1	-0.44	0.4386	1	-0.11	0.834	1
Rv0831c	-	hypothetical protein	338.9	224.3	276.8	12200.2	8074.41	9966.46	-0.6	0.2856	1	-0.29	0.5929	1	0.3	0.499	1
Rv0832	PE_PGRS12	PE-PGRS family protein PE_PGRS12	45.2	21.2	76.2	271.2	127.37	456.95	-1.09	0.3848	1	0.75	0.5506	1	1.84	0.383	1
Rv0833	PE_PGRS13	PE-PGRS family protein PE_PGRS13	6.3	12.5	11.7	139.6	275.13	256.36	0.98	0.3872	1	0.88	0.522	1	-0.1	0.9324	1
Rv0834c	PE_PGRS14	PE-PGRS family protein PE_PGRS14	63.7	86	75.1	3055.4	4127.34	3603.41	0.43	0.565	1	0.24	0.7798	1	-0.2	0.7999	1
Rv0835	lpqQ	Possible lipoprotein LpqQ	113.8	164.9	239.5	3185.5	4617.26	6706.89	0.54	0.3843	1	1.07	0.152	1	0.54	0.4612	1
Rv0836c	-	Hypothetical protein	155.4	199	194.7	2486.9	3183.91	3114.53	0.36	0.5804	1	0.32	0.6588	1	-0.03	0.9614	1
Rv0837c	-	Hypothetical protein	231.4	173.4	221.1	10181	7631.4	9730.2	-0.42	0.4674	1	-0.07	0.9098	1	0.35	0.4868	1
Rv0838	lpqR	Probable conserved lipoprotein LpqR	242.7	393.9	123.5	3397.6	5514.46	1729.58	0.7	0.3804	1	-0.97	0.3137	1	-1.67	0.087	1
Rv0839	-	hypothetical protein	261.9	308.4	326.4	5239	6167.73	6528.19	0.24	0.8357	1	0.32	0.7215	1	0.08	0.9556	1
Rv0840c	pip	Probable proline iminopeptidase Pip (prolyl aminopeptidase) (pap)	392.9	572.4	315	6286.1	9158.71	5040.63	0.54	0.535	1	-0.32	0.6252	1	-0.86	0.3571	1
Rv0841	-	Probable conserved transmembrane protein	201.6	455.8	173.2	1209.5	2735.05	1038.97	1.18	0.8743	1	-0.22	1	1	-1.4	0.8758	1
Rv0842	-	Probable conserved integral membrane protein	71	75	136	2983.7	3148.52	5711.38	0.08	0.8984	1	0.94	0.4007	1	0.86	0.4293	1
Rv0843	-	Probable dehydrogenase	190	246.2	317.7	6459.2	8369.32	10801.2	0.37	0.516	1	0.74	0.2828	1	0.37	0.5411	1
Rv0844c	narL	Possible nitrate/nitrite response transcriptional regulatory protein NarL	408.9	374.8	562.8	7360.4	6745.78	10130.5	-0.13	0.8761	1	0.46	0.7116	1	0.59	0.6042	1
Rv0845	-	Possible two component sensor kinase	63.6	51.7	77.2	2924.9	2376.75	3549.91	-0.3	0.65	1	0.28	0.7229	1	0.58	0.4838	1
Rv0846c	-	Probable oxidase	101.4	134.3	121.2	5680.1	7521.89	6786.92	0.41	0.5843	1	0.26	0.7588	1	-0.15	0.8363	1
Rv0847	lpqS	Probable lipoprotein LpqS	189.7	124.8	90.9	2276.5	1497	1091.23	-0.6	0.6456	1	-1.06	0.6193	1	-0.46	0.7682	1
Rv0848	cysK2	Possible cysteine synthase a CysK2 (O-acetylserine sulfhydrylase) (O-acetylserine (thiol)-lyase) (CSASE)	49.5	98.8	49.5	2573.3	5140.17	2574.95	1	0.1082	1	0	0.9984	1	-1	0.0987	1
Rv0849	-	Probable conserved integral membrane transport protein	95.3	143.5	171.8	4000.5	6026.49	7217.11	0.59	0.3867	1	0.85	0.3919	1	0.26	0.7762	1
Rv0850	-	Putative transposase (fragment)	12.1	32.5	21.5	216.9	584.71	386.73	1.43	0.2151	1	0.83	0.4324	1	-0.6	0.5243	1
Rv0851c	-	Probable short-chain type dehydrogenase/reductase	30.9	26.4	38.2	556.4	475.27	687.34	-0.23	0.706	1	0.3	0.7208	1	0.53	0.5713	1
Rv0852	fadD16	Possible fatty-acid-CoA ligase FadD16 (fatty-acid-CoA synthetase) (fatty-acid-CoA synthase)	66.5	76.3	55.7	1730.2	1984.18	1449.29	0.2	0.8257	1	-0.26	0.8069	1	-0.45	0.5276	1
Rv0853c	pdc	Probable pyruvate or indole-3-pyruvate decarboxylase Pdc	256.7	138.3	240.9	11807.6	6361.18	11079.4	-0.89	0.263	1	-0.09	0.9308	1	0.8	0.5761	1
Rv0854	-	hypothetical protein	458.9	183.1	280.5	5506.9	2196.73	3365.8	-1.33	0.3517	1	-0.71	0.4994	1	0.62	0.4426	1
Rv0855	far	Probable fatty-acid-CoA racemase Far	261.9	346.8	371.7	6285	8322.45	8919.82	0.41	0.5329	1	0.51	0.4727	1	0.1	0.8761	1
Rv0856	-	hypothetical protein	28.2	85.2	63.2	281.7	851.86	631.8	1.6	0.2816	1	1.17	0.0513	1	-0.43	0.8581	1
Rv0857	-	hypothetical protein	148.4	118.3	112	1780.5	1419.69	1344.2	-0.33	0.7297	1	-0.41	0.6766	1	-0.08	0.9131	1
Rv0858c	dapC	Probable N-succinyldiaminopimelate aminotransferase DapC (DAP-at)	53.1	64.5	74.4	2016.4	2449.62	2827.81	0.28	0.6484	1	0.49	0.7008	1	0.21	0.8684	1
Rv0859	fadA	Possible acyl-CoA thiolase FadA	33.9	56.7	18.5	474.2	793.73	258.95	0.74	0.603	1	-0.87	0.371	1	-1.62	0.2457	1
Rv0860	fadB	Probable fatty oxidation protein FadB	5.9	4.8	10.4	248.1	203.53	438.1	-0.29	0.7619	1	0.82	0.5082	1	1.11	0.4193	1
Rv0861c	ercc3	DNA helicase Ercc3	130	73.8	162.6	5721.4	3245.36	7155.37	-0.82	0.7053	1	0.32	0.6807	1	1.14	0.5538	1
Rv0862c	-	hypothetical protein	225.6	61	66.7	12184.3	3294.46	3601.95	-1.89	0.1516	1	-1.76	0.172	1	0.13	0.9034	1
Rv0863	-	hypothetical protein	259	276.4	325.8	3107.8	3316.51	3909.89	0.09	0.9174	1	0.33	0.7014	1	0.24	0.7818	1
Rv0864	moaC2	Probable molybdenum cofactor biosynthesis protein C 2 MoaC2	277.5	407	384.5	6104	8954.22	8458.35	0.55	0.6241	1	0.47	0.6674	1	-0.08	0.925	1
Rv0865	mog	Probable molybdopterin biosynthesis Mog protein	161.6	286.2	184.7	2586.2	4579.29	2954.69	0.82	0.5793	1	0.19	0.8348	1	-0.63	0.6594	1
Rv0866	moaE2	Probable molybdenum cofactor biosynthesis protein E2 MoaE2 (molybdopterin converting factor large subunit) (molybdopterin [MPT] converting factor, subunit 2)	256.9	351	465.9	1541.4	2105.77	2795.41	0.45	0.7478	1	0.86	0.5593	1	0.41	0.8356	1
Rv0867c	rpfA	Possible resuscitation-promoting factor RpfA	37.6	88.1	48.9	601.5	1410.12	782.39	1.23	0.1988	1	0.38	0.6443	1	-0.85	0.3661	1
Rv0868c	moaD2	Probable molybdenum cofactor biosynthesis protein D 2 MoaD2 (molybdopterin converting factor small subunit) (molybdopterin [MPT] converting factor, subunit 1)	969	556.3	833.5	11628.4	6675.01	10001.7	-0.8	0.4068	1	-0.22	0.8221	1	0.58	0.6004	1
Rv0869c	moaA2	Probable molybdenum cofactor biosynthesis protein A2 MoaA2	198.2	197.4	154	5548.3	5526.33	4311.75	-0.01	0.9951	1	-0.36	0.6335	1	-0.36	0.5977	1
Rv0870c	-	Possible conserved integral membrane protein	78	118	238.8	624.1	943.97	1910.08	0.6	0.5798	1	1.61	0.2872	1	1.02	0.5655	1
Rv0871	cspB	Probable cold shock-like protein B CspB	204	108.8	176.1	1631.7	870.3	1408.99	-0.91	0.6356	1	-0.21	0.9257	1	0.7	0.6862	1
Rv0872c	PE_PGRS15	PE-PGRS family protein PE_PGRS15	59.3	125.1	142.1	2964.3	6255.54	7102.53	1.08	0.1184	1	1.26	0.059	1	0.18	0.7742	1
Rv0873	fadE10	Probable acyl-CoA dehydrogenase FadE10	206.8	209.1	186.4	13647.3	13802	12305	0.02	0.9802	1	-0.15	0.9071	1	-0.17	0.8409	1
Rv0874c	-	hypothetical protein	127.4	123.4	242.8	2293.3	2222.04	4371.02	-0.05	0.9597	1	0.93	0.3149	1	0.98	0.287	1
Rv0875c	-	Possible conserved exported protein	20.5	3.6	0.7	451	79.8	14.45	-2.5	0.8726	1	-4.96	0.7508	1	-2.47	0.4919	1
Rv0876c	-	Possible conserved transmembrane protein	65.6	19.5	11.3	3147	936.7	540.14	-1.75	0.1456	1	-2.54	0.0459	1	-0.79	0.5304	1
Rv0877	-	hypothetical protein	483.7	388	675.4	14510.9	11639.7	20260.9	-0.32	0.5203	1	0.48	0.5914	1	0.8	0.3818	1
Rv0878c	PPE13	PPE family protein PPE13	237.4	274.2	273.6	7120.6	8227.46	8207.3	0.21	0.7359	1	0.2	0.7752	1	0	0.996	1
Rv0879c	-	Possible conserved transmembrane protein	16.6	113.9	36.8	99.7	683.17	220.57	2.78	0.804	1	1.15	0.6128	1	-1.63	0.8771	1
Rv0880	-	Possible transcriptional regulatory protein (possibly MarR-family)	0	0	0	0	0	0	0	1	1	0	1	1	0	1	1
Rv0881	-	Possible rRNA methyltransferase (rRNA methylase)	89.3	107.1	118.4	2500.1	2998.53	3315.68	0.26	0.7495	1	0.41	0.6649	1	0.15	0.8625	1
Rv0882	-	Probable transmembrane protein	4.6	6.8	0	9.2	13.59	0	0.57	1	1	-2.48	1	1	-2.96	1	1
Rv0883c	-	hypothetical protein	0	0.5	0	0	6.45	0	0.62	1	1	0	1	1	-0.62	1	1
Rv0884c	serC	Possible phosphoserine aminotransferase SerC (PSAT)	0	0	0	0	0	0	0	1	1	0	1	1	0	1	1
Rv0885	-	hypothetical protein	15.6	15.1	12.8	374	361.62	308.39	-0.05	0.9628	1	-0.28	0.7628	1	-0.23	0.8333	1
Rv0886	fprB	Probable NADPH:adrenodoxin oxidoreductase FprB (adrenodoxin reductase) (AR) (ferredoxin-NADP(+) reductase)	42.9	18.1	24.5	1888.2	795.77	1078.47	-1.25	0.1053	1	-0.81	0.2873	1	0.44	0.5627	1
Rv0887c	-	hypothetical protein	489.8	21	28.2	3918.1	167.92	225.43	-4.54	0.6949	1	-4.12	0.8279	1	0.42	0.6477	1
Rv0888	-	Probable exported protein	323.2	393.3	199	16808.9	20450.2	10350	0.28	0.6404	1	-0.7	0.2503	1	-0.98	0.1014	1
Rv0889c	citA	Probable citrate synthase II CitA	70.5	100	111.9	1409.3	2000.48	2237.32	0.51	0.6557	1	0.67	0.4484	1	0.16	0.8544	1
Rv0890c	-	Probable transcriptional regulatory protein (probably LuxR-family)	176.4	262.8	259.4	15527.5	23123.4	22830	0.57	0.1875	1	0.56	0.2945	1	-0.02	0.9708	1
Rv0891c	-	Possible transcriptional regulatory protein	128.5	185.2	186.5	5910.6	8520.43	8579.93	0.53	0.475	1	0.54	0.437	1	0.01	0.9877	1
Rv0892	-	Probable monooxygenase	47	34.3	33.8	3478.7	2536.79	2497.63	-0.46	0.5767	1	-0.48	0.544	1	-0.02	0.9757	1
Rv0893c	-	Possible S-adenosylmethionine-dependent methyltransferase	13.4	15.8	22.4	590	696.03	987.49	0.24	0.8512	1	0.74	0.4652	1	0.5	0.6616	1
Rv0894	-	Possible transcriptional regulatory protein (possibly LuxR-family)	45.9	58.5	59.3	1284.9	1636.91	1659.03	0.35	0.852	1	0.37	0.7231	1	0.02	0.9907	1
Rv0895	-	Possible triacylglycerol synthase (diacylglycerol acyltransferase)	78.9	83.2	95.4	4104.9	4323.85	4960.26	0.07	0.9115	1	0.27	0.7235	1	0.2	0.7969	1
Rv0896	gltA2	Probable citrate synthase I GltA2	0.6	0	0	27.6	0	0	-0.68	0.4921	1	-0.68	0.4921	1	0	1	1
Rv0897c	-	Probable oxidoreductase	57.6	72.7	53.3	2073	2617.83	1917.41	0.34	0.644	1	-0.11	0.8781	1	-0.45	0.5373	1
Rv0898c	-	hypothetical protein	0	0	0	0	0	0	0	1	1	0	1	1	0	1	1
Rv0899	ompA	Outer membrane protein A OmpA	68.2	96.2	66.3	2455.2	3463.15	2386.55	0.5	0.6406	1	-0.04	0.9754	1	-0.54	0.6704	1
Rv0900	-	Possible membrane protein	229.2	86.8	91.9	916.8	347.2	367.66	-1.4	0.346	1	-1.32	0.2633	1	0.08	0.9717	1
Rv0901	-	Possible conserved exported or membrane protein	51.5	414.7	118.6	926.3	7464.79	2135.5	3.01	0.0592	1	1.2	0.1475	1	-1.81	0.4642	1
Rv0902c	prrB	Two component sensor histidine kinase PrrB	0	0	0	0	0	0	0	1	1	0	1	1	0	1	1
Rv0903c	prrA	Two component response transcriptional regulatory protein PrrA	0	0	0	0	0	0	0	1	1	0	1	1	0	1	1
Rv0904c	accD3	Putative acetyl-coenzyme A carboxylase carboxyl transferase (subunit beta) AccD3 (accase beta chain)	170.6	73.9	92.8	6484	2807.48	3525.08	-1.21	0.7165	1	-0.88	0.8762	1	0.33	0.7587	1
Rv0905	echA6	Possible enoyl-CoA hydratase EchA6 (enoyl hydrase) (unsaturated acyl-CoA hydratase) (crotonase)	183.2	92.6	107.4	2930.7	1481.53	1718.74	-0.98	0.3356	1	-0.77	0.4799	1	0.21	0.8791	1
Rv0906	-	hypothetical protein	115.2	105.1	62.9	3226.9	2943.18	1762.09	-0.13	0.8707	1	-0.87	0.3061	1	-0.74	0.3813	1
Rv0907	-	hypothetical protein	52.8	25.4	28.8	3481.6	1677.62	1901.84	-1.05	0.1945	1	-0.87	0.2622	1	0.18	0.8027	1
Rv0908	ctpE	Probable metal cation transporter ATPase P-type CtpE	155.8	140.6	111.2	9038.4	8153.92	6452.23	-0.15	0.8649	1	-0.49	0.5698	1	-0.34	0.7441	1
Rv0909	-	hypothetical protein	210	316.5	244.4	839.9	1266.19	977.67	0.59	0.5177	1	0.22	0.8553	1	-0.37	0.6244	1
Rv0910	-	hypothetical protein	89	64.5	44.2	1245.8	902.53	618.25	-0.47	0.6997	1	-1.01	0.6748	1	-0.55	0.8093	1
Rv0911	-	hypothetical protein	60.4	55.8	62	1450.7	1339	1487.56	-0.12	0.901	1	0.04	0.9694	1	0.15	0.8337	1
Rv0912	-	Probable conserved transmembrane protein	78	134.9	72.3	624.2	1078.87	578.41	0.79	0.4339	1	-0.11	0.9406	1	-0.9	0.3555	1
Rv0913c	-	Possible dioxygenase	27.2	25.7	28.1	2066.7	1950.1	2138.55	-0.08	0.9234	1	0.05	0.9603	1	0.13	0.8721	1
Rv0914c	-	Possible lipid carrier protein or keto acyl-CoA thiolase	936.2	193	246.1	28086.4	5789.78	7382.03	-2.28	0.8485	1	-1.93	0.8902	1	0.35	0.738	1
Rv0915c	PPE14	PPE family protein PPE14	92.8	85.6	118.3	2783	2567.83	3549.12	-0.12	0.8871	1	0.35	0.6495	1	0.47	0.5468	1
Rv0916c	PE7	PE family protein PE7	25.9	100.3	149.2	259.4	1003.38	1491.62	1.95	0.0244	1	2.52	0.092	1	0.57	0.5652	1
Rv0917	betP	Possible glycine betaine transport integral membrane protein BetP	223.6	206.2	194.3	17886.4	16498.8	15545.9	-0.12	0.853	1	-0.2	0.7576	1	-0.09	0.8591	1
Rv0918	-	hypothetical protein	69.1	56.9	130.3	1105.7	909.9	2085.16	-0.28	0.7366	1	0.92	0.3625	1	1.2	0.2703	1
Rv0919	-	GCN5-related N-acetyltransferase	574	282.7	374.5	9183.7	4523.65	5991.66	-1.02	0.2125	1	-0.62	0.4037	1	0.41	0.5806	1
Rv0920c	-	Probable transposase	508.3	126.2	131.9	21350.2	5300.3	5541.15	-2.01	0.2576	1	-1.95	0.288	1	0.06	0.9215	1
Rv0921	-	Possible resolvase	89.1	111.9	209	1247.1	1566.91	2926.13	0.33	0.6945	1	1.23	0.3916	1	0.9	0.534	1
Rv0922	-	Possible transposase	95.5	89.4	101.8	3054.6	2862.04	3256.31	-0.09	0.8939	1	0.09	0.8817	1	0.19	0.7502	1
Rv0923c	-	hypothetical protein	168.8	184.8	309	5403.1	5912.84	9888.35	0.13	0.9135	1	0.87	0.5447	1	0.74	0.7731	1
Rv0924c	mntH	Divalent cation-transport integral membrane protein MntH (BRAMP) (MRAMP)	366.5	272.5	204.3	12460.7	9266.52	6947.31	-0.43	0.5689	1	-0.84	0.3065	1	-0.42	0.6272	1
Rv0925c	-	hypothetical protein	230.1	211.3	317.5	6902.5	6340.03	9524.43	-0.12	0.9254	1	0.46	0.7078	1	0.59	0.5745	1
Rv0926c	-	hypothetical protein	59.7	79.9	102	2150.1	2874.61	3671.25	0.42	0.517	1	0.77	0.3903	1	0.35	0.6644	1
Rv0927c	-	Probable short-chain type dehydrogenase/reductase	69.2	62.1	67.2	692.4	620.8	671.99	-0.16	0.9336	1	-0.04	0.9665	1	0.11	0.895	1
Rv0928	pstS3	Periplasmic phosphate-binding lipoprotein PstS3 (PBP-3) (PstS3) (PHOS1)	102.2	123.2	42.6	4291.7	5174.63	1788.5	0.27	0.7121	1	-1.26	0.1167	1	-1.53	0.0842	1
Rv0929	pstC2	Phosphate-transport integral membrane ABC transporter PstC2	46.4	28.8	8.8	1484.9	921.16	280.06	-0.69	0.4128	1	-2.41	0.0226	1	-1.72	0.1473	1
Rv0930	pstA1	Probable phosphate-transport integral membrane ABC transporter PstA1	111.9	236.8	81	3355.6	7105.2	2430.24	1.08	0.2373	1	-0.47	0.56	1	-1.55	0.1423	1
Rv0931c	pknD	Transmembrane serine/threonine-protein kinase D PknD (protein kinase D) (STPK D)	811.8	502.7	455.5	64944.9	40214.5	36438.2	-0.69	0.2043	1	-0.83	0.1283	1	-0.14	0.7191	1
Rv0932c	pstS2	Periplasmic phosphate-binding lipoprotein PstS2 (PBP-2) (PstS2)	363.8	260.3	456.1	16732.7	11973.4	20979.6	-0.48	0.4654	1	0.33	0.6488	1	0.81	0.257	1
Rv0933	pstB	Phosphate-transport ATP-binding protein ABC transporter PstB	112.5	124.7	99.7	2699.3	2991.64	2393.66	0.15	0.8574	1	-0.17	0.8422	1	-0.32	0.6949	1
Rv0934	pstS1	Periplasmic phosphate-binding lipoprotein PstS1 (PBP-1) (PstS1)	123.9	158.6	88.9	4707.1	6027.09	3379.57	0.36	0.6895	1	-0.48	0.6175	1	-0.83	0.3846	1
Rv0935	pstC1	Phosphate-transport integral membrane ABC transporter PstC1	247.2	125.7	153.3	5933.3	3016.37	3678.6	-0.98	0.2406	1	-0.69	0.4067	1	0.29	0.6988	1
Rv0936	pstA2	Phosphate-transport integral membrane ABC transporter PstA2	82.1	82.7	84.8	3118.5	3141.76	3220.64	0.01	0.9865	1	0.05	0.9347	1	0.04	0.9532	1
Rv0937c	mku	DNA end-binding protein, Mku	15.7	24.2	39.2	376.1	579.93	940.64	0.62	0.6374	1	1.32	0.1488	1	0.7	0.4551	1
Rv0938	ligD	ATP dependent DNA ligase LigD (ATP dependent polydeoxyribonucleotide synthase) (thermostable DNA ligase) (ATP dependent polynucleotide ligase) (sealase) (DNA repair enzyme) (DNA joinase)	15.8	8.3	18.1	1201.6	630.66	1378.06	-0.93	0.2714	1	0.2	0.83	1	1.13	0.2328	1
Rv0939	-	Possible bifunctional enzyme: 2-hydroxyhepta-2,4-diene-1,7-dioate isomerase (HHDD isomerase) + cyclase/dehydrase	92.7	64.8	48.4	5008.5	3497.16	2616.15	-0.52	0.5735	1	-0.94	0.3247	1	-0.42	0.4826	1
Rv0940c	-	Possible oxidoreductase	49	55.4	39.7	1272.8	1439.89	1032.31	0.18	0.9115	1	-0.3	0.777	1	-0.48	0.7273	1
Rv0941c	-	hypothetical protein	287.7	435.7	217	4603.9	6971.61	3471.46	0.6	0.7812	1	-0.41	0.6013	1	-1.01	0.6647	1
Rv0942	-	Hypothetical protein	134.4	155.8	52.5	1881.6	2181.26	734.52	0.21	0.8533	1	-1.36	0.217	1	-1.57	0.3091	1
Rv0943c	-	Probable monooxygenase	123.3	174	278.2	3946.7	5568.19	8902.78	0.5	0.4893	1	1.17	0.3548	1	0.68	0.5564	1
Rv0944	-	Possible formamidopyrimidine-DNA glycosylase (FAPY-DNA glycosylase)	38.2	114.6	72	535.4	1604.4	1008.04	1.58	0.1601	1	0.91	0.2769	1	-0.67	0.4661	1
Rv0945	-	Probable short-chain type dehydrogenase/reductase	11.5	15.8	67.4	160.5	221.81	943.24	0.47	0.8356	1	2.55	0.3933	1	2.09	0.3421	1
Rv0946c	pgi	Probable glucose-6-phosphate isomerase Pgi (GPI) (phosphoglucose isomerase) (phosphohexose isomerase) (phi)	2.3	0.8	2.6	77.9	25.78	88.16	-1.59	0.2125	1	0.18	0.9026	1	1.77	0.4199	1
Rv0948c	-	Chorismate mutase	10.7	1.7	5.4	128.6	20.39	65.02	-2.66	1	1	-0.98	1	1	1.67	1	1
Rv0949	uvrD1	Probable ATP-dependent DNA helicase II UvrD1	9.3	15.6	10.7	818	1374.13	939.4	0.75	0.5909	1	0.2	0.8549	1	-0.55	0.735	1
Rv0950c	-	hypothetical protein	61.1	108.5	95.3	2198.2	3904.77	3431.61	0.83	0.2452	1	0.64	0.3584	1	-0.19	0.7893	1
Rv0951	sucC	Probable succinyl-CoA synthetase (beta chain) SucC (SCS-beta)	0	0	0	0	0	0	0	1	1	0	1	1	0	1	1
Rv0952	sucD	Probable succinyl-CoA synthetase (alpha chain) SucD (SCS-alpha)	0	0	0	0	0	0	0	1	1	0	1	1	0	1	1
Rv0953c	-	Possible oxidoreductase	159.3	89.1	147.5	3185.9	1781.13	2949.61	-0.84	0.3911	1	-0.11	0.8801	1	0.73	0.4642	1
Rv0954	-	Probable conserved transmembrane protein	69.4	39	77.1	3467.7	1949.59	3856.73	-0.83	0.2629	1	0.15	0.8213	1	0.98	0.1523	1
Rv0955	-	Probable conserved integral membrane protein	36.2	15.5	7.3	1232	528.46	249.13	-1.22	0.6889	1	-2.31	0.4045	1	-1.08	0.5003	1
Rv0956	purN	Probable 5'-phosphoribosylglycinamide formyltransferase PurN (GART) (gar transformylase) (5'-phosphoribosylglycinamide transformylase)	0	0	0	0	0	0	0	1	1	0	1	1	0	1	1
Rv0957	purH	Probable bifunctional purine biosynthesis protein PurH: phosphoribosylaminoimidazolecarboxamide formyltransferase (AICAR transformylase) (5'-phosphoribosyl-5-aminoimidazole-4-carboxamide formyltransferase) + inosinemonophosphate cyclohydrolase (imp cyclohydrolase) (inosinicase) (imp synthetase) (ATIC)	0	0	0	0	0	0	0	1	1	0	1	1	0	1	1
Rv0958	-	Possible magnesium chelatase	161.4	186.1	344.7	3549.9	4093.65	7583.76	0.21	0.7951	1	1.1	0.3897	1	0.89	0.4713	1
Rv0959	-	hypothetical protein	463.6	203.5	190.2	12981.6	5699.19	5326.79	-1.19	0.7627	1	-1.29	0.7239	1	-0.1	0.9326	1
Rv0959A	vapB9	Possible antitoxin VapB9	172.4	76.5	201.6	1034.3	459	1209.53	-1.17	0.6932	1	0.23	0.8064	1	1.4	0.6945	1
Rv0960	vapC9	Possible toxin VapC9	219.3	181.5	106.5	2193.2	1814.95	1065.04	-0.27	0.7895	1	-1.04	0.3503	1	-0.77	0.4953	1
Rv0961	-	Probable integral membrane protein	43.9	42.8	46.5	614.6	599.13	651.1	-0.04	0.9812	1	0.08	0.9559	1	0.12	0.9	1
Rv0962c	lprP	Possible lipoprotein LprP	111.7	117.2	98.5	3126.2	3281.61	2758.27	0.07	0.9279	1	-0.18	0.8134	1	-0.25	0.7425	1
Rv0963c	-	hypothetical protein	184.9	337.7	188.3	3698.9	6753.98	3765.63	0.87	0.3449	1	0.03	0.9676	1	-0.84	0.3663	1
Rv0964c	-	Hypothetical protein	135	163.9	106.8	1349.9	1638.51	1068.43	0.28	0.8195	1	-0.34	0.8034	1	-0.62	0.5929	1
Rv0965c	-	hypothetical protein	125.6	116.5	195.3	1507.5	1398.25	2343.66	-0.11	0.9771	1	0.64	0.6315	1	0.75	0.3994	1
Rv0966c	-	hypothetical protein	68.2	66.2	80.1	1227.8	1191.25	1441.73	-0.04	0.9581	1	0.23	0.7816	1	0.28	0.7545	1
Rv0967	csoR	Copper-sensitive operon repressor CsoR	2644.9	1142.6	1373.3	5289.9	2285.11	2746.53	-1.21	0.6644	1	-0.95	1	1	0.27	1	1
Rv0968	-	hypothetical protein	347.4	264.2	160.2	4168.7	3170.57	1922.94	-0.39	0.7619	1	-1.12	0.4792	1	-0.72	0.4919	1
Rv0969	ctpV	Probable metal cation transporter P-type ATPase CtpV	82.3	139.3	99.5	3127.6	5291.85	3780.42	0.76	0.2128	1	0.27	0.6312	1	-0.49	0.385	1
Rv0970	-	Probable conserved integral membrane protein	197.7	232.2	90.7	4744.4	5572.21	2177.94	0.23	0.8013	1	-1.12	0.5775	1	-1.36	0.4479	1
Rv0971c	echA7	Probable enoyl-CoA hydratase EchA7 (enoyl hydrase) (unsaturated acyl-CoA hydratase) (crotonase)	184.6	300.3	118.3	1846	3003.19	1183.23	0.7	0.58	1	-0.64	0.7883	1	-1.34	0.4416	1
Rv0972c	fadE12	Acyl-CoA dehydrogenase FadE12	43.4	49.5	119.6	1388.5	1585.48	3825.91	0.19	0.7273	1	1.46	0.5659	1	1.27	0.6152	1
Rv0973c	accA2	Probable acetyl-/propionyl-coenzyme A carboxylase alpha chain (alpha subunit) AccA2: biotin carboxylase + biotin carboxyl carrier protein (BCCP)	25.3	56.3	46.6	1013	2251.36	1865.37	1.15	0.5493	1	0.88	0.6351	1	-0.27	0.8254	1
Rv0974c	accD2	Probable acetyl-/propionyl-CoA carboxylase (beta subunit) AccD2	35.9	30.3	22.8	1363.2	1150.69	866.26	-0.24	0.97	1	-0.65	0.8188	1	-0.41	0.6098	1
Rv0975c	fadE13	Probable acyl-CoA dehydrogenase FadE13	99.1	113.5	155.2	3566.5	4087.65	5585.52	0.2	0.8509	1	0.65	0.4591	1	0.45	0.6847	1
Rv0976c	-	hypothetical protein	397.2	171.2	215.4	13506.5	5820.15	7325.14	-1.21	0.5274	1	-0.88	0.6667	1	0.33	0.6853	1
Rv0977	PE_PGRS16	PE-PGRS family protein PE_PGRS16	255.3	218.2	286.8	13273.4	11346.2	14913.6	-0.23	0.6476	1	0.17	0.7585	1	0.39	0.5038	1
Rv0978c	PE_PGRS17	PE-PGRS family protein PE_PGRS17	146.2	224.9	156.5	2046.3	3148.01	2191.15	0.62	0.5882	1	0.1	0.929	1	-0.52	0.6368	1
Rv0979A	rpmF	50S ribosomal protein L32 RpmF	0	0	0	0	0	0	0	1	1	0	1	1	0	1	1
Rv0979c	-	Hypothetical protein	0	0	0	0	0	0	0	1	1	0	1	1	0	1	1
Rv0980c	PE_PGRS18	PE-PGRS family protein PE_PGRS18	1509.7	170.2	235.5	45292	5105.33	7065.73	-3.15	0.8298	1	-2.68	0.8674	1	0.47	0.6187	1
Rv0981	mprA	Mycobacterial persistence regulator MRPA (two component response transcriptional regulatory protein)	349.1	143.9	131.6	6284.2	2589.72	2369.62	-1.28	0.134	1	-1.41	0.1228	1	-0.13	0.8764	1
Rv0982	mprB	Two component sensor kinase MprB	0	0	0.3	0	0	11.85	0	1	1	0.37	1	1	0.37	1	1
Rv0983	pepD	Probable serine protease PepD (serine proteinase) (MTB32B)	26	17.9	54.8	676.1	464.62	1423.67	-0.54	0.6083	1	1.07	0.5828	1	1.62	0.3922	1
Rv0984	moaB2	Possible pterin-4-alpha-carbinolamine dehydratase MoaB2 (PHS) (4-alpha-hydroxy-tetrahydropterin dehydratase) (pterin-4-a-carbinolamine dehydratase) (phenylalanine hydroxylase-stimulating protein) (PHS) (pterin carbinolamine dehydratase) (PCD)	188.8	163.9	317.7	1887.5	1638.7	3177.06	-0.2	0.8837	1	0.75	0.7178	1	0.96	0.7196	1
Rv0985c	mscL	Possible large-conductance ion mechanosensitive channel MscL	373.2	501.3	322.3	6718.3	9022.91	5801	0.43	0.5891	1	-0.21	0.8128	1	-0.64	0.3981	1
Rv0986	-	Probable adhesion component transport ATP-binding protein ABC transporter	50.6	60	35.6	2126.9	2519.5	1496.7	0.24	0.8175	1	-0.51	0.7404	1	-0.75	0.3385	1
Rv0987	-	Probable adhesion component transport transmembrane protein ABC transporter	23	26.2	15.1	3915.1	4454.6	2571.79	0.19	0.759	1	-0.61	0.2135	1	-0.79	0.2316	1
Rv0988	-	Possible conserved exported protein	9.9	13.3	8.6	731.8	987.59	633.83	0.43	0.7129	1	-0.21	0.8924	1	-0.64	0.5735	1
Rv0989c	grcC2	Probable polyprenyl-diphosphate synthase GrcC2 (polyprenyl pyrophosphate synthetase)	186.9	178.4	175.2	6354.3	6066.59	5957.57	-0.07	0.9112	1	-0.09	0.8735	1	-0.03	0.9596	1
Rv0990c	-	Hypothetical protein	40.1	88.7	91.3	640.9	1419.21	1461.48	1.15	0.399	1	1.19	0.3313	1	0.04	0.9735	1
Rv0991c	-	Conserved serine rich protein	229	430.2	803.8	457.9	860.44	1607.55	0.91	0.3384	1	1.81	0.6712	1	0.9	1	1
Rv0992c	-	hypothetical protein	247	477.9	496.2	2963.5	5734.9	5954.3	0.95	0.3255	1	1.01	0.2712	1	0.05	0.9486	1
Rv0993	galU	UTP--glucose-1-phosphate uridylyltransferase GalU (UDP-glucose pyrophosphorylase) (UDPGP) (alpha-D-glucosyl-1-phosphate uridylyltransferase) (uridine diphosphoglucose pyrophosphorylase)	0	0	0	0	0	0	0	1	1	0	1	1	0	1	1
Rv0994	moeA1	Probable molybdopterin biosynthesis protein MoeA1	289.9	161.8	95.8	6378.6	3560.65	2107.62	-0.84	0.7328	1	-1.6	0.5759	1	-0.76	0.6336	1
Rv0995	rimJ	Ribosomal-protein-alanine acetyltransferase RimJ (acetylating enzyme for N-terminal of ribosomal protein S5)	52.6	344.7	86.3	525.7	3447.23	862.53	2.71	0.326	1	0.71	0.4639	1	-2	0.6209	1
Rv0996	-	Probable conserved transmembrane protein	222.2	261.7	181.2	6220.8	7328	5072.58	0.24	0.7358	1	-0.29	0.7189	1	-0.53	0.3844	1
Rv0997	-	Hypothetical protein	320.6	262.1	421.8	2564.9	2096.74	3374.15	-0.29	1	1	0.4	0.5457	1	0.69	0.6308	1
Rv0998	-	hypothetical protein	107.9	82.7	50.3	2373.8	1819.92	1107.37	-0.38	0.7282	1	-1.1	0.659	1	-0.72	0.7238	1
Rv0999	-	hypothetical protein	328.7	482.3	480.9	6573.8	9645.37	9618	0.55	0.4745	1	0.55	0.4725	1	0	0.9964	1
Rv1000c	-	hypothetical protein	266.8	352.9	286.9	3734.6	4940.88	4016	0.4	0.7078	1	0.1	0.9278	1	-0.3	0.7179	1
Rv1001	arcA	Probable arginine deiminase ArcA (adi) (ad) (arginine dihydrolase)	252.1	240.9	155.2	9075	8673.93	5588.22	-0.07	0.9463	1	-0.7	0.5657	1	-0.63	0.4359	1
Rv1002c	-	hypothetical protein	1.4	3.5	3.7	60.4	148.24	156.68	1.3	1	1	1.38	0.7461	1	0.08	1	1
Rv1003	-	hypothetical protein	67.5	85.2	33.7	1079.9	1363.03	539.69	0.34	0.7301	1	-1	0.2921	1	-1.34	0.2572	1
Rv1004c	-	Probable membrane protein	41.1	48.4	27	740.1	870.3	485.28	0.23	0.8793	1	-0.61	0.6061	1	-0.84	0.7383	1
Rv1005c	pabB	Probable para-aminobenzoate synthase component I PABD	14.6	22.3	5.6	612.5	937.62	235.02	0.61	0.7413	1	-1.38	0.7399	1	-2	0.7414	1
Rv1006	-	hypothetical protein	281.8	310.4	216.6	20852.4	22973.2	16028.2	0.14	0.7741	1	-0.38	0.4771	1	-0.52	0.2683	1
Rv1007c	metS	Methionyl-tRNA synthetase MetS (MetRS) (methionine--tRNA ligase)	0	0	0	0	0	0	0	1	1	0	1	1	0	1	1
Rv1008	tatD	Probable deoxyribonuclease TatD (YJJV protein)	289.9	83.6	238.1	6377.9	1839.58	5239.3	-1.79	0.0699	1	-0.28	0.7388	1	1.51	0.0986	1
Rv1009	rpfB	Probable resuscitation-promoting factor RpfB	32	35.8	21.2	575.6	644.73	381.88	0.16	0.8142	1	-0.59	0.831	1	-0.76	0.715	1
Rv1010	ksgA	Probable dimethyladenosine transferase KsgA (S-adenosylmethionine-6-N', N'-adenosyl(rRNA) dimethyltransferase) (16S rRNA dimethylase) (high level kasugamycin resistance protein KsgA) (kasugamycin dimethyltransferase)	8.3	5.1	3.1	199	121.27	74.28	-0.71	0.538	1	-1.42	0.2611	1	-0.71	0.7137	1
Rv1011	ispE	Probable 4-diphosphocytidyl-2-C-methyl-D-erythritol kinase IspE (CMK) (4-(cytidine-5'-diphospho)-2-C-methyl-D-erythritol kinase)	0	0	0	0	0	0	0	1	1	0	1	1	0	1	1
Rv1012	-	Hypothetical protein	123.9	89.7	196.9	1487.3	1076.73	2362.73	-0.47	0.752	1	0.67	0.5193	1	1.13	0.2448	1
Rv1013	pks16	Putative polyketide synthase Pks16	16.1	39.6	30.4	678	1662.21	1276.58	1.29	0.0489	1	0.91	0.4249	1	-0.38	0.637	1
Rv1014c	pth	Probable peptidyl-tRNA hydrolase Pth	0	0	0	0	0	0	0	1	1	0	1	1	0	1	1
Rv1015c	rplY	50S ribosomal protein L25 RplY	0	0	0	0	0	0	0	1	1	0	1	1	0	1	1
Rv1016c	lpqT	Probable conserved lipoprotein LpqT	118.5	205.7	136.8	1422.1	2467.81	1641.19	0.8	0.5676	1	0.21	0.8689	1	-0.59	0.6699	1
Rv1017c	prsA	Probable ribose-phosphate pyrophosphokinase PrsA (phosphoribosyl pyrophosphate synthetase) (PRPP synthetase)	0	0	0	0	0	0	0	1	1	0	1	1	0	1	1
Rv1018c	glmU	Probable UDP-N-acetylglucosamine pyrophosphorylase GlmU	0	0	0	0	0	0	0	1	1	0	1	1	0	1	1
Rv1019	-	Probable transcriptional regulatory protein (probably TetR-family)	235.8	197.4	204.5	3301.1	2763.58	2862.46	-0.26	0.7056	1	-0.21	0.7724	1	0.05	0.9411	1
Rv1020	mfd	Probable transcription-repair coupling factor Mfd (TRCF)	178.1	183.1	153.1	11756.5	12085.1	10104.1	0.04	0.9315	1	-0.22	0.6627	1	-0.26	0.5937	1
Rv1021	-	hypothetical protein	258.8	125.9	148.3	6210.8	3022.62	3560.19	-1.04	0.4455	1	-0.8	0.5953	1	0.24	0.8079	1
Rv1022	lpqU	Probable conserved lipoprotein LpqU	464.7	187.6	251.6	12081.5	4876.84	6541.18	-1.31	0.9009	1	-0.89	0.8897	1	0.42	0.7552	1
Rv1023	eno	Probable enolase Eno	0	0	0	0	0	0	0	1	1	0	1	1	0	1	1
Rv1024	-	Possible conserved membrane protein	0	0	0	0	0	0	0	1	1	0	1	1	0	1	1
Rv1025	-	hypothetical protein	0	0	0.6	0	0	7.22	0	1	1	0.68	1	1	0.68	1	1
Rv1026	-	hypothetical protein	2.5	0	0	30.2	0	0	-1.81	1	1	-1.81	1	1	0	1	1
Rv1027c	kdpE	Probable transcriptional regulatory protein KdpE	10.5	31.7	17.1	210.8	633.46	342.48	1.59	0.1125	1	0.7	0.4639	1	-0.89	0.275	1
Rv1028A	kdpF	Probable membrane protein KdpF	102.9	64.3	262.5	617.6	385.87	1574.93	-0.68	0.5285	1	1.35	0.8857	1	2.03	0.9913	1
Rv1028c	kdpD	Probable sensor protein KdpD	28.6	20.2	29.6	1199.7	847.07	1244.07	-0.5	0.5226	1	0.05	0.9462	1	0.55	0.5329	1
Rv1029	kdpA	Probable potassium-transporting ATPase a chain KdpA (potassium-translocating ATPase a chain) (ATP phosphohydrolase [potassium-transporting] a chain) (potassium binding and translocating subunit A)	164.1	163.8	194.6	8204.4	8190.04	9727.83	0	0.9971	1	0.25	0.7652	1	0.25	0.7936	1
Rv1030	kdpB	Probable potassium-transporting P-type ATPase B chain KdpB (potassium-translocating ATPase B chain) (ATP phosphohydrolase [potassium-transporting] B chain) (potassium binding and translocating subunit B)	74.2	98.8	22.4	1781.9	2370.65	537.32	0.41	0.6671	1	-1.73	0.1596	1	-2.14	0.0745	1
Rv1031	kdpC	Probable potassium-transporting ATPase C chain KdpC (potassium-translocating ATPase C chain) (ATP phosphohydrolase [potassium-transporting] C chain) (potassium binding and translocating subunit C)	269	203.1	77.1	4842.3	3655.13	1388.56	-0.41	0.9719	1	-1.8	0.7834	1	-1.4	0.1374	1
Rv1032c	trcS	Two component sensor histidine kinase TrcS	189.6	201	255.1	8719.4	9246	11736.1	0.08	0.9106	1	0.43	0.5595	1	0.34	0.5864	1
Rv1033c	trcR	Two component transcriptional regulator TrcR	755.8	612.9	788.7	19651.5	15934.4	20507	-0.3	0.6873	1	0.06	0.934	1	0.36	0.6332	1
Rv1034c	-	Probable transposase (fragment)	0	25.5	10.7	0	101.94	42.78	4.73	0.4353	1	3.55	0.4303	1	-1.25	0.8863	1
[truncated: 2,957 more rows]
