# Supplementary material for: CinA mediates multidrug tolerance in Mycobacterium tuberculosis
Source: Nat Commun. 2022 Apr 22;13:2203. doi: 10.1038/s41467-022-29832-1 (PMC9033802; doi:10.1038/s41467-022-29832-1)
Supplement: Supplementary file 6 — Source Data [file 41467_2022_29832_MOESM6_ESM.xlsx]

## Sheet: Fig. 1
Fig. 1a
	wt			DcinA			DcinA::cinA
DMSO (CFU/ml)	8200000	8200000	8800000	10200000	8600000	13800000	7600000	11800000	10400000
INH (CFU/ml)	7400000	7200000	7400000	540000	400000	580000	9400000	10800000	15800000
RIF (CFU/ml)	2600000	3200000	2800000	2700000	3080000	2740000	5200000	2840000	2300000
Fig. 1b
	wt			DcinA			DcinA::cinA
6h p.i. (CFU/ml)	1185000	1070000	945000	1635000	1870000	1595000	1300000	1420000	1305000
DMSO (CFU/ml)	12100000	5750000	6700000	8700000	2800000	2300000	5750000	4550000	3900000
INH (CFU/ml)	1500000	1100000	2100000	35000	67500	67500	1950000	1850000	1600000
RIF (CFU/ml)	5500000	3750000	4300000	8500000	4150000	1750000	2250000	1950000	4400000
Fig. 1c
	wt			DcinA			DcinA::cinA
6h p.i. (CFU/ml)	1045000	1225000	1855000	1540000	1935000	1455000	1200000	1385000	1165000
DMSO (CFU/ml)	1770000	2105000	1440000	2390000	2140000	1815000	1370000	1485000	1450000
INH (CFU/ml)	1615000	1680000	1740000	385000	330000	380000	1260000	1450000	1305000
RIF (CFU/ml)	1970000	1365000	1380000	1870000	1550000	1910000	1230000	1750000	1480000
Fig. 1d
	INH µg/ml	wt				∆cinA				∆cinA::cinA
OD580nm	2	0.022075	0.019775	0.0094375	0.0053375	0.02055	0.01945	0.0091	0.0047	0.018025	0.014825	0.0100313	0.00143125
	1	0.020175	0.018875	0.0110375	0.0061375	0.01605	0.01765	0.0076	0.0076	0.019025	0.020525	0.00223125	-0.00176875
	0.5	0.021375	0.022175	0.0061375	0.0099375	0.01765	0.02305	0.0054	0.0085	0.023025	0.020925	0.00143125	-0.00106875
	0.25	0.017175	0.020475	0.0081375	0.0097375	0.01755	0.02045	0.0075	0.0093	0.022025	0.026125	0.00323125	0.00083125
	0.125	0.024075	0.026375	0.0057375	0.0107375	0.02185	0.02245	0.0123	0.012	0.024225	0.030625	0.00183125	-0.00016875
	0.0625	0.035375	0.035275	0.0098375	0.0122375	0.02865	0.03315	0.0108	0.0086	0.069125	0.070025	0.00483125	0.00713125
	0.03125	0.530375	0.471175	0.0200375	0.0175375	0.04335	0.04475	0.0175	0.0128	0.461925	0.451625	0.287431	0.300831
	0.015625	0.684175	0.666775	0.585538	0.575137	0.66855	0.63585	0.538	0.5373	0.573625	0.574825	0.481431	0.531331
	0.0078125	0.668275	0.666475	0.675037	0.719738	0.69965	0.66155	0.684	0.7062	0.608825	0.594325	0.486831	0.505831
	0.00390625	0.673875	0.659975	0.689237	0.699237	0.66705	0.68445	0.6793	0.6572	0.604025	0.572625	0.511831	0.517831
	0.00195312	0.685475	0.674275	0.699438	0.700237	0.71925	0.75275	0.731	0.7145	0.585625	0.708625	0.574031	0.618231
	1e-06	0.706375		0.711788		0.70711		0.73935		0.599325		0.555225
	RIF µg/ml	wt				∆cinA				∆cinA::cinA
OD580nm	1	-0.005325	-0.002525	-0.0021625	-0.0033625	-0.00645	-0.00435	-0.0002	-0.0023	-0.007075	-0.001775	-0.00246875	-0.00536875
	0.5	-0.001725	0.001375	-0.0040625	-0.0024625	0.00175	0.00125	0.0007	0.0007	0.002025	0.001825	-0.00056875	0.00103125
	0.25	-0.000225	0.000275	0.0009375	-0.0019625	0.00605	0.00475	0.001	0.0068	0.005125	0.007325	0.00613125	0.00413125
	0.125	0.005475	0.004375	0.0065375	0.0041375	0.01175	0.01325	0.0242	0.0163	0.012725	0.014425	0.0383312	0.0317313
	0.0625	0.016575	0.009475	0.0245375	0.0151375	0.01895	0.01935	0.0741	0.066	0.020025	0.018825	0.112431	0.0692312
	0.03125	0.033875	0.035975	0.110637	0.0939375	0.05405	0.07535	0.2056	0.2355	0.048325	0.050925	0.187531	0.165931
	0.015625	0.104375	0.123875	0.419938	0.446337	0.23865	0.22215	0.5278	0.5337	0.153625	0.131525	0.318131	0.299131
	0.0078125	0.556375	0.570275	0.666538	0.644038	0.58245	0.59555	0.7072	0.6688	0.396725	0.441925	0.405031	0.399331
	0.00390625	0.638075	0.654475	0.706638	0.675438	0.63525	0.63065	0.7123	0.7061	0.511025	0.503125	0.565631	0.441031
	0.00195312	0.669275	0.670775	0.705337	0.684638	0.66885	0.67005	0.7299	0.6876	0.560825	0.574525	0.578931	0.531331
	0.000976563	0.676575	0.700375	0.714838	0.700438	0.65565	0.69545	0.7286	0.7198	0.575925	0.595725	0.590631	0.559231
	1e-06	0.706375		0.711788		0.70711		0.73935		0.599325		0.555225
Fig. 1e
time (hr)	wt (CFU/ml)						∆cinA (CFU/ml)						cinA::cinA (CFU/ml)
0	11200000	14000000		82000000	48000000	32000000	2400000	5600000		17000000	13800000	33600000	2800000	1600000		17000000	19200000	19600000
24	1660000	1180000	1540000	20000000	20000000	20000000	9200	4800	16000	10800	13800	15600	480000	740000	940000	2920000	840000	1980000
48	40000	46000	78000	660000	500000	420000	1320	1700	600	1260	3800	2400	30000	17000	56000	352000	268000	226000
96	92000	304000	44000	236000	192000	394000	1620	*	1440	8200	1800	4100	18200	35200	12000	53000	58000	44000
	* sample lost due to contamination on the charcoal plate

## Sheet: Fig. 2; Fig. S3
Fig. 2a, Fig. S3a
	time (week) post infection	wt CFU/lung				∆cinA CFU/lung				∆cinA::cinA CFU/lung					time (week) post infection	wt CFU/spleen				∆cinA CFU/spleen				∆cinA::cinA CFU/spleen
	0	234	166	168	149	85	69	88	79	17	18	15	29
	2	22000	58800	70400	25600	162000	259200	368800	455600	86000	48000	55200	66800
	4	660000	500000	612000	580000	2480000	920000	3520000	960000	832000	1152000	372000	488000		4	88400	4840	57200	3280	48400	46800	138800	11600	22000	47600	4000	8680
	6	416000	176000	416000	276000	924000	1400000	1500000	932000	216000	536000	276000	700000		6	18000	26400	54800	22000	130000	65600	44000	103200	10400	23200	11600	16000
	8	128000	468000	184000	336000	820000	720000	664000	744000	184000	188000	484000	260000		8	11600	110800	11600	29200	142400	199600	135200	93600	38400	48000	19200	27200
	14	340000	476000	256000	656000	896000	512000	1640000		256000	144000	100000	52000		14	2600	30000	3440	7600	12800	18000	44800	10000	5440	52000	88000	4040
Fig. 2b-d, Fig. S3b-d
time (week) post infection	time (week) post INH	wt 10 mg/kg INH CFU/lung				wt 5 mg/kg INH CFU/lung				wt 2.5 mg/kg INH CFU/lung				∆cinA 10 mg/kg INH CFU/lung				∆cinA 5 mg/kg INH CFU/lung				∆cinA 2.5 mg/kg INH CFU/lung				∆cinA::cinA 10 mg/kg INH CFU/lung				∆cinA::cinA 5 mg/kg INH CFU/lung				∆cinA::cinA 2.5 mg/kg INH CFU/lung
0		395	425	366	425	395	425	366	425	395	425	366	425	124	92	94	65	124	92	94	65	124	92	94	65	4	4	1	3	4	4	1	3	4	4	1	3
4		744000	504000	920000	1080000	744000	504000	920000	1080000	744000	504000	920000	1080000	13200000	3640000	4040000	8000000	13200000	3640000	4040000	8000000	13200000	3640000	4040000	8000000	1172000	1312000	320000	276000	1172000	1312000	320000	276000	1172000	1312000	320000	276000
6	0	532000	664000	368000	616000	532000	664000	368000	616000	532000	664000	368000	616000	2800000	1520000	2000000	2280000	2800000	1520000	2000000	2280000	2800000	1520000	2000000	2280000	50800	4800	240000	132000	50800	4800	240000	132000	50800	4800	240000	132000
8	2	236000	104000	268000	1280000	276000	196000	376000	512000	416000	460000	1200000	1240000	116000	196000	72000	20000	232000	296000	440000	580000	432000	168000	412000	680000	36800	95200	42800	66800	83600	60000	80400	20800	69600	65600	124000	26800
12	6	224000	46400	8120	20800	112000	308000	244000	112000	760000	1360000	*	492800	11200	9960	9760	6320	28400	42000	5200	36800	172000	136000	92800	264000	9600	8000	18000	26800	31600	10000	56800	18000	156000	68000	180000	52000
18	12	4080	2000	2680	3280	168000	46800	58400	50000	1640000	1080000	680000	720000	266	236	680	270	3280	522	206	3160	192000	23600	53200	31600	20000	7000	5320	4400	31600	24000	6800	28400	196000	256000	72000	268000
time (week) post infection	time (week) post INH	wt 10 mg/kg INH CFU/spleen				wt 5 mg/kg INH CFU/spleen				wt 2.5 mg/kg INH CFU/spleen				∆cinA 10 mg/kg INH CFU/spleen				∆cinA 5 mg/kg INH CFU/spleen				∆cinA 2.5 mg/kg INH CFU/spleen				∆cinA::cinA 10 mg/kg INH CFU/spleen				∆cinA::cinA 5 mg/kg INH CFU/spleen				∆cinA::cinA 2.5 mg/kg INH CFU/spleen
4		80400	3720	2120	152000	80400	3720	2120	152000	80400	3720	2120	152000	220000	74000	31200	104000	220000	74000	31200	104000	220000	74000	31200	104000	80000	360000	96000	210000	80000	360000	96000	210000	80000	360000	96000	210000
6	0	31200	39200	23200	36400	31200	39200	23200	36400	31200	39200	23200	36400	124000	572000	180000	168000	124000	572000	180000	168000	124000	572000	180000	168000	48400	144000	80000	76000	48400	144000	80000	76000	48400	144000	80000	76000
8	2	4120	1880	5680	2280	11600	6320	7200	8400	15200	5200	10400	9200	6120	14400	3040	5560	13600	15600	11200	21200	25200	6800	12400	16800	8800	7600	12800	7600	14800	12800	38400	31600	50000	22400	76000	13600
12	6	2080	352	564	256	480	1520	1280	1520	9840	40400	*	5600	820	1160	760	800	1120	536	1000	2880	840	2920	600	1800	684	2960	2720	1280	10000	15600	24800	8000	13600	28800	29600	120000
18	12	31	293	372	53	68	364	238	202	4320	3200	23600	14800	97	149	54	69	114	72	40	198	258	136	238	260	206	336	141	44	2600	100	584	1840	41600	256000	201600	160000
												* animal suffered from non-Mtb infection/disease

## Sheet: Fig. 3
Fig. 3a
	wt						ko						comp wt						comp 80						comp 323
DMSO	35800000	36000000	38600000	40000000	30800000	30000000	43000000	19800000	26800000	11600000	42600000	24200000	12200000	50400000	30600000	15400000	16800000	22800000	20200000	23200000	22600000	22200000	22000000	82000000	28400000	26800000	14200000	16400000	15400000	12800000
0.5 μg/ml INH	35400000	33000000	44400000	13000000	26800000	22400000	338000	480000	420000	246000	338000	156000	20400000	11200000	14200000	15000000	12400000	42800000	160000	270000	124000	940000	1020000	660000	24200000	17200000	10200000	16600000	29000000	32000000
50 μg/ml ETH	35000000	29800000	21200000	12200000	15000000	11800000	128000	138000	420000	460000	480000	600000	22600000	16800000	17000000	21400000	19400000	12400000	84000	40000	54000	1240000	960000	780000	20000000	25000000	17400000	12400000	13000000	10200000
	wt						ko						comp wt						comp 80						comp 323
0.5 μg/ml DMD	20800000	17400000	14000000	14800000	19800000	17400000	3600000	3800000	4800000	4200000	6400000	6600000	11400000	7600000	15000000	8200000	13800000	8400000	4200000	3200000	3200000	4200000	4600000	3400000	7600000	14800000	10800000	11400000	13000000	22200000
1 μg/ml DMD	1840000	2080000	2200000	960000	840000	1020000	164000	122000	130000	74000	110000	98000	460000	620000	960000	540000	720000	480000	15800	12600	12800	7200	9600	4400	1020000	1580000	680000	244000	212000	242000
	wt						ko						comp wt						comp 80						comp 323
DMSO	21800000	20600000	21800000	4600000	8800000	7000000	13800000	7600000	12200000	4600000	5400000	9000000	16000000	9600000	6200000	4800000	6800000	9200000	19600000	23400000	14000000	7000000	8400000	11400000	8600000	10600000	5000000	6600000	7800000	7400000
1 μg/ml PMD	3800000	3400000	6400000	3600000	5200000	4600000	360000	960000	1060000	2460000	2000000	1760000	4800000	2580000	4200000	3960000	3760000	4040000	80000	580000	28000	1300000	1740000	1600000	2060000	1600000	6200000	4060000	4260000	3160000
Fig. 3b
INH (µM)	H37Rv				CinA				Complement
0	40000000	42400000	41600000		33600000	38400000	36000000		23200000	23200000	24000000
0.125	36800000	23200000	60000000		26400000	42400000	20000000		32000000	25600000	29600000
0.5	42400000	21600000	28800000		1600000	1920000	2000000		45600000	21600000	18400000
2	8080000	5840000	7520000		184000	256000	232000		14400000	14400000	12000000
8	1840000	2800000	1440000		112000	152000	152000		1920000	1840000	1360000
32	2400000	1520000	1440000		85600	79200	84800		1280000	1360000	1200000
128	760000	856000	816000		43200	45600	48000		952000	768000	856000
512	1110000	928000	1060000		65600	54400	48800		944000	1010000	1220000
PMD (µM)	H37Rv				CinA				Complement
0.5	61600000	32800000	81600000		6480000	6880000	8960000		26400000	25600000	30400000
2	91200000	30400000	28800000		928000	1060000	1010000		20800000	24000000	22400000
8	5360000	4000000	13500000		568000	760000	768000		5360000	4960000	5600000
32	1920000	2160000	1680000		696000	704000	736000		648000	672000	792000
128	368000	288000	320000		106000	128000	85600		81600	75200	98400
512	37600	34400	36000		11200	14400	12000		10400	13600	8800
Fig. 3c
0.5 µg/ml INH	wt						ko						comp D80A						comp K323A
0	11000000			45400000	35600000		8600000			20400000	18000000		8500000			20000000	12000000		4900000			7200000	15600000
24	290000	360000	310000	300000	300000	400000	580	1700	1160	1980	1200	620	3300	3700	3500	4600	5000	7600	1000000	540000	360000	320000	380000	660000
48	102000	27000	42000	10600	13200	11600	200	280	1300	380	580	360	1060	700	2700	1560	1920	2760	17400	38000	26000	480000	300000	420000
4.5 µg/ml ETH	wt			ko			comp D80A			comp K323A
0	19000000	17000000	15000000	25000000	25000000	27000000	29000000	23000000	28000000	27000000	18000000	21000000
24	840000	420000	500000	820	920	620	1200	720	700	700000	1040000	340000
48	182000	120000	84000	980	920	1100	660	800	660	150000	182000	154000
50 µg/ml DMD	wt			ko			comp D80A			comp K323A
0	82000000	44000000		58000000	74000000		21600000	64000000		5200000	14600000
24	21200000	19000000	12600000	1160000	780000	900000	1740000	1460000	700000	6000000	7800000	10000000
48	2600000	4400000	5600000	6000	18000	5800	55000	5800	2800	460000	2940000	2600000
1 µg/ml PMD	wt			ko			comp D80A			comp K323A
0	24400000	21400000	22000000	13400000	10200000	13000000	11200000	14800000	12000000	16800000	12200000	11800000
24	34000000	21000000	27000000	2200000	2800000	2400000	4400000	5600000	4600000	11400000	6400000	12400000
48	11800000	18000000	22000000	1040000	1460000	1480000	1000000	640000	700000	8400000	7000000	5800000
5 µg/ml RIF	wt						ko						comp D80A						comp K323A
0	166000000	176000000		44000000	30800000	19000000	290000000	134000000		21000000	24800000	43200000	224000000	306000000		15400000	25200000	15600000	184000000	368000000		17600000	32000000	24400000
24	11200000	4400000	26000000	13200000	12600000	10200000	7000000	8600000	7800000	*	8000000	13800000	11400000	13600000	*	4600000	7800000	8200000	8400000	12200000	3400000	5800000	*	9600000
48	7800000	5600000	9000000	7600000	7200000	8600000	4000000	4740000	7120000	5400000	3540000	5800000	9200000	8400000	4600000	4200000	4600000	11400000	4200000	3200000	3200000	2920000	2900000	3080000
	* sample lost due to contamination on the charcoal plate
Fig. 3d
Isoniazid µg/ml	M.tb H37Rv wt			ko			comp			comp D80			comp K323A
2	0.0289813	0.0257812	0.0230813	0.0239812	0.0211812	0.0182812	0.0254125	0.0208125	0.0221125	0.0333125	0.0342125	0.0282125	0.0408312	0.0370313	0.0382313
1	0.0264813	0.0208813	0.0215812	0.0197813	0.0199812	0.0117813	0.0217125	0.0184125	0.0197125	0.0302125	0.0258125	0.0234125	0.0347312	0.0271312	0.0279313
0.5	0.0286812	0.0236813	0.0214813	0.0235813	0.0208813	0.0169812	0.0249125	0.0235125	0.0226125	0.0319125	0.0287125	0.0267125	0.0328312	0.0303313	0.0272312
0.25	0.0279812	0.0246812	0.0210812	0.0206813	0.0184813	0.0163812	0.0201125	0.0231125	0.0225125	0.0246125	0.0241125	0.0217125	0.0295312	0.0279313	0.0229313
0.125	0.0345813	0.0308812	0.0264813	0.0258813	0.0252813	0.0184813	0.0274125	0.0257125	0.0222125	0.0301125	0.0294125	0.0232125	0.0362312	0.0332312	0.0283312
0.0625	0.0331813	0.0310813	0.0307812	0.0273812	0.0268812	0.0257812	0.0323125	0.0332125	0.0358125	0.0329125	0.0315125	0.0284125	0.0365313	0.0399313	0.0389313
0.03125	0.560481	0.573081	0.566481	0.206181	0.311981	0.261181	0.503313	0.516413	0.499613	0.0442125	0.0408125	0.0367125	0.366331	0.427631	0.481231
0.015625	0.673481	0.662981	0.658681	0.622681	0.603181	0.606781	0.569113	0.576512	0.582512	0.530613	0.418112	0.557412	0.589231	0.601931	0.615531
0.0078125	0.667081	0.659881	0.648981	0.611981	0.607281	0.601981	0.587013	0.572113	0.584113	0.674312	0.661512	0.650813	0.622531	0.640431	0.613931
0.00390625	0.677781	0.669981	0.667381	0.617781	0.610881	0.592781	0.591912	0.567412	0.564412	0.647112	0.652713	0.655813	0.622431	0.615031	0.616231
0.00195312	0.688381	0.689681	0.677681	0.633381	0.645681	0.620381	0.591313	0.579512	0.610112	0.674913	0.671612	0.663112	0.638831	0.634531	0.625631
1e-06	0.680831			0.630613			0.600006			0.67095			0.630619
Ethionamide µg/ml	M.tb H37Rv wt			ko			comp			comp D80			comp K323A
10	0.0207813	0.0168813	0.0153813	0.0158812	0.00728125	0.00818125	0.0127125	0.0082125	0.0122125	0.0225125	0.0198125	0.0172125	0.0515313	0.0232312	0.0248312
5	0.0199812	0.0176812	0.0160812	0.0145813	0.0135812	0.00778125	0.0186125	0.0183125	0.0153125	0.0226125	0.0202125	0.0176125	0.0238312	0.0294312	0.0260312
2.5	0.0227812	0.0197813	0.0183812	0.0173813	0.0144812	0.0123812	0.0207125	0.0198125	0.0195125	0.0281125	0.0232125	0.0229125	0.0360313	0.0282312	0.0293312
1.25	0.0200812	0.0244812	0.0238812	0.0160812	0.0121812	0.0143812	0.0238125	0.0243125	0.0210125	0.0238125	0.0209125	0.0197125	0.0366312	0.0352312	0.0350312
0.625	0.0312812	0.0346812	0.0305813	0.0266813	0.0170812	0.0194812	0.0487125	0.0391125	0.0490125	0.0342125	0.0285125	0.0288125	0.0677313	0.0523313	0.0630312
0.3125	0.0506812	0.0536812	0.0462813	0.0299813	0.0298813	0.0321813	0.423013	0.382613	0.315512	0.0451125	0.0421125	0.0341125	0.494031	0.421531	0.376131
0.15625	0.594281	0.594581	0.594281	0.246481	0.181181	0.127781	0.574412	0.572213	0.572013	0.367712	0.334213	0.251213	0.604431	0.604531	0.605631
0.078125	0.657681	0.655781	0.657781	0.574781	0.569481	0.556381	0.582213	0.581512	0.582612	0.628313	0.623313	0.617812	0.611531	0.608831	0.598531
0.0390625	0.658381	0.654381	0.627981	0.600481	0.598081	0.598781	0.576913	0.580213	0.578913	0.647412	0.659112	0.649613	0.618331	0.602531	0.611331
0.0195312	0.667181	0.650381	0.638981	0.601581	0.610881	0.606281	0.583712	0.585812	0.573213	0.652713	0.643413	0.645913	0.600231	0.608731	0.608131
0.00976562	0.679381	0.651881	0.660981	0.619281	0.622281	0.604581	0.583013	0.590013	0.583213	0.675512	0.661412	0.656513	0.610031	0.628331	0.632831
1e-06	0.680831			0.630613			0.600006			0.67095			0.630619
Delamanid µg/ml	M.tb H37Rv wt			ko			comp			comp D80			comp K323A
9	0.0161813	0.0121812	0.00628125	0.0133813	0.0116813	0.0112812	0.0127125	0.0117125	0.0113125	0.0154125	0.0120125	0.0077125	0.0129313	0.00983125	0.00843125
4.5	0.0194812	0.0170812	0.0153813	0.0152812	0.0158812	0.0150812	0.0222125	0.0233125	0.0156125	0.0167125	0.0183125	0.0125125	0.0179312	0.0152312	0.0125313
2.25	0.0180813	0.0146812	0.0121812	0.0173813	0.0153813	0.0139813	0.0197125	0.0180125	0.0151125	0.0174125	0.0180125	0.0152125	0.0190312	0.0169312	0.0135312
1.125	0.0237813	0.0202813	0.0205812	0.0194812	0.0168813	0.0160812	0.0195125	0.0171125	0.0132125	0.0208125	0.0203125	0.0161125	0.0216313	0.0195312	0.0187313
0.5625	0.0248813	0.0207813	0.0159812	0.0238812	0.0212813	0.0194812	0.0197125	0.0176125	0.0133125	0.0252125	0.0252125	0.0196125	0.0234313	0.0220312	0.0211313
0.28125	0.0499812	0.0452813	0.0475812	0.0200812	0.0203813	0.0187812	0.0653125	0.0864125	0.0707125	0.0231125	0.0218125	0.0178125	0.0489313	0.113131	0.0243312
0.140625	0.525481	0.520081	0.550581	0.0165812	0.0159812	0.0124812	0.561813	0.565213	0.562213	0.0228125	0.0193125	0.0160125	0.608631	0.603531	0.597331
0.0703125	0.666681	0.668381	0.677181	0.0394813	0.0423813	0.0796812	0.620713	0.622313	0.617012	0.145113	0.164313	0.256912	0.651831	0.653131	0.652931
0.0351562	0.710481	0.701481	0.694281	0.615981	0.616981	0.619781	0.636312	0.614812	0.613413	0.669312	0.642112	0.649713	0.657531	0.658531	0.656831
0.0175781	0.723081	0.702881	0.704281	0.660781	0.660581	0.650081	0.612313	0.599812	0.608513	0.691612	0.685913	0.686013	0.646031	0.569531	0.632131
0.00878906	0.730781	0.727281	0.704681	0.655681	0.648781	0.640281	0.602413	0.604313	0.610012	0.682212	0.679212	0.678913	0.642931	0.641131	0.628331
1e-06	0.680831			0.630613			0.600006			0.67095			0.630619
Pretomanid µg/ml	M.tb H37Rv wt			ko			comp			comp D80			comp K323A
10	0.00668125	0.00178125	-0.00151875	0.00948125	0.00708125	0.00448125	0.0098125	0.0015125	-0.0023875	0.0052125	0.0017125	-0.0019875	0.00713125	0.00263125	0.00103125
5	0.0123812	0.00598125	0.00398125	0.0138812	0.0101812	0.00378125	0.0123125	0.0063125	0.0015125	0.0066125	0.0037125	-0.0012875	0.00763125	0.00263125	-0.00226875
2.5	0.0103812	0.00678125	0.00398125	0.0135812	0.0123812	0.0105813	0.0130125	0.0067125	0.0052125	0.0114125	0.0079125	0.0065125	0.0105313	0.00473125	0.00703125
1.25	0.0165812	0.0146812	0.00838125	0.0174813	0.0146812	0.0102813	0.0162125	0.0105125	0.0071125	0.0135125	0.0089125	0.0078125	0.0122313	0.00423125	0.00773125
0.625	0.0157813	0.0170812	0.0111813	0.0194812	0.0199812	0.0199812	0.0089125	0.0091125	0.0058125	0.0175125	0.0157125	0.0211125	0.0185312	0.0168312	0.0136312
0.3125	0.0223812	0.0211812	0.0256812	0.0166813	0.0160812	0.0149812	0.0360125	0.0272125	0.0235125	0.0143125	0.0099125	0.0180125	0.0668312	0.0223313	0.0203312
0.15625	0.394581	0.398881	0.470181	0.0107812	0.00838125	0.00708125	0.498912	0.496812	0.512613	0.0116125	0.0069125	0.0044125	0.527431	0.543331	0.536531
0.078125	0.646681	0.640581	0.638581	0.0236813	0.0214813	0.0250812	0.607612	0.604012	0.612213	0.0403125	0.0266125	0.0240125	0.648431	0.625931	0.627031
0.0390625	0.680381	0.672181	0.674681	0.580181	0.579281	0.567381	0.610313	0.610513	0.603313	0.590413	0.597712	0.598812	0.651331	0.666931	0.640231
0.0195312	0.694381	0.695681	0.692681	0.647081	0.642781	0.643981	0.607213	0.595612	0.605113	0.678612	0.664813	0.672612	0.625331	0.631031	0.627331
0.00976562	0.721181	0.707781	0.690881	0.643481	0.636381	0.620681	0.605912	0.604612	0.582013	0.684312	0.668713	0.664613	0.620131	0.624931	0.617531
1e-06	0.680831			0.630613			0.600006			0.67095			0.630619

## Sheet: Fig. 4
Fig. 4b
INH	wt			∆cinA			∆cinA::cinATetON + atc			∆cinA::cinATetON - atc
0	54000000	34000000	36000000	7800000	3600000	29000000	46000000	50000000	54000000	38000000	34000000	29000000
24	2400000	3800000	4000000	54000	36000	40000	62000000	43000000	42000000	8000000	9200000	10000000
48	840000	860000	940000	10000	68000	54000	42000000	38000000	44000000	1980000	1320000	2000000
Fig. 4c
	Isoniazid	wt			∆cinA			cinA-TetON
	2	0.012343	0.000443	0.006943	-0.0008	-0.0022	-0.0034	0.000436	0.026536	0.019336
	1	0.013443	0.131543	0.003243	0.0226	-0.0021	-0.0043	0.001236	-0.00106	0.001636
	0.5	0.011643	0.070243	0.006643	0.0017	0.0037	-0.0033	0.030236	0.023536	0.003536
	0.25	0.007743	0.008343	0.009343	0.0056	-0.0017	-0.0018	0.062536	0.112736	0.002536
	0.125	0.018243	0.007343	0.054043	-0.0016	-0.0022	0	0.003136	0.040036	0.002636
	0.0625	0.007243	0.008143	0.064343	0.0042	0	0.0009	0.740136	0.789536	0.686736
	0.03125	0.483943	0.526043	0.510643	0.2948	0.3182	0.2653	0.920236	0.973736	0.926336
	0.015625	0.937143	0.930343	0.925943	0.9138	0.9201	0.9224	0.966436	0.987336	0.979036
	0.0078125	1.02374	1.04464	1.03154	0.9751	0.9838	0.98	0.979736	1.02654	1.00254
	0.00390625	1.04584	1.05944	1.06854	0.9753	0.9855	0.9765	1.01084	1.03374	1.02694
	0.00195312	1.10564	1.07624	1.05634	0.9621	0.9709	0.9869	1.03754	1.05204	1.01054
	0.000976563	1.04564	1.05284	0.998143	0.9966	1.0011	0.9988	1.01274	1.02924	0.979736
	0.000488281	1.05324	1.08474	1.03894	0.994	0.9929	0.9954	1.04784	1.04334	1.00574
	0.000244141	1.08664	1.04734	1.01934	1.053	1.024	0.9833	1.08444	1.06334	1.04134
	1e-08	1.04841			1.03478			1.15826
	Ethionamide	wt			∆cinA			cinA-TetON
	10	0.000143	-0.00186	-0.00116	-0.0042	-0.0053	-0.0045	-0.00256	0.000936	-0.00276
	5	0.002143	-0.00046	0.000443	-0.0043	-0.005	-0.0024	-0.00026	0.008336	0.001036
	2.5	0.005043	0.002243	0.003343	-0.0035	-0.004	-0.0035	0.000936	0.057136	0.002936
	1.25	0.007743	0.002443	0.005943	-0.0024	-0.0032	-0.003	0.003436	0.096536	0.015836
	0.625	0.017743	0.014843	0.010143	-0.0011	-0.0025	-0.0008	0.565636	0.681536	0.624936
	0.3125	0.762743	0.746643	0.741143	0.0022	0.0068	0.0134	0.902536	1.00924	0.948736
	0.15625	1.00604	1.01534	1.01884	0.7761	0.802	0.7325	0.973336	1.05614	0.966836
	0.078125	1.03414	1.03424	1.02724	1.0136	0.9997	0.9997	0.981136	1.03384	0.978636
	0.039063	1.04774	1.03684	1.05844	1.0018	1.005	0.9966	1.02254	1.05304	1.03204
	0.019531	1.06434	1.09494	1.02754	0.9694	1.0368	0.9862	1.02344	1.08244	1.01864
	0.009766	1.11274	1.04074	1.01764	1.0678	0.9899	0.9862	1.01364	1.06584	1.04574
	0.004883	1.03124	1.03344	1.03564	0.997	1.0157	1.0034	1.00944	1.06144	1.03744
	0.002441	1.03794	1.02974	1.02274	1.0133	1.0222	1.0159	1.03214	1.06264	1.03654
	0.001221	1.04644	1.01044	1.03214	0.9952	1.0253	1.0261	1.05454	1.08914	1.06494
	1e-08	1.04841			1.03478			1.15826
	Delamanid	wt			∆cinA			cinA-TetON
	1	-0.00286	0.090843	0.013543	-0.0041	-0.0045	-0.0049	0.001036	0.019036	0.002136
	0.5	0.000243	0.004243	0.076843	-0.0019	-0.0037	-0.0045	0.002836	0.036736	0.014136
	0.25	0.008343	0.007643	0.076843	0.0073	0.0059	-0.002	0.006236	0.106536	0.029336
	0.125	0.007143	0.254643	0.098143	0.0177	0.0243	-0.0013	0.068436	0.297536	0.194536
	0.0625	0.544043	0.599443	0.487243	0.0736	0.1423	0.0828	0.434336	0.676836	0.586236
	0.03125	0.702243	0.714343	0.668143	0.4138	0.4711	0.4114	0.597036	0.803636	0.692636
	0.015625	0.840943	0.852743	0.811743	0.7264	0.7315	0.7048	0.789236	0.938936	0.822636
	0.007813	0.971543	0.982843	0.940543	0.9481	0.9147	0.9102	0.889236	0.980336	0.905336
	0.003906	1.01464	0.989643	1.00214	0.9984	0.9956	1.0015	0.964736	1.04644	0.993636
	0.001953	1.01504	1.01364	1.01124	0.9958	1.0001	1.0096	1.01384	1.06054	1.00724
	0.000977	1.04904	1.02954	1.00924	1.0123	0.9917	0.9864	1.02814	1.06854	1.05384
	0.000488	1.04024	1.08054	1.03324	1.0128	1.0053	1.008	1.03394	1.07474	1.04424
	0.000244	1.03684	1.05354	1.05794	1.0322	1.0269	1.035	1.05704	1.09894	1.04284
	0.000122	1.04494	1.04924	1.05774	1.0271	1.0461	1.0255	1.08784	1.10364	1.07324
	1e-08	1.04841			1.03478			1.15826
	Pretomanid	wt			∆cinA			cinA-TetON
	5	-0.00386	-0.00476	-0.00496	-0.0038	-0.0057	-0.0051	0.016736	0.113336	0.036036
	2.5	0.050843	0.002143	-0.00316	-0.0058	-0.0061	-0.0055	0.054436	0.096236	0.053036
	1.25	-0.00126	0.001243	0.000843	0.0121	-0.0044	-0.0053	0.045136	0.198436	0.133036
	0.625	0.044243	0.054543	0.009443	-0.0053	0.0072	0.0225	0.069936	0.274936	0.063936
	0.3125	0.061743	0.116143	0.159243	-0.0038	0.0095	-0.0024	0.032836	0.294236	0.089636
	0.15625	0.432543	0.492543	0.551843	0.0022	0.0128	0.0052	0.792436	0.939336	0.804836
	0.078125	0.959843	0.987143	0.984143	-0.0024	0.0363	-0.0018	0.974836	1.09254	0.964236
	0.0390625	1.02234	1.04514	1.04154	0.6923	0.378	0.6306	0.988036	1.09854	0.972536
	0.0195312	1.02934	1.03334	1.03424	1.0289	1.0234	1.0445	1.01884	1.12214	0.997036
	0.00976562	1.01104	1.03384	1.04604	1.0342	1.021	1.0274	1.03494	1.11474	1.04464
	0.00488281	1.11974	1.02564	1.03444	1.0153	1.0086	1.006	1.06034	1.11924	1.05404
	0.00244141	1.02104	1.00204	1.02394	1	1.0148	1.0242	1.05834	1.12584	1.08334
	0.0012207	1.02424	1.01934	1.03484	1.0013	1.0132	1.0025	1.05974	1.13004	1.06674
	0.000610352	1.05094	1.03344	1.04764	1.0135	1.0263	1.0001	1.07584	1.13384	1.07334
	1e-08	1.04841			1.03478			1.15826
	Rifampicin	wt			∆cinA			cinA-TetON
	2	-0.00156	-0.00046	-0.00016	-0.0037	-0.0023	-0.0023	-0.00166	-0.00256	-0.00346
	1	0.000643	-0.00206	-0.00216	-0.004	-0.0042	-0.0031	-0.00176	-0.00246	-0.00186
	0.5	-0.00086	-0.00046	0.001143	-0.0047	-0.0032	-0.0044	-0.00266	-0.00046	-0.00216
	0.25	0.000843	4.29e-05	0.000943	-0.0033	-0.0026	-0.0015	-0.00256	0.000436	-0.00206
	0.125	0.002343	0.002243	-0.00106	-0.0034	-0.0032	-0.0036	-0.00256	-6.4e-05	-0.00126
	0.0625	0.003843	0.015143	0.005943	0.0082	0.0212	0.0217	-0.00206	3.57e-05	-0.00126
	0.03125	0.007043	0.063543	0.021543	0.0175	0.0658	0.0712	-0.00056	0.001236	0.002336
	0.015625	0.221643	0.292843	0.273743	0.547	0.5704	0.5938	0.101136	0.172736	0.227136
	0.0078125	0.906643	0.907843	0.897843	0.8157	0.8213	0.8329	0.870536	0.916436	0.881036
	0.00390625	0.996443	1.00604	0.995043	0.8646	0.8811	0.8933	0.953336	0.968836	0.964636
	0.00195312	1.01554	1.02584	1.00964	0.9239	0.9933	0.9164	0.955736	0.971636	0.974336
	0.000976563	1.04904	1.04614	1.03244	0.9685	0.975	0.9607	0.976136	0.993336	0.983236
	0.000488281	1.04224	1.02494	1.10404	0.9842	0.9837	0.9832	0.973936	1.00794	1.03274
	0.000244141	1.03394	1.04464	1.05784	0.9975	1.0181	1.0233	0.998936	1.02684	1.02704
	1e-08	1.04841			1.03478			1.15826

## Sheet: Fig. 5
Fig. 5b
	wt						ko						comp wt
DMSO	0	0	0	0	0	0	0	0	0	0	0	0	0	0	0	0	0	0
INH 0.03 μg/ml	0.03	73	85	98	84	129	169	218	216	215	312	307	81	121	106	122	112	94
INH 0.3 μg/ml	587	606	686	739	649	693	2030	2080	2290	2190	2180	2230	534	486	469	496	543	498
Fig. 5 c
	wt			ko			comp wt			comp 80			comp 323
DMSO	0	0	0	0	0	0	0	0	0	24	13	0	0	20	0
0.3 μg/ml INH	1040	1360	1050	3880	4310	4390	1050	1070	1040	4280	4650	4690	1290	1310	1220
Fig. 5 e
	wt	ko	comp wt	comp 80	comp 323
DMSO	1	1	1	1	1
3 μg/ml PMD	2.76126e+06	3.87682e+06	2.19301e+06	4.20254e+06	1.84053e+06

## Sheet: Fig. 6; Fig. S6
Fig. 6; Fig S3
CFU in lungs	H37Rv vehicle								H37Rv B20Pa50L100								H37Rv cinAko vehicle								H37Rv cinAko B20Pa50L100
0	31	25	31														576	440	610
4	45000	103000	116000	81000	16000	51000			45000	103000	116000	81000	16000	51000			460000	370000	580000	610000	260000	350000			460000	370000	580000	610000	260000	350000
6	127000	123000	68000	72000	77000	169000			80000	150000	71000	83000	76000				130000	230000	200000	360000	280000	230000			158000	230000	278000	70000	184000
8	1160	19000	16800	10600	14000	31400			3220	200	3060	600	250	350			47000	3000	65000	54000	13000	31000			300	590	310	200	100	100
CFU in spleens	H37Rv vehicle								H37Rv B20Pa50L100								H37Rv cinAko vehicle								H37Rv cinAko B20Pa50L100
4	7600	24300	10700	5300	23300	7000			7600	24300	10700	5300	23300	7000			48000	36000	73000	40000	36000	52000			48000	36000	73000	40000	36000	52000
6	21200	7000	21500	8300	16400	8900			4900	800	1600	1400	6000	3800			8000	39000	106000	74000	33000	36000			20000	19000	21000	19000	15000	23000
8	2480	900	1830	510	2200	900			2	1	13	0	30	5			4000	3500	4900	3000	3020	2300			6	1	1	10	10	8

## Sheet: Fig S4
Fig. S4a
PMD 1 µg/ml	wt			ko			comp D80A			comp K323A
0	24400000	21400000	22000000	13400000	10200000	13000000	11200000	14800000	12000000	16800000	12200000	11800000
1	34000000	21000000	27000000	2200000	2800000	2400000	4400000	5600000	4600000	11400000	6400000	12400000
2	11800000	18000000	22000000	1040000	1460000	1480000	1000000	640000	700000	8400000	7000000	5800000
4	10800000	8800000	9000000	88000	78000	84000	100000	94000	60000	3400000	3600000	4800000
7	9600000	8400000	9000000	70000	80000	22000	118000	80000	40000	960000	760000	1120000
10	88000000	82000000	64000000	3800000	2800000	4400000	6800000	3800000	8600000	2460000	2360000	2040000
14	1320000000	980000000	1160000000	236000000	236000000	274000000	362000000	366000000	282000000	36000000	56000000	58000000
PMD 4.5 µg/ml	wt			ko			comp D80A			comp K323A
0	24000000	21000000	22000000	13000000	10000000	13000000	11200000	14800000	12400000	16800000	12200000	11800000
1	8400000	8400000	8800000	4600000	5200000	8000000	8800000	7600000	6600000	6600000	7800000	8000000
2	820000	600000	1020000	960000	920000	740000	1520000	1440000	1480000	940000	820000	800000
4	114000	116000	94000	23400	21600	21600	54000	28000	38000	10000	14000	20000
7	1520000	1960000	1580000	120000	112000	104000	102000	82000	150000	36000	40000	38000
10	102000000	110000000	66000000	6600000	5200000	7200000	6600000	7000000	6800000	1980000	800000	1380000
14	1440000000	900000000	1000000000	134000000	150000000	160000000	128000000	124000000	162000000	38000000	40000000	50000000
Fig. S4b
INH 0.5 μg/ml	wt			ko			comp D80A			comp K323A
0	8600000	5400000	7800000	11200000	17000000	12400000	10600000	10400000	13600000	20000000	92000000	40000000
1	246000	400000	380000	4800	5600	4800	15600	8000	6800	94000	346000	378000
2	160000	94000	188000	2040	5400	1260	2840	3800	5800	136000	58000	31600
4	86000	142000	82000	780	1340	1840	1740	860	1340	7800	10200	13800
7	680000	2100000	3900000	19200	23600	74000	14800	21000	61000	11800	24600	20600
10	92000000	100000000	190000000	2420000	3160000	720000	820000	420000	1560000	460000	1600000	3580000
14	980000000	1800000000	1100000000	120000000	130000000	190000000	3400000	11200000	8600000	41000000	32000000	110000000
Fig S4c
	wt			ΔcinA			cinA-TetON + atc			cinA-Tet-ON
0	0.004	0.004	0.004	0.008	0.009	0.006	0.005	0.004	0.005	0.003	0.006	0.008
2	0.043	0.04	0.041	0.049	0.052	0.05	0.023	0.024	0.024	0.032	0.033	0.035
4	0.298	0.292	0.289	0.257	0.257	0.248	0.066	0.062	0.064	0.204	0.197	0.207
6	1.124	1.108	1.14	0.868	0.864	0.868	0.182	0.164	0.164	0.844	0.836	0.828
8	2.46	2.26	2.18	1.71	1.71	1.68	0.432	0.38	0.382	1.7	1.76	1.72
10	3.56	3.77	3.67	2.79	2.78	2.78	0.88	0.75	0.76	3.01	2.96	3.06
12	3.81	3.76	3.81	3.13	3.18	3.13	1.72	1.65	1.59	3.59	3.58	3.54
14				2.89	2.75	2.9	2.67	2.5	2.63	3.23	3.13	3.24
16							3.56	3.8	3.62
18							4.03	3.81	3.79
Fig. S4d
Isoniazid	wt			∆cinA			cinA-Tet-ON + atc			cinA-tetON
2	0.012343	0.000443	0.006943	-0.0008	-0.0022	-0.0034	-0.00093	-0.00263	-0.00223	0.000436	0.026536	0.019336
1	0.013443	0.131543	0.003243	0.0226	-0.0021	-0.0043	0.001571	-0.00153	-0.00133	0.001236	-0.00106	0.001636
0.5	0.011643	0.070243	0.006643	0.0017	0.0037	-0.0033	0.004571	0.002871	0.001871	0.030236	0.023536	0.003536
0.25	0.007743	0.008343	0.009343	0.0056	-0.0017	-0.0018	0.023971	0.025071	0.025171	0.062536	0.112736	0.002536
0.125	0.018243	0.007343	0.054043	-0.0016	-0.0022	0	0.203271	0.221971	0.225871	0.003136	0.040036	0.002636
0.0625	0.007243	0.008143	0.064343	0.0042	0	0.0009	0.603171	0.590871	0.555371	0.740136	0.789536	0.686736
0.03125	0.483943	0.526043	0.510643	0.2948	0.3182	0.2653	0.662271	0.625971	0.601771	0.920236	0.973736	0.926336
0.015625	0.937143	0.930343	0.925943	0.9138	0.9201	0.9224	0.657471	0.659771	0.678471	0.966436	0.987336	0.979036
0.0078125	1.02374	1.04464	1.03154	0.9751	0.9838	0.98	0.676871	0.636271	0.650071	0.979736	1.02654	1.00254
0.00390625	1.04584	1.05944	1.06854	0.9753	0.9855	0.9765	0.717171	0.673771	0.686371	1.01084	1.03374	1.02694
0.00195312	1.10564	1.07624	1.05634	0.9621	0.9709	0.9869	0.683771	0.673671	0.641171	1.03754	1.05204	1.01054
0.000976563	1.04564	1.05284	0.998143	0.9966	1.0011	0.9988	0.660071	0.658471	0.660971	1.01274	1.02924	0.979736
0.000488281	1.05324	1.08474	1.03894	0.994	0.9929	0.9954	0.682071	0.675071	0.676071	1.04784	1.04334	1.00574
0.000244141	1.08664	1.04734	1.01934	1.053	1.024	0.9833	0.702471	0.694471	0.680971	1.08444	1.06334	1.04134
1e-08	1.04841			1.03478			0.7287			1.15826
Fig. S4e
	wt						ko						cinA-TetON						cinAT-etON + atc
peak area	1520.71	754.522	422.024	748.887	333.792	281.436	2235.18	1718.12	1642.1	3329.45	2711.13	2135.39	1342.69	480.669	516.495	897.975	490.468	1490.7	nd	nd	81.1538	nd	119.259
	nd	not detected

## Sheet: Table S2
MIC015	Isoniazid µg/ml	wt			∆cinA			cinA-TetON					Isoniazid µg/ml	wt			∆cinA			cinA-TetON					Isoniazid µg/ml	wt			∆cinA			cinA-TetON
	2	0.012343	0.000443	0.006943	-0.0008	-0.0022	-0.0034	0.000436	0.026536	0.019336		MIC016	2	0.008386	0.001786	0.002386	0.008493	0.001493	0.000993	0.001064	-0.00304	-0.00254		MIC017	2	0.008821	0.001521	0.007321	-0.00053	-0.00543	-0.00523	0.002829	-0.00057	-0.00027
	1	0.013443	0.131543	0.003243	0.0226	-0.0021	-0.0043	0.001236	-0.00106	0.001636			1	-0.00411	0.001086	0.007586	0.006893	0.003393	0.001293	-0.00124	-0.00284	-0.00464			1	0.004421	-0.00138	-0.00028	-0.00103	-0.00383	-0.00503	0.005629	0.000829	-0.00017
	0.5	0.011643	0.070243	0.006643	0.0017	0.0037	-0.0033	0.030236	0.023536	0.003536			0.5	0.007086	0.005886	0.019486	0.002593	0.003893	0.002393	0.002364	0.002164	6.43e-05			0.5	-0.00448	-0.00468	-0.00308	-0.00133	-0.00433	-0.00513	0.006529	0.001229	0.000929
	0.25	0.007743	0.008343	0.009343	0.0056	-0.0017	-0.0018	0.0625359	0.112736	0.002536			0.25	0.004386	0.003986	0.000286	0.002893	0.006793	0.001593	0.000964	0.000464	-0.00274			0.25	0.002821	0.005621	-0.00078	-0.00423	-0.00393	-0.00473	0.001629	0.001329	0.000429
	0.125	0.018243	0.007343	0.054043	-0.0016	-0.0022	0	0.003136	0.040036	0.002636			0.125	0.006586	0.003086	0.002886	0.001993	0.002193	0.000793	0.007164	0.018864	0.007364			0.125	0.013021	-0.00358	0.008921	-0.00503	-0.00583	-0.00553	0.008629	0.002129	0.004129
	0.0625	0.007243	0.008143	0.064343	0.0042	0	0.0009	0.740136	0.789536	0.686736			0.0625	0.002286	0.008486	0.013686	0.008193	0.005493	0.002493	0.819664	0.845564	0.804264			0.0625	0.009621	0.011421	0.006321	-0.00463	-0.00463	-0.00403	0.699829	0.700129	0.674129
	0.03125	0.483943	0.526043	0.510643	0.2948	0.3182	0.2653	0.920236	0.973736	0.926336			0.03125	0.821686	0.819786	0.834586	0.067493	0.095993	0.013293	0.945064	0.942464	0.921864			0.03125	0.631421	0.649721	0.605121	0.005571	0.004671	0.007271	0.951429	0.959229	0.950829
	0.015625	0.937143	0.930343	0.925943	0.9138	0.9201	0.9224	0.966436	0.987336	0.979036			0.015625	1.01329	1.01759	1.01889	0.853493	0.862193	0.852093	0.958064	0.953464	0.962064			0.015625	0.970821	0.983321	0.985721	0.920171	0.943871	0.930671	1.00333	0.976829	0.983929
	0.0078125	1.02374	1.04464	1.03154	0.9751	0.9838	0.98	0.979736	1.02654	1.00254			0.0078125	1.02339	1.01479	1.02909	0.968093	0.966793	0.932193	0.989464	0.949864	0.969364			0.0078125	1.01982	1.02372	1.01502	1.00157	0.996771	0.966871	1.03023	1.00633	1.01833
	0.00390625	1.04584	1.05944	1.06854	0.9753	0.9855	0.9765	1.01084	1.03374	1.02694			0.00390625	1.03099	1.11859	1.02089	0.969593	0.958793	0.938293	0.966764	0.960764	0.979064			0.00390625	0.979721	1.00842	1.02702	1.01327	1.00847	0.986571	1.02623	1.02513	1.01143
	0.00195312	1.10564	1.07624	1.05634	0.9621	0.9709	0.9869	1.03754	1.05204	1.01054			0.00195312	1.05429	1.03199	1.02949	0.952893	0.980193	0.957193	0.985364	0.990864	1.03336			0.00195312	1.01972	1.01362	1.00412	1.02217	1.02387	1.00257	1.01543	1.03593	1.00753
	0.000976563	1.04564	1.05284	0.998143	0.9966	1.0011	0.9988	1.01274	1.02924	0.979736			0.000976563	1.03149	1.01959	1.03679	0.987193	0.972593	0.973493	1.00956	1.00936	1.00096			0.000976563	1.01492	1.02652	1.02402	1.04727	1.01657	0.991071	1.03213	1.02983	1.00463
	0.000488281	1.05324	1.08474	1.03894	0.994	0.9929	0.9954	1.04784	1.04334	1.00574			0.000488281	1.04389	1.00909	1.03479	1.01019	0.997693	1.02719	1.02046	1.05306	0.991364			0.000488281	1.02732	1.01442	1.02352	1.06357	1.02507	0.989071	1.03823	1.06153	1.01193
	0.000244141	1.08664	1.04734	1.01934	1.053	1.024	0.9833	1.08444	1.06334	1.04134			0.000244141	1.07009	1.06219	1.05949	1.01339	1.09849	0.986593	1.04076	1.05746	1.02136			0.000244141	1.04822	1.06112	1.03682	1.07747	1.02757	1.01597	1.06673	1.04953	1.01943
	1e-08	1.05554	1.03154	1.04354	1.041	1.0265	1.0301	1.16564	1.15734	1.15034			1e-08	1.06879	1.05879	1.04949	1.08949	0.980393	0.998293	1.07296	1.08966	1.08286			1e-08	1.01232	1.03312	1.01002	1.00267	1.01957	1.01287	1.01003	1.01663	1.01573
MIC015	Ethionamide µg/ml	wt			∆cinA			cinA-TetON				MIC016	Ethionamide µg/ml	wt			∆cinA			cinA-TetON
	10	0.000143	-0.00186	-0.00116	-0.0042	-0.0053	-0.0045	-0.00256	0.000936	-0.00276			10	-0.00101	-0.00031	-0.00241	-0.00071	-0.00091	-0.00041	-0.00354	-0.00164	-0.00424
	5	0.002143	-0.00046	0.000443	-0.0043	-0.005	-0.0024	-0.00026	0.008336	0.001036			5	-0.00221	-0.00111	-0.00031	-0.00111	-0.00141	-0.00051	-0.00344	-0.00364	-0.00134
	2.5	0.005043	0.002243	0.003343	-0.0035	-0.004	-0.0035	0.000936	0.057136	0.002936			2.5	-1.4e-05	-1.4e-05	0.000786	0.002693	0.003493	0.003493	-0.00374	0.001764	-0.00214
	1.25	0.007743	0.002443	0.005943	-0.0024	-0.0032	-0.003	0.003436	0.096536	0.015836			1.25	0.001986	0.003686	0.001486	0.000793	0.001393	0.001693	-0.00134	0.004464	-0.00124
	0.625	0.017743	0.014843	0.010143	-0.0011	-0.0025	-0.0008	0.565636	0.681536	0.624936			0.625	0.006486	0.004986	0.002886	0.004293	0.002593	-0.00041	0.112564	0.169164	0.130364
	0.3125	0.762743	0.746643	0.741143	0.0022	0.0068	0.0134	0.902536	1.00924	0.948736			0.3125	0.019786	0.029686	0.017886	0.002793	0.005593	0.002293	0.797464	0.803264	0.780164
	0.15625	1.00604	1.01534	1.01884	0.7761	0.802	0.7325	0.973336	1.05614	0.966836			0.15625	0.625486	0.581886	0.577186	0.006293	0.012593	0.013493	0.976964	0.978364	0.945764
	0.078125	1.03414	1.03424	1.02724	1.0136	0.9997	0.9997	0.981136	1.03384	0.978636			0.078125	0.991986	1.04219	0.990586	0.623393	0.649593	0.566893	0.995564	0.991364	0.990864
	0.039063	1.04774	1.03684	1.05844	1.0018	1.005	0.9966	1.02254	1.05304	1.03204			0.039063	1.02849	1.03149	0.998286	0.925693	0.928893	0.923893	0.984264	1.01576	0.980864
	0.019531	1.06434	1.09494	1.02754	0.9694	1.0368	0.9862	1.02344	1.08244	1.01864			0.019531	1.03029	1.01139	1.01789	0.954293	0.980293	0.967493	0.998764	0.980164	0.983364
	0.009766	1.11274	1.04074	1.01764	1.0678	0.9899	0.9862	1.01364	1.06584	1.04574			0.009766	1.03479	1.01839	1.01369	0.957493	0.976693	0.955293	0.960464	0.999764	0.985764
	0.004883	1.03124	1.03344	1.03564	0.997	1.0157	1.0034	1.00944	1.06144	1.03744			0.004883	1.02759	1.03059	1.03719	1.06369	0.973493	0.949893	1.02046	1.02186	0.995664
	0.002441	1.03794	1.02974	1.02274	1.0133	1.0222	1.0159	1.03214	1.06264	1.03654			0.002441	1.02709	1.03719	1.02149	0.962993	0.974693	0.969393	1.03286	1.04016	1.03416
	0.001221	1.04644	1.01044	1.03214	0.9952	1.0253	1.0261	1.05454	1.08914	1.06494			0.001221	1.03809	1.04369	1.03939	0.979493	0.987993	0.990393	1.01426	1.03126	1.01726
	1e-08	1.05554	1.03154	1.04354	1.041	1.0265	1.0301	1.16564	1.15734	1.15034			1e-08	1.06879	1.05879	1.04949	1.08949	0.980393	0.998293	1.07296	1.08966	1.08286
												MIC016	Delamanid µg/ml	wt			∆cinA			cinA-TetON				MIC017	Delamanid µg/ml	wt			∆cinA			cinA-TetON
													1	-0.00311	0.002586	-0.00011	-7.1e-06	0.005593	-0.00031	-0.00344	-0.00174	-0.00404			1	0.003621	0.004421	0.001221	-0.00663	-0.00523	-0.00553	-0.00197	-0.00257	-0.00197
													0.5	-0.00151	-0.00141	0.024786	-0.00061	0.007093	0.000993	-0.00154	0.003264	-0.00164			0.5	-0.00608	-0.00758	0.015921	-0.00623	-0.00643	-0.00883	-0.00077	-0.00247	-0.00217
													0.25	0.003286	-0.00241	-0.00421	0.002193	0.010193	0.002193	-0.00354	-0.00074	-0.00364			0.25	-0.00588	-0.00828	0.050421	-0.00693	-0.00583	-0.00673	-0.00197	-0.00227	-0.00207
													0.125	0.037786	0.014286	-0.00081	0.010793	0.015693	0.019093	0.008664	0.055764	0.001664			0.125	-0.00678	0.000821	-0.00588	0.022871	0.034071	-0.00723	-0.00297	-0.00487	-0.00407
													0.0625	0.118686	0.173886	0.266786	0.072693	0.097293	0.100493	0.517464	0.585264	0.550864			0.0625	0.001121	-0.00848	-0.00058	-0.00793	-0.00513	0.002371	0.001329	-0.00497	-0.00387
													0.03125	0.535386	0.572286	0.518886	0.410893	0.515793	0.467793	0.722664	0.782664	0.687064			0.03125	0.002321	0.017921	0.003121	-0.00883	-0.00663	-0.00893	0.006229	0.041729	0.025129
													0.015625	0.827886	0.805986	0.776786	0.640893	0.677893	0.613793	0.827664	0.899964	0.842164			0.015625	0.503921	0.385121	0.484021	0.083571	0.113471	0.064871	0.148229	0.045329	0.369929
													0.007813	0.921386	0.952386	0.937486	0.821293	0.834193	0.822393	0.891964	0.933064	0.932464			0.007813	0.892721	0.867721	0.867221	0.449571	0.504571	0.627071	0.657729	0.742629	0.799629
													0.003906	0.977586	0.977886	0.991186	0.961793	0.996393	0.982893	0.957464	1.01126	0.993064			0.003906	0.984821	0.974921	0.974121	0.958471	0.964171	0.934371	0.991629	1.02253	0.965829
													0.001953	1.00369	1.01519	1.03589	0.980093	0.968493	0.944593	0.999464	1.02356	1.02686			0.001953	0.992321	1.02392	1.00392	1.01437	1.03837	1.03127	1.02633	1.01093	0.990529
													0.000977	1.02079	1.01119	1.05909	0.933893	1.00329	1.11339	1.03796	1.03356	1.02296			0.000977	1.03102	1.03932	1.02892	1.03667	1.01997	1.02647	1.02143	1.03153	1.00263
													0.000488	1.04659	1.02229	1.01789	0.891093	0.983893	0.979593	1.03126	1.02026	1.03686			0.000488	1.00572	1.05282	1.02982	1.04747	1.01227	1.05247	1.01953	1.03983	1.00493
													0.000244	1.02069	1.04119	1.03779	0.982093	1.00569	1.00349	1.03076	1.05286	1.03276			0.000244	1.05122	1.07152	1.06032	1.05387	1.04737	1.05957	1.01783	1.04133	1.03173
													0.000122	1.06529	1.05769	1.04819	0.996693	1.06879	0.985193	1.02396	1.04236	1.04376			0.000122	1.06552	1.10692	1.06952	1.06757	1.06167	1.04867	1.03133	1.04933	1.05023
													1e-08	1.06879	1.05879	1.04949	1.08949	0.980393	0.998293	1.07296	1.08966	1.08286			1e-08	1.01232	1.03312	1.01002	1.00267	1.01957	1.01287	1.01003	1.01663	1.01573
MIC015	Pretomanid µg/ml	wt			∆cinA			cinA-TetON				MIC016	Pretomanid µg/ml	wt			∆cinA			cinA-TetON				MIC017	Pretomanid µg/ml	wt			∆cinA			cinA-TetON
	5	-0.00386	-0.00476	-0.00496	-0.0038	-0.0057	-0.0051	0.016736	0.113336	0.036036			5	-0.00521	-0.00551	-0.00381	0.002693	-0.00101	0.002893	-0.00644	-0.00534	-0.00754			5	0.016721	0.003321	0.012621	-0.00823	0.008271	-0.00863	-0.00427	-0.00377	0.031129
	2.5	0.050843	0.002143	-0.00316	-0.0058	-0.0061	-0.0055	0.054436	0.096236	0.053036			2.5	-0.00381	-0.00391	-0.00551	-0.00151	-0.00051	-0.00141	-0.00564	-0.00554	-0.00694			2.5	-0.00578	0.077621	-0.00518	-0.00813	-0.00843	-0.00653	-0.00357	-0.00237	0.024929
	1.25	-0.00126	0.001243	0.000843	0.0121	-0.0044	-0.0053	0.045136	0.198436	0.133036			1.25	0.000286	0.080786	-0.00521	-0.00071	0.007593	-0.00121	-0.00354	0.019564	-0.00524			1.25	-0.00378	0.004321	0.007221	-0.00703	-0.00733	-0.00683	-0.00187	-0.00217	0.002029
	0.625	0.044243	0.054543	0.009443	-0.0053	0.0072	0.0225	0.069936	0.274936	0.063936			0.625	0.004886	0.016986	0.036486	0.000893	0.010393	-0.00061	-0.00584	0.021564	-0.00644			0.625	0.049621	0.009121	-0.00238	-0.00973	-0.00773	-0.00923	0.005329	-0.00387	-0.00227
	0.3125	0.061743	0.116143	0.159243	-0.0038	0.0095	-0.0024	0.032836	0.294236	0.089636			0.3125	0.044186	0.062586	0.159086	-0.00081	0.008593	-0.00191	-0.00264	0.004864	0.009664			0.3125	0.022321	-0.00508	0.012421	-0.00923	-0.00873	-0.00703	0.002829	0.001429	0.002629
	0.15625	0.432543	0.492543	0.551843	0.0022	0.0128	0.0052	0.792436	0.939336	0.804836			0.15625	0.732086	0.724386	0.674486	0.005993	0.011893	0.001393	0.790664	0.820064	0.824864			0.15625	0.679921	0.685621	0.698221	-0.00083	0.080871	-0.00963	0.735129	0.721229	0.713329
	0.078125	0.959843	0.987143	0.984143	-0.0024	0.0363	-0.0018	0.974836	1.09254	0.964236			0.078125	0.993886	1.01659	1.01129	0.027093	0.027493	0.017393	0.993864	1.02196	1.00106			0.078125	0.982221	1.01672	0.983021	-0.00523	-2.9e-05	-0.00533	0.952629	0.960129	0.967329
	0.0390625	1.02234	1.04514	1.04154	0.6923	0.378	0.6306	0.988036	1.09854	0.972536			0.0390625	1.02139	1.05529	1.03929	0.565193	0.517193	0.547093	1.05906	1.05916	1.01036			0.0390625	1.05802	0.991621	0.999021	0.378971	0.482571	0.433071	1.00013	0.975229	0.984129
	0.0195312	1.02934	1.03334	1.03424	1.0289	1.0234	1.0445	1.01884	1.12214	0.997036			0.0195312	1.02319	1.04229	1.02579	1.00769	1.04269	1.02639	1.03586	1.06706	1.02076			0.0195312	1.01302	1.03432	1.00252	1.05847	1.03677	1.15187	1.05403	1.01483	1.00603
	0.00976562	1.01104	1.03384	1.04604	1.0342	1.021	1.0274	1.03494	1.11474	1.04464			0.00976562	1.02409	1.04799	1.03119	0.974693	1.01939	1.00159	1.01586	1.05156	1.02736			0.00976562	1.01512	1.01712	1.00742	1.03157	1.00447	1.03657	0.981829	1.03273	0.993929
	0.00488281	1.11974	1.02564	1.03444	1.0153	1.0086	1.006	1.06034	1.11924	1.05404			0.00488281	1.03469	1.02349	1.02899	0.976693	0.990793	0.989993	1.01776	1.04136	1.07276			0.00488281	1.03772	1.03612	1.02532	1.00047	0.989271	1.01507	1.00043	1.01523	0.995829
	0.00244141	1.02104	1.00204	1.02394	1	1.0148	1.0242	1.05834	1.12584	1.08334			0.00244141	1.01679	1.03109	1.03799	0.960993	0.998693	0.992693	1.02696	1.03296	1.06896			0.00244141	1.01112	1.02072	1.02752	1.01797	1.00057	1.00077	1.01483	1.01473	0.997929
	0.0012207	1.02424	1.01934	1.03484	1.0013	1.0132	1.0025	1.05974	1.13004	1.06674			0.0012207	1.02959	1.03139	1.02569	0.976993	1.00469	1.00279	1.03456	1.05226	1.03936			0.0012207	1.04652	1.03532	1.05332	1.00807	1.00227	0.999071	1.02023	1.04153	1.01443
	0.000610352	1.05094	1.03344	1.04764	1.0135	1.0263	1.0001	1.07584	1.13384	1.07334			0.000610352	1.05089	1.04439	1.03519	0.992293	1.01329	1.00299	1.05156	1.04406	1.04746			0.000610352	1.06312	1.06112	1.05262	1.04447	1.00157	0.985871	1.04693	1.02233	1.01583
	1e-08	1.05554	1.03154	1.04354	1.041	1.0265	1.0301	1.16564	1.15734	1.15034			1e-08	1.06879	1.05879	1.04949	1.08949	0.980393	0.998293	1.07296	1.08966	1.08286			1e-08	1.01232	1.03312	1.01002	1.00267	1.01957	1.01287	1.01003	1.01663	1.01573
MIC015	Rifampicin µg/ml	wt			∆cinA			cinA-TetON				MIC016	Rifampicin µg/ml	wt			∆cinA			cinA-TetON				MIC017	Rifampicin µg/ml	wt			∆cinA			cinA-TetON
	2	-0.00156	-0.00046	-0.00016	-0.0037	-0.0023	-0.0023	-0.00166	-0.00256	-0.00346			2	-0.00371	-0.00371	-0.00391	-0.00051	0.005693	0.000693	-0.00114	-0.00014	-0.00094			2	0.008821	0.017421	0.003821	-0.00243	-0.00093	-0.00093	2.86e-05	-0.00047	2.86e-05
	1	0.000643	-0.00206	-0.00216	-0.004	-0.0042	-0.0031	-0.00176	-0.00246	-0.00186			1	-0.00221	-0.00351	-0.00101	-0.00211	-0.00031	-0.00011	-0.00164	-0.00274	-0.00234			1	-0.00358	-0.00768	-0.00508	-0.00333	-0.00183	-0.00103	-0.00057	-0.00037	-0.00057
	0.5	-0.00086	-0.00046	0.001143	-0.0047	-0.0032	-0.0044	-0.00266	-0.00046	-0.00216			0.5	-0.00191	-0.00231	-0.00141	-0.00301	-0.00171	-0.00221	-0.00274	0.001064	-0.00204			0.5	-0.00368	-0.00908	-0.00388	-0.00393	-0.00463	-0.00373	0.001729	0.001929	2.86e-05
	0.25	0.000843	4.29e-05	0.000943	-0.0033	-0.0026	-0.0015	-0.00256	0.000436	-0.00206			0.25	-0.00251	-0.00061	-0.00141	-0.00411	-0.00211	-0.00241	-0.00144	-0.00104	-0.00264			0.25	-0.00078	-0.00818	-0.00358	-0.00143	-0.00323	-0.00403	-0.00017	-0.00127	-0.00127
	0.125	0.002343	0.002243	-0.00106	-0.0034	-0.0032	-0.0036	-0.00256	-6.4e-05	-0.00126			0.125	0.000486	0.000386	0.000386	-0.00401	-0.00251	-0.00181	-0.00134	-0.00024	-0.00174			0.125	0.006121	-0.00688	0.001421	-0.00133	-0.00383	-0.00283	0.002029	0.000329	0.001429
	0.0625	0.003843	0.015143	0.005943	0.0082	0.0212	0.0217	-0.00206	3.57e-05	-0.00126			0.0625	0.004186	0.008086	0.006186	0.026293	0.008193	0.002293	-0.00164	-0.00044	-0.00124			0.0625	0.007321	-0.00668	0.005821	-0.00033	7.14e-05	0.000771	0.002229	0.001629	0.002429
	0.03125	0.007043	0.063543	0.021543	0.0175	0.0658	0.0712	-0.00056	0.001236	0.002336			0.03125	0.074786	0.124786	0.058486	0.117193	0.125293	0.077493	0.002764	0.004864	0.049264			0.03125	0.012221	-0.00378	0.010021	0.009371	0.004971	0.004171	0.004829	0.002329	0.008529
	0.015625	0.221643	0.292843	0.273743	0.547	0.5704	0.5938	0.101136	0.172736	0.227136			0.015625	0.629586	0.710686	0.704486	0.529893	0.512093	0.547693	0.414964	0.539464	0.362864			0.015625	0.025021	0.006521	0.019421	0.026071	0.031171	0.037271	0.009629	0.006229	0.009929
	0.0078125	0.906643	0.907843	0.897843	0.8157	0.8213	0.8329	0.870536	0.916436	0.881036			0.0078125	0.936186	0.933186	0.950086	0.821393	0.812793	0.799393	0.948064	0.956264	0.936264			0.0078125	0.491521	0.597621	0.679721	0.556271	0.565371	0.608971	0.280629	0.300329	0.426429
	0.00390625	0.996443	1.00604	0.995043	0.8646	0.8811	0.8933	0.953336	0.968836	0.964636			0.00390625	0.970386	0.999986	0.979286	0.842093	0.865293	0.835893	0.974764	0.949264	0.949064			0.00390625	1.00912	0.981721	0.974321	0.849671	0.899771	0.860671	0.925829	0.919429	0.914029
	0.00195312	1.01554	1.02584	1.00964	0.9239	0.9933	0.9164	0.955736	0.971636	0.974336			0.00195312	1.00849	1.02359	1.00229	0.898293	0.917893	0.898193	0.997364	0.993664	0.962764			0.00195312	1.05832	1.03072	0.989121	1.00037	0.976071	0.987271	0.992129	0.991029	0.994529
	0.000976563	1.04904	1.04614	1.03244	0.9685	0.975	0.9607	0.976136	0.993336	0.983236			0.000976563	1.04519	1.03989	1.03019	0.913993	0.949493	0.934793	1.02786	1.00196	0.978764			0.000976563	1.05822	1.02142	1.00052	1.02647	1.00257	1.00197	1.03193	1.03223	1.03623
	0.000488281	1.04224	1.02494	1.10404	0.9842	0.9837	0.9832	0.973936	1.00794	1.03274			0.000488281	1.03729	1.03949	1.04039	0.962793	0.956593	0.950393	1.03156	1.01946	1.02336			0.000488281	1.05642	1.03742	1.04722	1.04597	1.03547	1.00437	1.05173	1.06443	1.05683
	0.000244141	1.03394	1.04464	1.05784	0.9975	1.0181	1.0233	0.998936	1.02684	1.02704			0.000244141	1.03629	1.05859	1.04659	0.999593	0.970793	0.998793	1.04396	1.03796	1.01926			0.000244141	1.03792	1.04112	1.04392	1.05487	1.03597	1.04567	1.05673	1.04643	1.07543
	1e-08	1.05554	1.03154	1.04354	1.041	1.0265	1.0301	1.16564	1.15734	1.15034			1e-08	1.06879	1.05879	1.04949	1.08949	0.980393	0.998293	1.07296	1.08966	1.08286			1e-08	1.01232	1.03312	1.01002	1.00267	1.01957	1.01287	1.01003	1.01663	1.01573
